# Supplementary material for: Synthesis and crystal structure of a new pyridinium bromide salt: 4-methyl-1-(3-phen­oxy­prop­yl)pyridinium bromide
Source: Acta Crystallogr E Crystallogr Commun. 2017 Nov 3;73(Pt 12):1831–4. doi: 10.1107/S2056989017015481 (PMC5730234; doi:10.1107/S2056989017015481)
Supplement: Supplementary file 1 [file e-73-01831-sup1.cif]

##############################################################################
#                                                                            #
# This CIF contains the data in a paper accepted for publication in          #
# Acta Crystallographica Section E. It conforms to the requirements of       #
# Notes for Authors for Acta Crystallographica Section E, and has been       #
# peer reviewed under the auspices of the IUCr Commission on Journals.       #
#                                                                            #
# Full details of the Crystallographic Information File format               #
# are given in the paper "The Crystallographic Information File (CIF):       #
# a New Standard Archive File for Crystallography" by S. R. Hall, F. H.      #
# Allen and I. D. Brown [Acta Cryst. (1991), A47, 655-685].                  #
#                                                                            #
# The current version of the core CIF dictionary is obtainable from          #
# ftp://ftp.iucr.org/pub/cif_core.dic.                                       #
#                                                                            #
# Software is freely available for graphical display of the structure(s)     #
# in this CIF. For information consult the CIF software page                 #
# http://www.iucr.org/resources/cif/software.                                #
#                                                                            #
# This file may be used for bona fide research purposes within the           #
# scientific community so long as proper attribution is given to the journal # 
# article from which it was obtained.                                        #
#                                                                            #
##############################################################################
data_I
_audit_creation_method     'SHELXL-2014/7'
_chemical_name_systematic
;
4-Methyl-1-(3-phenoxypropyl)pyridinium bromide
;
_chemical_name_common     ?
_chemical_formula_moiety     'C15 H18 N O +, Br -'
_chemical_formula_sum     'C15 H18 Br N O'
_chemical_formula_structural
                                '4-methyl-1-(3-phenoxypropyl)pyridinium bromide'
_chemical_formula_iupac     'C15 H18 N O +, Br -'
_chemical_formula_weight     308.21
_chemical_melting_point     ?
_shelx_space_group_comment
;
The symmetry employed for this shelxl refinement is uniquely defined
by the following loop, which should always be used as a source of
symmetry information in preference to the above space-group names.
They are only intended as comments.
;
_space_group_crystal_system     orthorhombic
_space_group_name_H-M_alt     'P b c a'
_space_group_name_Hall     '-P 2ac 2ab'
loop_
    _space_group_symop_operation_xyz
    'x, y, z'
    '-x+1/2, -y, z+1/2'
    '-x, y+1/2, -z+1/2'
    'x+1/2, -y+1/2, -z'
    '-x, -y, -z'
    'x-1/2, y, -z-1/2'
    'x, -y-1/2, z-1/2'
    '-x-1/2, y-1/2, z'
_cell_length_a     10.3615(3)
_cell_length_b     13.8916(6)
_cell_length_c     20.2121(8)
_cell_angle_alpha     90
_cell_angle_beta     90
_cell_angle_gamma     90
_cell_volume     2909.29(19)
_cell_formula_units_Z     8
_cell_measurement_reflns_used     5457
_cell_measurement_theta_min     3.1690
_cell_measurement_theta_max     25.5460
_cell_measurement_temperature     295(2)
_exptl_crystal_description     prism
_exptl_crystal_colour     colourless
_exptl_crystal_size_max     0.60
_exptl_crystal_size_mid     0.19
_exptl_crystal_size_min     0.10
_exptl_crystal_density_diffrn     1.407
_exptl_crystal_density_meas     ?
_exptl_crystal_density_method     ?
_exptl_crystal_F_000     1264
_exptl_absorpt_coefficient_mu     2.815
_exptl_absorpt_correction_type     multi-scan
_exptl_absorpt_process_details
;
(CrysAlis Pro; Agilent, 2014)
;
_shelx_estimated_absorpt_T_min     ?
_shelx_estimated_absorpt_T_max     ?
_exptl_absorpt_correction_T_min     0.529
_exptl_absorpt_correction_T_max     1.000
_exptl_special_details     ?
_diffrn_ambient_temperature     295.0(10)
_diffrn_radiation_type     'Mo-K\a'
_diffrn_radiation_wavelength     0.71073
_diffrn_radiation_source     'Enhance (Mo) X-ray Source'
_diffrn_radiation_monochromator     'graphite'
_diffrn_measurement_device_type
                                   'Oxford Diffraction Xcalibur 3/Sapphire3 CCD'
_diffrn_measurement_method     'Thin slice \f and \w scans'
_diffrn_detector_area_resol_mean     16.0050
_diffrn_reflns_number     38980
_diffrn_reflns_av_R_equivalents     0.0476
_diffrn_reflns_theta_min     3.559
_diffrn_reflns_theta_max     24.999
_diffrn_reflns_theta_full     24.999
_diffrn_measured_fraction_theta_max     0.998
_diffrn_measured_fraction_theta_full     0.998
_diffrn_reflns_limit_h_min     -12
_diffrn_reflns_limit_h_max     12
_diffrn_reflns_limit_k_min     -16
_diffrn_reflns_limit_k_max     16
_diffrn_reflns_limit_l_min     -24
_diffrn_reflns_limit_l_max     24
_refine_special_details     ?
_reflns_number_total     2560
_reflns_number_gt     2212
_reflns_threshold_expression     'I > 2\s(I)'
_refine_ls_structure_factor_coef     Fsqd
_refine_ls_matrix_type     full
_refine_ls_R_factor_all     0.0561
_refine_ls_R_factor_gt     0.0450
_refine_ls_wR_factor_gt     0.0827
_refine_ls_wR_factor_ref     0.0865
_refine_ls_goodness_of_fit_ref     1.199
_refine_ls_restrained_S_all     1.199
_refine_ls_number_reflns     2560
_refine_ls_number_parameters     164
_refine_ls_number_restraints     0
_refine_ls_hydrogen_treatment     constr
_refine_ls_weighting_scheme     calc
_refine_ls_weighting_details
              'w=1/[\s^2^(Fo^2^)+(0.0313P)^2^+1.5286P] where P=(Fo^2^+2Fc^2^)/3'
_atom_sites_solution_hydrogens     geom
_atom_sites_solution_primary     direct
_atom_sites_solution_secondary     difmap
_refine_ls_shift/su_max     0.001
_refine_ls_shift/su_mean     0.000
_refine_diff_density_max     0.270
_refine_diff_density_min     -0.246
_refine_ls_extinction_method     none
_refine_ls_extinction_coef     .
loop_
    _atom_type_symbol
    _atom_type_description
    _atom_type_scat_dispersion_real
    _atom_type_scat_dispersion_imag
    _atom_type_scat_source
    'C' 'C' 0.0033 0.0016
                         'International Tables Vol C Tables 4.2.6.8 and 6.1.1.4'
    'H' 'H' 0.0000 0.0000
                         'International Tables Vol C Tables 4.2.6.8 and 6.1.1.4'
    'N' 'N' 0.0061 0.0033
                         'International Tables Vol C Tables 4.2.6.8 and 6.1.1.4'
    'O' 'O' 0.0106 0.0060
                         'International Tables Vol C Tables 4.2.6.8 and 6.1.1.4'
    'Br' 'Br' -0.2901 2.4595
                         'International Tables Vol C Tables 4.2.6.8 and 6.1.1.4'
_computing_data_collection
;
CrysAlis PRO (Agilent, 2014)
;
_computing_cell_refinement
;
CrysAlis PRO (Agilent, 2014)
;
_computing_data_reduction
;
CrysAlis PRO (Agilent, 2014)
;
_computing_structure_solution
;
SHELXS97 (Sheldrick, 2008)
;
_computing_structure_refinement
;
SHELXL2014 (Sheldrick, 2015)
;
_computing_molecular_graphics
;
ORTEP-3 for Windows (Farrugia, 2012)
;
_computing_publication_material
;
SHELXL2014 (Sheldrick, 2015) and WinGX (Farrugia, 2012)
;
loop_
    _atom_site_type_symbol
    _atom_site_label
    _atom_site_fract_x
    _atom_site_fract_y
    _atom_site_fract_z
    _atom_site_U_iso_or_equiv
    _atom_site_adp_type
    _atom_site_calc_flag
    _atom_site_occupancy
    _atom_site_disorder_assembly
    _atom_site_disorder_group
    Br Br1 0.33702(3) 0.68529(3) 0.38455(2) 0.05802(14) Uani d 1 . .
    C C1 0.3412(3) 0.6101(2) 0.61560(14) 0.0449(7) Uani d 1 . .
    C C2 0.2231(3) 0.6169(2) 0.58402(17) 0.0497(8) Uani d 1 . .
    H H2 0.2174 0.6070 0.5386 0.060 Uiso calc 1 . .
    C C3 0.1146(4) 0.6382(3) 0.6199(2) 0.0665(10) Uani d 1 . .
    H H3 0.0352 0.6421 0.5986 0.080 Uiso calc 1 . .
    C C4 0.1213(4) 0.6540(3) 0.6864(2) 0.0768(12) Uani d 1 . .
    H H4 0.0471 0.6694 0.7101 0.092 Uiso calc 1 . .
    C C5 0.2377(4) 0.6470(3) 0.71827(19) 0.0756(11) Uani d 1 . .
    H H5 0.2422 0.6578 0.7636 0.091 Uiso calc 1 . .
    C C6 0.3494(3) 0.6241(3) 0.68326(16) 0.0567(9) Uani d 1 . .
    H H6 0.4281 0.6182 0.7050 0.068 Uiso calc 1 . .
    O O7 0.44380(18) 0.58949(16) 0.57589(10) 0.0516(6) Uani d 1 . .
    C C8 0.5707(3) 0.5894(2) 0.60379(14) 0.0487(8) Uani d 1 . .
    H H8A 0.5792 0.5381 0.6360 0.058 Uiso calc 1 . .
    H H8B 0.5880 0.6503 0.6256 0.058 Uiso calc 1 . .
    C C9 0.6631(3) 0.5744(2) 0.54734(16) 0.0514(8) Uani d 1 . .
    H H9A 0.6427 0.5145 0.5250 0.062 Uiso calc 1 . .
    H H9B 0.7504 0.5696 0.5644 0.062 Uiso calc 1 . .
    C C10 0.6554(3) 0.6566(2) 0.49855(15) 0.0478(7) Uani d 1 . .
    H H10A 0.5687 0.6602 0.4806 0.057 Uiso calc 1 . .
    H H10B 0.6732 0.7167 0.5213 0.057 Uiso calc 1 . .
    N N11 0.7491(2) 0.64405(17) 0.44343(11) 0.0400(6) Uani d 1 . .
    C C12 0.7086(3) 0.6251(2) 0.38199(15) 0.0440(7) Uani d 1 . .
    H H12 0.6206 0.6203 0.3734 0.053 Uiso calc 1 . .
    C C13 0.7952(3) 0.6126(2) 0.33169(15) 0.0469(7) Uani d 1 . .
    H H13 0.7657 0.5996 0.2892 0.056 Uiso calc 1 . .
    C C14 0.9257(3) 0.6192(2) 0.34333(15) 0.0439(7) Uani d 1 . .
    C C15 0.9652(3) 0.6400(2) 0.40727(15) 0.0500(8) Uani d 1 . .
    H H15 1.0527 0.6449 0.4169 0.060 Uiso calc 1 . .
    C C16 0.8761(3) 0.6533(2) 0.45620(16) 0.0493(8) Uani d 1 . .
    H H16 0.9033 0.6688 0.4987 0.059 Uiso calc 1 . .
    C C17 1.0219(3) 0.6050(3) 0.28885(17) 0.0680(10) Uani d 1 . .
    H H17A 1.0431 0.5379 0.2854 0.102 Uiso calc 1 . .
    H H17B 1.0986 0.6411 0.2984 0.102 Uiso calc 1 . .
    H H17C 0.9856 0.6268 0.2478 0.102 Uiso calc 1 . .
loop_
    _atom_site_aniso_label
    _atom_site_aniso_U_11
    _atom_site_aniso_U_22
    _atom_site_aniso_U_33
    _atom_site_aniso_U_12
    _atom_site_aniso_U_13
    _atom_site_aniso_U_23
    Br1 0.0428(2) 0.0664(2) 0.0649(2) -0.00036(16) 0.00019(15) -0.00230(18)
    C1 0.0509(17) 0.0394(16) 0.0444(17) -0.0034(14) 0.0090(15) 0.0015(14)
    C2 0.0513(18) 0.0434(19) 0.0544(18) 0.0051(15) 0.0028(16) 0.0044(15)
    C3 0.0530(19) 0.057(2) 0.089(3) 0.0066(18) 0.014(2) 0.012(2)
    C4 0.073(3) 0.068(3) 0.089(3) 0.002(2) 0.043(2) 0.005(2)
    C5 0.104(3) 0.069(3) 0.053(2) -0.011(2) 0.030(2) -0.0030(19)
    C6 0.066(2) 0.062(2) 0.0421(18) -0.0088(17) 0.0079(16) -0.0033(16)
    O7 0.0421(11) 0.0718(16) 0.0410(11) 0.0003(10) 0.0042(10) -0.0120(11)
    C8 0.0472(17) 0.054(2) 0.0446(17) -0.0009(15) -0.0007(14) 0.0019(15)
    C9 0.0454(17) 0.0531(19) 0.0557(19) 0.0045(15) 0.0050(15) 0.0003(16)
    C10 0.0431(16) 0.0490(18) 0.0513(18) 0.0030(14) 0.0041(14) -0.0031(15)
    N11 0.0347(12) 0.0386(14) 0.0468(14) 0.0002(10) 0.0003(11) -0.0012(11)
    C12 0.0374(15) 0.0456(18) 0.0489(18) -0.0023(13) -0.0103(14) 0.0005(15)
    C13 0.0490(17) 0.0508(19) 0.0407(16) -0.0033(15) -0.0055(14) -0.0008(14)
    C14 0.0466(16) 0.0400(17) 0.0452(17) -0.0042(14) 0.0036(14) 0.0014(14)
    C15 0.0324(15) 0.062(2) 0.0554(19) -0.0070(15) -0.0019(14) -0.0028(16)
    C16 0.0410(16) 0.061(2) 0.0462(18) -0.0061(15) -0.0059(14) -0.0058(16)
    C17 0.062(2) 0.082(3) 0.059(2) -0.007(2) 0.0151(18) -0.0050(19)
_geom_special_details
;
 All esds (except the esd in the dihedral angle between two l.s. planes)
 are estimated using the full covariance matrix.  The cell esds are taken
 into account individually in the estimation of esds in distances, angles
 and torsion angles; correlations between esds in cell parameters are only
 used when they are defined by crystal symmetry.  An approximate (isotropic)
 treatment of cell esds is used for estimating esds involving l.s. planes.
;
loop_
    _geom_bond_atom_site_label_1
    _geom_bond_atom_site_label_2
    _geom_bond_site_symmetry_2
    _geom_bond_distance
    _geom_bond_publ_flag
    C1 O7 . 1.362(3) ?
    C1 C2 . 1.383(4) ?
    C1 C6 . 1.384(4) ?
    C2 C3 . 1.371(5) ?
    C2 H2 . 0.9300 ?
    C3 C4 . 1.364(5) ?
    C3 H3 . 0.9300 ?
    C4 C5 . 1.371(6) ?
    C4 H4 . 0.9300 ?
    C5 C6 . 1.393(5) ?
    C5 H5 . 0.9300 ?
    C6 H6 . 0.9300 ?
    O7 C8 . 1.431(3) ?
    C8 C9 . 1.505(4) ?
    C8 H8A . 0.9700 ?
    C8 H8B . 0.9700 ?
    C9 C10 . 1.511(4) ?
    C9 H9A . 0.9700 ?
    C9 H9B . 0.9700 ?
    C10 N11 . 1.488(4) ?
    C10 H10A . 0.9700 ?
    C10 H10B . 0.9700 ?
    N11 C12 . 1.337(3) ?
    N11 C16 . 1.347(4) ?
    C12 C13 . 1.368(4) ?
    C12 H12 . 0.9300 ?
    C13 C14 . 1.375(4) ?
    C13 H13 . 0.9300 ?
    C14 C15 . 1.386(4) ?
    C14 C17 . 1.498(4) ?
    C15 C16 . 1.365(4) ?
    C15 H15 . 0.9300 ?
    C16 H16 . 0.9300 ?
    C17 H17A . 0.9600 ?
    C17 H17B . 0.9600 ?
    C17 H17C . 0.9600 ?
loop_
    _geom_angle_atom_site_label_1
    _geom_angle_atom_site_label_2
    _geom_angle_atom_site_label_3
    _geom_angle_site_symmetry_1
    _geom_angle_site_symmetry_3
    _geom_angle
    _geom_angle_publ_flag
    O7 C1 C2 . . 115.6(3) ?
    O7 C1 C6 . . 124.3(3) ?
    C2 C1 C6 . . 120.0(3) ?
    C3 C2 C1 . . 119.8(3) ?
    C3 C2 H2 . . 120.1 ?
    C1 C2 H2 . . 120.1 ?
    C4 C3 C2 . . 120.9(4) ?
    C4 C3 H3 . . 119.5 ?
    C2 C3 H3 . . 119.5 ?
    C3 C4 C5 . . 119.8(4) ?
    C3 C4 H4 . . 120.1 ?
    C5 C4 H4 . . 120.1 ?
    C4 C5 C6 . . 120.6(3) ?
    C4 C5 H5 . . 119.7 ?
    C6 C5 H5 . . 119.7 ?
    C1 C6 C5 . . 118.9(3) ?
    C1 C6 H6 . . 120.6 ?
    C5 C6 H6 . . 120.6 ?
    C1 O7 C8 . . 119.0(2) ?
    O7 C8 C9 . . 106.6(2) ?
    O7 C8 H8A . . 110.4 ?
    C9 C8 H8A . . 110.4 ?
    O7 C8 H8B . . 110.4 ?
    C9 C8 H8B . . 110.4 ?
    H8A C8 H8B . . 108.6 ?
    C8 C9 C10 . . 110.9(3) ?
    C8 C9 H9A . . 109.5 ?
    C10 C9 H9A . . 109.5 ?
    C8 C9 H9B . . 109.5 ?
    C10 C9 H9B . . 109.5 ?
    H9A C9 H9B . . 108.1 ?
    N11 C10 C9 . . 111.4(2) ?
    N11 C10 H10A . . 109.3 ?
    C9 C10 H10A . . 109.3 ?
    N11 C10 H10B . . 109.3 ?
    C9 C10 H10B . . 109.3 ?
    H10A C10 H10B . . 108.0 ?
    C12 N11 C16 . . 120.2(2) ?
    C12 N11 C10 . . 120.9(2) ?
    C16 N11 C10 . . 118.9(2) ?
    N11 C12 C13 . . 120.6(3) ?
    N11 C12 H12 . . 119.7 ?
    C13 C12 H12 . . 119.7 ?
    C12 C13 C14 . . 120.7(3) ?
    C12 C13 H13 . . 119.7 ?
    C14 C13 H13 . . 119.7 ?
    C13 C14 C15 . . 117.6(3) ?
    C13 C14 C17 . . 121.3(3) ?
    C15 C14 C17 . . 121.1(3) ?
    C16 C15 C14 . . 120.3(3) ?
    C16 C15 H15 . . 119.9 ?
    C14 C15 H15 . . 119.9 ?
    N11 C16 C15 . . 120.6(3) ?
    N11 C16 H16 . . 119.7 ?
    C15 C16 H16 . . 119.7 ?
    C14 C17 H17A . . 109.5 ?
    C14 C17 H17B . . 109.5 ?
    H17A C17 H17B . . 109.5 ?
    C14 C17 H17C . . 109.5 ?
    H17A C17 H17C . . 109.5 ?
    H17B C17 H17C . . 109.5 ?
loop_
    _geom_torsion_atom_site_label_1
    _geom_torsion_atom_site_label_2
    _geom_torsion_atom_site_label_3
    _geom_torsion_atom_site_label_4
    _geom_torsion_site_symmetry_1
    _geom_torsion_site_symmetry_2
    _geom_torsion_site_symmetry_3
    _geom_torsion_site_symmetry_4
    _geom_torsion
    _geom_torsion_publ_flag
    O7 C1 C2 C3 . . . . -179.4(3) ?
    C6 C1 C2 C3 . . . . 0.5(5) ?
    C1 C2 C3 C4 . . . . 0.7(5) ?
    C2 C3 C4 C5 . . . . -1.0(6) ?
    C3 C4 C5 C6 . . . . 0.0(6) ?
    O7 C1 C6 C5 . . . . 178.5(3) ?
    C2 C1 C6 C5 . . . . -1.4(5) ?
    C4 C5 C6 C1 . . . . 1.2(5) ?
    C2 C1 O7 C8 . . . . 174.7(3) ?
    C6 C1 O7 C8 . . . . -5.3(4) ?
    C1 O7 C8 C9 . . . . -174.5(3) ?
    O7 C8 C9 C10 . . . . 62.9(3) ?
    C8 C9 C10 N11 . . . . 178.4(2) ?
    C9 C10 N11 C12 . . . . 111.0(3) ?
    C9 C10 N11 C16 . . . . -69.8(3) ?
    C16 N11 C12 C13 . . . . 1.5(4) ?
    C10 N11 C12 C13 . . . . -179.3(3) ?
    N11 C12 C13 C14 . . . . 0.1(5) ?
    C12 C13 C14 C15 . . . . -0.8(5) ?
    C12 C13 C14 C17 . . . . 179.5(3) ?
    C13 C14 C15 C16 . . . . 0.0(5) ?
    C17 C14 C15 C16 . . . . 179.6(3) ?
    C12 N11 C16 C15 . . . . -2.4(5) ?
    C10 N11 C16 C15 . . . . 178.4(3) ?
    C14 C15 C16 N11 . . . . 1.6(5) ?
loop_
    _geom_hbond_atom_site_label_D
    _geom_hbond_atom_site_label_H
    _geom_hbond_atom_site_label_A
    _geom_hbond_site_symmetry_A
    _geom_hbond_distance_DH
    _geom_hbond_distance_HA
    _geom_hbond_distance_DA
    _geom_hbond_angle_DHA
    C10 H10A O7 . 0.97 2.52 2.850(3) 100
    C10 H10B Br1 4_566 0.97 2.89 3.735(3) 146
    C10 H10A Br1 . 0.97 3.11 4.043(3) 163
    C12 H12 Br1 . 0.93 3.08 3.940(3) 154
    C15 H15 Br1 1_655 0.93 3.07 3.931(3) 155
    C17 H17B Br1 1_655 0.96 3.08 3.956(4) 152
_shelx_hkl_file
;
   0   0  -4 440675. 1948.17   6
   0   0  -4 443547. 2144.10  10
   0   0   4 440260. 2184.10  10
   0   0   4 456390. 2141.59   1
   0   0  -4 437808. 1989.54   3
   0   0   4 438277. 2000.51   3
   0   0   5 161.048 74.5985  10
   0   0   5-60.7163 75.9640   3
   0   0   5 85.7637 90.0124   1
   0   0  -5 95.4499 82.6833   6
   0   0  -5 10.2027 74.4832   3
   0   0  -5 114.144 94.6375   1
   0   0  -5 119.785 91.9216  10
   0   0   6 74106.8 1023.98   3
   0   0  -6 74770.0 980.959   6
   0   0  -6 74847.8 995.814   3
   0   0   6 75710.2 1081.30   1
   0   0  -6 72481.1 1078.58  10
   0   0   7-119.532 108.846   3
   0   0  -7 1.97969 93.8664   6
   0   0   7 115.650 107.686   1
   0   0  -7 82.9082 104.272  10
   0   0   8 36996.4 872.806   1
   0   0  -8 37281.2 889.619  10
   0   0   8 35891.9 824.632   3
   0   0  -8 36409.4 791.151   6
   0   0   9-37.5890 121.710   3
   0   0  -9 128.860 119.285   6
   0   0  -9 251.385 161.145  10
   0   0   9 34.0167 143.796   1
   0   0  10 72927.7 1369.02   1
   0   0 -10 71078.9 1378.41  10
   0   0  10 72033.9 1312.91   3
   0   0 -10 70735.2 1241.54   6
   0   0  11 88.9034 162.839   3
   0   0  11 425.932 199.554   1
   0   0 -11 115.044 186.492  10
   0   0 -11 141.721 138.571   6
   0   0 -12 39344.5 1006.21   6
   0   0 -12 38024.4 1112.67  10
   0   0  12 37952.1 1057.56   3
   0   0  12 39639.0 1107.32   1
   0   0  13 365.371 224.218   1
   0   0  13 519.737 208.764   3
   0   0 -13 106.425 138.178   6
   0   0 -13 264.887 214.725  10
   0   0 -14 24262.6 853.638   6
   0   0  14 22884.9 925.511   1
   0   0 -14 21757.2 925.356  10
   0   0  14 22561.2 885.145   3
   0   0  15 227.072 221.262   1
   0   0 -15 173.476 186.902  10
   0   0  15 387.837 245.261   3
   0   0 -15 182.230 179.311   6
   0   0 -16 9469.09 591.646   6
   0   0 -16 8552.71 629.672  10
   0   0  16 9235.13 656.309   1
   0   0  16 9932.39 651.429   3
   0   0  17 273.076 289.998   1
   0   0 -17 202.239 211.034   6
   0   0  17 461.166 270.119   3
   0   0 -17-31.3550 216.611  10
   0   0  18 25000.3 1129.99   1
   0   0  18 25488.3 1084.73   3
   0   0 -18 24636.0 988.142   6
   0   0 -18 26420.0 1148.23  10
   0   0  19 281.464 227.969   3
   0   0 -19 472.806 246.342   6
   0   0  19 581.761 346.191   1
   0   0 -19 1019.87 347.472  10
   0   0  20 547.155 261.373   3
   0   0 -20 573.080 284.826  10
   0   0 -20 989.796 297.674   6
   0   0  20 517.418 329.111   1
   0   0 -21 373.925 238.882   6
   0   0  21 414.130 353.494   1
   0   0  21-479.333 276.185   3
   0   0 -21 160.251 248.470  10
   0   0  22 2323.38 399.541   3
   0   0 -22 3007.28 505.621  10
   0   0  22 2923.51 518.498   1
   0   0 -22 2060.33 380.909   6
   0   0 -23 487.052 328.246  10
   0   0  23 196.670 367.845   1
   0   0  23-199.461 272.100   3
   0   0 -23 127.719 199.759   6
   0   0 -24 581.040 257.953   6
   0   0 -24 1089.01 375.846  10
   0   0  24 766.697 297.726   3
   0   0  24 1173.09 415.605   1
   0   0 -25-80.8573 242.911  10
   0   0  25 341.053 345.713   1
   0   0 -25-16.1383 206.652   6
   0   0  25-335.549 274.250   3
   0   0  26 2307.98 541.544   1
   0   0 -26 2283.45 456.678   6
   0   0 -26 1855.58 484.375  10
   0   0 -27 406.689 337.588  10
   0   0  27 1084.98 495.239   1
   0   0 -28 532.241 369.666  10
   0   0  28 848.366 487.794   1
   0   0 -29 305.151 340.593  10
   0   0  29 1172.68 475.709   1
   0   0 -30 490.218 375.857  10
   0   1  -3 0.26892 34.1226   8
   0   1   3 22.6275 55.3218  10
   0   1   3-11.9710 31.9714   1
   0   1  -3 103.843 46.3561   3
   0  -1   3 34.1285 38.6776   5
   0  -1  -3 6.22441 29.3513   6
   0   1   4 33.3808 38.8217   6
   0   1   4 69.1075 69.2998   1
   0  -1  -4 119.781 48.5444   6
   0   1  -4 69.5021 60.9078   8
   0  -1  -4 68.8491 77.7434  10
   0   1   4 88.9152 63.9808  10
   0   1  -4 101.709 61.1325   3
   0  -1   4 100.546 71.2856   3
   0  -1   4 41.8839 72.4138   5
   0  -1   4-2.20211 51.4209   8
   0   1  -4 111.321 61.1088   5
   0   1   4 25.3148 43.0408   3
   0  -1  -4 120.676 66.3758   1
   0   1  -4 101.235 65.3258  10
   0  -1  -5 82.2819 69.5089   6
   0   1  -5 45.9913 66.6879   3
   0   1  -5 217.716 95.7764  10
   0   1   5 129.705 72.7845   6
   0   1   5-55.6537 73.4752   1
   0  -1  -5-2.08288 87.3683  10
   0   1   5 78.8486 67.0416   3
   0   1   5 88.4790 76.6579  10
   0  -1   5 49.3917 75.4147   3
   0   1  -5 167.161 101.697   5
   0  -1   5 150.356 86.7800   8
   0  -1  -5 108.792 76.0972   1
   0  -1   6 97.4424 99.0183   1
   0   1   6 14.4818 61.9645   6
   0   1  -6-131.427 87.8559   3
   0  -1  -6 67.0293 76.3132   6
   0  -1  -6-30.7010 76.7727   3
   0  -1  -6-7.30128 110.300  10
   0  -1   6 127.150 104.566   3
   0   1   6 135.191 86.5196   3
   0   1  -6 180.367 121.722   6
   0   1  -6 91.5282 95.2767  10
   0   1   6-5.49722 99.5336   1
   0  -1   7 40.9014 108.933   1
   0   1  -7-6.96835 103.568   6
   0  -1  -7 104.508 93.4276   6
   0   1   7 176.203 131.648   1
   0  -1  -7-85.7893 96.4186   3
   0   1   7 70.2640 81.4994   6
   0  -1   7 104.113 130.547   3
   0  -1  -7 116.934 135.622  10
   0   1  -7 97.3211 108.694  10
   0   1   7-31.4391 104.041   3
   0   1   8-10.8623 88.2075   3
   0   1   8-10.1401 114.552   1
   0  -1  -8 80.4260 86.4362   6
   0  -1  -8 14.6632 110.898  10
   0   1  -8-30.7898 102.055   6
   0  -1   8 89.0043 134.255   3
   0  -1   8-5.40227 133.433   1
   0   1  -8-76.1844 112.767  10
   0   1  -9 23.3497 147.291   6
   0   1   9 290.211 162.159   1
   0  -1  -9 142.306 118.019   6
   0  -1  -9 58.8655 125.030  10
   0   1  -9-41.3786 120.819  10
   0  -1   9 62.5923 132.683   1
   0   1   9-20.1597 114.460   3
   0  -1   9 182.881 139.901   3
   0  -1 -10 105.835 96.5425   6
   0   1 -10 251.941 151.223   6
   0  -1  10-105.542 163.290   1
   0   1 -10-84.8000 143.968  10
   0   1  10-9.95803 136.697   1
   0  -1 -10-154.671 175.208  10
   0   1  10 141.714 128.813   3
   0  -1  10 172.058 153.502   3
   0   1 -11 151.361 163.241  10
   0   1  11-120.840 118.811   3
   0   1 -11 71.8440 143.462   6
   0  -1  11 111.390 145.233   3
   0   1  11 127.174 160.172   1
   0  -1  11 70.4272 165.427   1
   0  -1 -11 127.914 140.069  10
   0  -1 -11 146.287 133.500   6
   0  -1 -12 234.293 137.018   6
   0   1 -12 138.237 166.606  10
   0  -1  12-3.03818 171.108   1
   0   1  12-10.5796 179.306   1
   0  -1 -12 5.73881 48.2168   7
   0  -1  12 333.968 181.206   3
   0   1  12-75.8647 139.348   3
   0   1 -12 55.8155 158.116   6
   0  -1 -12 376.491 201.996  10
   0   1 -13 218.176 205.716  10
   0  -1  13 396.264 232.316   3
   0   1  13 235.192 152.821   3
   0   1  13 134.557 194.638   1
   0  -1 -13-192.923 186.164  10
   0  -1 -13 87.0497 129.669   6
   0   1 -13 218.434 178.960   6
   0  -1  13 306.596 212.546   1
   0  -1 -13-7.20663 39.9258   7
   0   1  14 139.519 168.152   3
   0   1  14 189.195 231.541   1
   0   1 -14-248.107 163.706   6
   0  -1 -14-44.3099 141.996   6
   0  -1 -14-128.612 200.307  10
   0  -1  14-55.5396 191.798   3
   0  -1 -14-49.0984 43.5792   7
   0   1 -14 1.16512 191.445  10
   0  -1  14 102.356 233.075   1
   0  -1  15-136.707 218.832   1
   0   1  15 179.812 160.259   3
   0  -1 -15 18.9488 33.1639   7
   0  -1 -15-167.612 199.839  10
   0  -1  15-367.658 204.267   3
   0  -1 -15 162.227 169.042   6
   0   1 -15 254.342 235.336  10
   0   1 -15 314.663 205.609   6
   0   1  16 13.8221 242.303   1
   0  -1  16-326.732 253.307   3
   0  -1 -16 66.2426 209.463  10
   0   1 -16 35.3481 207.339   6
   0  -1  16 88.8009 261.028   1
   0   1  16-86.9240 160.658   3
   0   1 -16 4.64104 206.707  10
   0  -1 -16-107.049 157.212   6
   0   1  17 524.542 235.164   3
   0  -1 -17 166.788 245.902  10
   0  -1 -17 486.652 223.954   6
   0  -1  17-292.696 247.475   1
   0  -1  17-62.6786 200.008   3
   0   1 -17 66.0795 201.484   6
   0   1  17 259.598 247.046   1
   0   1 -17-152.850 225.988  10
   0  -1 -18 197.321 236.929  10
   0   1  18 39.4983 185.537   3
   0   1 -18 47.5625 182.209   6
   0   1  18-230.291 241.695   1
   0  -1  18-323.359 242.238   3
   0   1 -18-101.496 252.200  10
   0  -1 -18 359.590 234.206   6
   0  -1  18-225.500 290.566   1
   0  -1 -19-59.0607 173.287   6
   0   1 -19 142.810 235.152  10
   0   1  19 227.331 304.086   1
   0   1  19 411.782 226.022   3
   0  -1 -19 538.428 323.479  10
   0   1 -19 104.880 182.032   6
   0  -1  19-214.930 245.720   1
   0  -1  19-25.7260 207.079   3
   0   1  20 301.683 335.818   1
   0   1  20-101.000 208.299   3
   0  -1 -20-99.1460 215.816   6
   0  -1  20-356.477 259.870   3
   0  -1  20 309.405 256.068   1
   0   1 -20 147.638 247.238  10
   0   1 -20 130.961 250.244   6
   0  -1 -20-254.428 275.630  10
   0  -1  21-357.728 339.316   1
   0   1 -21-90.6454 257.515  10
   0  -1 -21 393.517 228.766   6
   0   1 -21 153.044 191.704   6
   0   1  21 209.765 212.118   3
   0  -1 -21-507.710 279.760  10
   0   1  21-89.6117 261.414   1
   0  -1  21-602.749 275.735   3
   0  -1 -22-347.987 284.792  10
   0  -1  22-352.563 259.831   3
   0  -1 -22 120.513 178.790   6
   0   1  22-175.484 222.607   3
   0   1 -22-2.48007 196.530   6
   0   1 -22-50.1098 266.722  10
   0  -1  22 81.2924 286.556   1
   0  -1  23-240.428 259.703   1
   0   1 -23-524.813 254.596   6
   0   1 -23 349.444 300.727  10
   0  -1  23-98.0236 229.257   3
   0  -1 -23 305.427 227.508   6
   0  -1 -23-261.312 306.424  10
   0   1  23-308.402 253.131   3
   0   1  24 3.50475 234.155   3
   0  -1  24 270.116 391.485   1
   0  -1 -24 185.465 226.549   6
   0  -1 -24 130.477 312.553  10
   0  -1  24-150.715 274.226   3
   0   1 -24 6.40433 219.050   6
   0   1 -24 26.8553 281.871  10
   0  -1  25 517.931 379.474   1
   0  -1 -25 526.462 381.117  10
   0  -1 -25 322.502 229.363   6
   0   1 -25 49.6679 291.147  10
   0   1 -25 206.847 267.955   6
   0   1  25 1180.70 482.637   1
   0  -1  25 109.944 238.206   3
   0  -1 -26 403.957 346.351  10
   0  -1  26 674.955 356.066   1
   0   1 -26 200.014 279.627   6
   0   1 -26 112.210 278.754  10
   0   1 -27-191.190 318.001  10
   0  -1 -27 136.655 283.471  10
   0   1  27-265.719 351.648   1
   0  -1 -28 197.377 338.885  10
   0  -1  28 674.593 447.467   1
   0   1 -28 408.703 370.366  10
   0   1  28-611.915 399.414   1
   0  -1 -29 257.835 368.971  10
   0   1  29-318.801 369.166   1
   0  -1  29 345.262 374.165   1
   0   1 -29 165.781 281.820  10
   0   1 -30 135.869 332.610  10
   0  -1 -30 827.440 471.497  10
   0  -2  -1 522.332 77.2551  10
   0   2   1 42.7774 33.0595   1
   0  -2   2 1067.54 100.511   8
   0  -2   2 736.682 82.9746   5
   0   2   2 890.662 90.2081   1
   0  -2  -2 922.410 91.2218  10
   0  -2   2 1129.81 81.2319   2
   0  -2   2 1184.28 115.071   3
   0   2  -2 983.320 79.3504   4
   0   2  -2 774.508 92.4973   3
   0  -2  -2 798.226 94.0538   2
   0  -2  -2 1252.28 126.201   4
   0   2  -3 40174.3 595.928   5
   0   2  -3 40569.5 666.475   3
   0  -2   3 40418.5 665.896   3
   0   2   3 39400.7 488.685   6
   0  -2  -3 39936.5 709.360   4
   0   2   3 40900.1 586.558   1
   0  -2   3 40979.4 621.461   8
   0   2   3 40170.5 654.129  10
   0  -2  -3 40503.0 493.691   6
   0   2  -3 40974.2 610.214   8
   0   2   3 39658.3 721.880   4
   0  -2  -3 39188.4 584.949   1
   0   2  -3 39478.1 468.802   2
   0  -2  -3 40166.7 634.532  10
   0  -2  -3 39718.0 675.634   2
   0  -2   3 39232.0 593.625   5
   0  -2   3 40749.6 473.192   4
   0  -2  -4 47654.2 761.965  10
   0   2  -4 47845.3 794.139   3
   0  -2   4 47134.6 793.026   3
   0   2   4 49142.3 710.396   1
   0  -2   4 47979.1 741.650   8
   0   2  -4 47344.8 724.546   5
   0   2   4 46649.0 581.680   6
   0   2  -4 48380.3 727.485   8
   0  -2  -4 48336.5 586.280   6
   0   2   4 47265.4 847.028   4
   0   2   4 47916.1 790.405  10
   0  -2   4 48768.8 728.685   5
   0  -2  -4 47620.0 700.292   1
   0  -2   5 29891.8 685.572   3
   0  -2  -5 30779.6 515.971   6
   0   2   5 29581.0 717.376   4
   0  -2   5 30964.5 646.324   5
   0   2   5 29678.6 519.325   6
   0   2   5 32088.1 629.959   1
   0  -2  -5 31459.4 683.972  10
   0   2  -5 30596.0 642.313   8
   0   2   6 565.557 97.3367   6
   0   2   6 500.317 124.816   1
   0  -2  -6 581.276 95.1427   6
   0   2  -6 476.371 116.753  10
   0  -2  -6 657.630 144.458  10
   0   2   6 487.358 90.4960   3
   0  -2   6 572.621 149.291   3
   0  -2   6 669.725 168.553   5
   0   2  -6 585.998 134.562   8
   0   2  -7 12785.2 471.663  10
   0   2   7 12714.4 407.795   6
   0   2   7 13145.7 489.483   1
   0  -2   7 13088.5 523.528   3
   0   2   7 12792.5 421.545   3
   0  -2  -7 13140.7 402.639   6
   0  -2  -7 12792.2 512.153  10
   0  -2   7 12613.8 502.551   5
   0   2  -7 13306.5 491.427   8
   0   2   8 59076.6 1081.17   1
   0   2   8 57447.6 954.306   3
   0   2  -8 57939.1 1064.21  10
   0  -2   8 56748.3 1141.87   3
   0  -2  -8 56677.9 1134.76  10
   0  -2  -8 55958.0 892.226   6
   0   2   9 36357.3 812.870   3
   0   2  -9 38376.6 951.745   6
   0   2   9 37625.0 922.960   1
   0   2  -9 38333.3 917.486  10
   0  -2  -9 36747.1 770.238   6
   0  -2  -9 36754.9 962.415  10
   0  -2   9 35988.3 966.713   3
   0  -2   9 38349.7 964.788   1
   0  -2 -10 13612.8 637.162  10
   0  -2 -10 14418.6 515.411   6
   0   2  10 14369.7 613.392   1
   0   2  10 13811.7 537.929   3
   0  -2  10 14429.0 648.935   1
   0   2 -10 13864.2 608.514   6
   0   2 -10 14012.0 609.203  10
   0  -2  10 13583.2 630.228   3
   0   2 -11 11277.9 570.285  10
   0  -2  11 12252.6 627.037   1
   0  -2 -11 11767.2 621.847  10
   0   2 -11 12255.8 591.635   6
   0   2  11 11608.9 302.604   9
   0  -2 -11 12083.8 498.051   6
   0   2  11 12464.5 544.297   3
   0  -2  11 12112.1 626.003   3
   0   2  11 11643.7 589.050   1
   0   2  12 14385.3 617.330   3
   0   2  12 13333.2 290.924   9
   0  -2 -12 14203.1 709.346  10
   0  -2  12 15081.5 717.198   1
   0   2 -12 14385.6 690.693  10
   0   2 -12 14923.1 685.225   6
   0  -2 -12 14017.4 579.345   6
   0  -2  12 15105.6 717.038   3
   0   2  12 13895.9 663.173   1
   0   2 -13 659.725 213.108   6
   0  -2  13 443.906 253.468   1
   0  -2 -13 1016.04 240.419  10
   0  -2  13 912.437 247.248   3
   0   2  13 827.339 175.613   3
   0   2 -13 636.861 186.968  10
   0   2  13 738.074 265.568   1
   0  -2 -13 583.194 158.387   6
   0   2  14 6879.04 479.571   3
   0  -2  14 7145.66 545.157   3
   0   2 -14 7296.67 534.924  10
   0   2  14 7667.88 572.972   1
   0  -2 -14 7274.04 552.477  10
   0  -2  14 7944.09 581.847   1
   0  -2 -14 7167.18 441.947   6
   0   2 -14 7649.08 540.356   6
   0   2  15 10078.3 607.601   3
   0   2 -15 9941.81 630.045   6
   0  -2  15 10879.9 706.623   1
   0   2 -15 10310.6 678.030  10
   0  -2 -15 10725.1 564.272   6
   0  -2  15 10155.4 679.249   3
   0   2  15 10191.6 656.817   1
   0  -2 -15 10029.7 683.538  10
   0  -2 -16 4641.45 498.819  10
   0   2  16 5040.26 516.125   1
   0   2 -16 5869.29 520.082   6
   0  -2  16 4977.06 527.682   1
   0  -2 -16 4544.35 403.107   6
   0   2 -16 5430.87 528.146  10
   0  -2  16 5181.86 513.895   3
   0   2  16 4765.41 448.262   3
   0  -2  17 6377.79 592.677   1
   0  -2  17 6420.33 587.485   3
   0   2  17 6184.12 520.953   3
   0   2 -17 6693.24 546.047   6
   0  -2 -17 5640.33 460.594   6
   0  -2 -17 5540.30 546.632  10
   0   2 -17 6883.01 598.421  10
   0   2  17 6693.43 609.586   1
   0   2 -18 5158.84 543.458  10
   0   2  18 5009.54 490.428   3
   0   2  18 4975.07 533.741   1
   0   2 -18 5150.01 512.645   6
   0  -2 -18 4645.79 425.428   6
   0  -2 -18 5211.08 550.389  10
   0  -2  18 4531.58 518.131   3
   0  -2  18 4179.02 495.451   1
   0   2  19 3546.76 435.721   3
   0   2 -19 3264.89 474.772  10
   0  -2  19 3147.74 448.403   3
   0  -2  19 2655.92 468.904   1
   0  -2 -19 3344.13 509.247  10
   0   2 -19 3949.58 467.244   6
   0   2  19 3288.77 492.723   1
   0  -2 -19 3316.10 381.571   6
   0   2 -20 620.523 228.248   6
   0  -2  20 96.1889 267.536   3
   0   2  20 628.425 253.586   3
   0   2 -20 516.321 290.254  10
   0  -2  20 168.881 254.630   1
   0  -2 -20 501.403 292.741  10
   0   2  20 702.394 334.611   1
   0  -2 -20 367.408 210.417   6
   0   2 -21 3362.06 486.073   6
   0  -2  21 2253.52 433.848   3
   0  -2 -21 2464.73 362.853   6
   0   2  21 2727.14 493.722   1
   0   2  21 2571.00 397.169   3
   0  -2 -21 2511.00 449.450  10
   0   2 -21 2441.89 421.335  10
   0  -2  21 2961.85 494.354   1
   0   2  22 1534.28 442.429   1
   0   2 -22 1161.21 345.074   6
   0   2 -22 515.646 281.689  10
   0   2  22 663.157 225.866   3
   0  -2  22 890.224 326.780   3
   0  -2 -22 1566.77 400.757  10
   0  -2  22 720.145 310.182   1
   0  -2 -22 663.933 247.402   6
   0   2 -23 1049.62 321.672  10
   0   2  23 1313.20 416.568   1
   0   2  23 1144.82 342.138   3
   0  -2  23 1348.36 373.558   3
   0  -2  23 976.990 389.747   1
   0  -2 -23 980.537 269.047   6
   0  -2 -23 1468.20 429.877  10
   0   2 -23 1134.82 356.951   6
   0  -2  24 3.70820 216.362   3
   0   2 -24 240.817 250.479   6
   0   2 -24 53.3243 276.875  10
   0   2  24-116.814 311.495   1
   0  -2  24 205.191 319.424   1
   0  -2 -24 110.504 199.202   6
   0  -2 -24 175.212 296.905  10
   0   2 -25 611.228 307.273   6
   0   2  25 186.475 291.855   1
   0  -2 -25 262.008 285.530  10
   0   2 -25 365.716 295.691  10
   0  -2  25 131.460 380.182   1
   0  -2  25 88.5132 262.981   3
   0  -2 -26 597.242 386.551  10
   0   2 -26 533.626 278.425   6
   0   2 -26 476.609 353.378  10
   0  -2  26 779.502 410.452   1
   0   2  26 400.245 341.632   1
   0  -2  26 104.703 261.547   3
   0   2 -27 21.8880 327.422  10
   0   2 -27 684.759 329.899   6
   0   2  27 5.62977 273.214   1
   0  -2  27 604.356 398.942   1
   0  -2 -27 635.159 388.603  10
   0  -2  28 295.326 434.551   1
   0  -2 -28 443.944 415.238  10
   0   2 -28 204.757 325.199  10
   0   2  28-324.311 344.473   1
   0   2 -29 449.227 314.840  10
   0  -2 -29 836.896 415.672  10
   0  -2  29 1177.23 430.244   1
   0   2  29 428.575 303.940   1
   0   2 -30 797.858 414.532  10
   0  -3   0-13.5528 60.2937   8
   0   3   0 40.2507 66.9276   2
   0   3   0-47.2941 55.0763   5
   0  -3   0 180.328 82.8813   4
   0   3   0 82.3137 53.2403   3
   0   3   0 215.572 78.3995   4
   0   3   0 57.6593 61.0283   8
   0  -3   0 28.8121 68.6179   5
   0  -3   0-51.0597 68.2157   2
   0   3   1-16.9630 51.1965  10
   0   3   1-27.0402 63.9680   8
   0  -3  -1 115.963 87.3302   4
   0   3   1 3.73078 59.8795   4
   0  -3  -1-60.0532 42.1846   1
   0  -3   1 62.0221 46.8937   2
   0  -3  -1 70.4214 61.3049   5
   0  -3   1 14.9163 52.8528   8
   0  -3   1-75.7389 59.5700   5
   0   3  -1 40.4483 46.7173   3
   0  -3   1 92.4371 71.3260   4
   0   3  -1-89.5231 67.3779   2
   0  -3  -1-25.5029 62.8700   2
   0   3   1-20.3555 72.6994   2
   0   3  -1 64.4154 68.2445   8
   0  -3  -1 19.8014 46.5073   8
   0   3  -1 31.4749 48.7681   5
   0   3  -1 4.12994 51.7756   4
   0  -3   1 80.1126 73.0468   3
   0   3   1-30.8055 51.5663   5
   0  -3  -2 161.292 84.3247   5
   0   3   2 104.925 75.8496  10
   0   3  -2-5.14712 48.8532   3
   0   3   2-36.0003 71.2374   8
   0  -3  -2-43.4133 65.9063   8
   0   3  -2 45.0438 42.4151   5
   0  -3   2-53.5447 58.3619   4
   0  -3  -2 131.225 88.0451   4
   0  -3   2 13.4411 60.9760   5
   0  -3   2 64.2580 48.4088   2
   0   3   2 15.7479 80.9808   1
   0  -3  -2 36.3587 67.3651   2
   0  -3   2 6.99550 73.6061   8
   0   3   2 63.5229 95.7706   4
   0  -3   2-123.235 72.0002   3
   0   3   2-30.1985 70.6100   2
   0   3  -2-32.4738 65.4371   8
   0  -3  -2 8.61262 54.1728   1
   0  -3  -2-88.0103 70.6267  10
   0   3  -2 63.7733 61.1468   2
   0   3  -2 51.3122 53.6288   4
   0  -3  -3 18.7012 68.3356  10
   0   3   3 58.3765 53.2953   6
   0   3   3-39.7090 68.0310  10
   0  -3  -3 113.030 96.1250   4
   0   3   3-80.3629 73.1281   8
   0  -3  -3 14.3543 81.6063   2
   0   3   3-0.93166 79.3388   1
   0  -3  -3 145.808 73.2761   1
   0   3  -3 77.4314 82.8168   8
   0   3  -3 20.9653 76.1167   3
   0  -3   3-24.0773 72.8393   3
   0  -3   3-40.4734 74.2175   5
   0  -3   3-35.4214 62.3852   4
   0   3   3 132.471 101.709   4
   0  -3   3 16.8215 51.0380   2
   0   3  -3 75.5150 64.3543   2
   0   3  -3 7.84792 71.4314   5
   0   3  -3-7.97543 47.6728   4
   0  -3  -4 1.10372 85.6518  10
   0   3  -4-8.36874 52.0530   2
   0  -3   4-66.8178 108.021   5
   0  -3   4 13.9244 58.3145   4
   0   3   4 186.241 103.092   1
   0   3  -4-79.9273 88.2355   8
   0   3   4-46.9104 53.1905   6
   0  -3  -4-94.3742 135.029   4
   0  -3   4 171.139 110.490   3
   0  -3   5-39.5218 102.002   5
   0  -3   5 0.20912 111.323   3
   0   3   5 110.742 61.4442   6
   0  -3  -5-2.56267 60.6443   6
   0   3  -5-35.7300 95.8476   8
   0  -3   5 51.6702 56.3063   4
   0  -3  -5-131.415 95.2165  10
   0   3   5 151.268 108.857   1
   0   3  -5-10.2857 51.6776   2
   0   3   6-2.82371 53.1903   6
   0  -3  -6-26.6868 68.2609   6
   0   3   6 134.771 126.373   1
   0  -3   6 37.1464 107.230   3
   0  -3   6-77.2292 54.2139   4
   0   3  -6 195.212 128.327   8
   0  -3   6 48.9079 104.518   5
   0  -3  -6-125.241 121.335  10
   0  -3  -7-17.8965 73.4381   6
   0  -3   7 98.4531 151.156   3
   0  -3   7-45.0072 102.074   5
   0   3   7-20.8497 108.590   1
   0  -3  -7 59.3414 103.952  10
   0   3  -7 77.5247 122.814   8
   0  -3   8 0.69860 125.039   5
   0   3   8-180.918 144.277   1
   0   3  -8 107.835 134.751   8
   0  -3  -8 141.130 141.162  10
   0  -3  -8 41.4206 80.6184   6
   0   3   8-113.756 102.731   3
   0   3  -8 150.496 123.044  10
   0  -3   8-59.7100 124.668   3
   0  -3  -9 108.540 141.698  10
   0   3  -9 61.5232 129.604  10
   0   3  -9 155.244 149.193   8
   0   3   9-2.39078 100.519   3
   0  -3  -9 6.08723 97.7052   6
   0   3   9 195.162 133.119   1
   0  -3   9 164.569 142.204   5
   0  -3   9-192.372 137.881   3
   0  -3 -10 216.725 155.470  10
   0  -3 -10 65.0754 107.364   6
   0   3 -10 31.4395 111.736  10
   0   3  10 27.0677 93.8592   3
   0  -3  10 194.484 177.709   3
   0  -3  10 10.4076 29.2006   7
   0   3  10-2.59682 129.017   1
   0  -3 -11 37.2746 94.5131   6
   0   3  11 337.309 143.109   3
   0  -3  11 102.515 193.549   3
   0   3  11-143.667 163.903   1
   0  -3  11 352.694 180.633   1
   0   3 -11 177.278 146.437  10
   0  -3 -11-102.863 174.594  10
   0   3 -12-103.670 165.595  10
   0  -3 -12 402.912 246.313  10
   0   3 -12 102.432 196.456   6
   0  -3  12 136.160 216.631   3
   0  -3  12-10.4387 199.766   1
   0   3  12 65.1206 155.983   1
   0  -3 -12 75.3674 124.019   6
   0   3  12 172.881 142.387   3
   0   3  13 26.9359 205.461   1
   0  -3 -13 145.586 124.480   6
   0  -3  13 13.1164 191.956   3
   0   3 -13 24.2347 45.5506   9
   0   3  13-29.7431 135.312   3
   0  -3 -13-142.635 216.120  10
   0  -3  13 132.392 256.344   1
   0   3 -13 1.60280 184.376   6
   0   3 -13-158.660 163.879  10
   0   3  14 208.489 143.444   3
   0  -3 -14-102.862 135.345   6
   0  -3  14 310.093 265.129   1
   0  -3  14-15.8300 208.917   3
   0   3  14 5.06659 46.8482   9
   0   3  14-318.337 224.286   1
   0   3 -14-101.334 186.997   6
   0  -3 -14 168.612 237.732  10
   0   3 -14-39.7227 186.471  10
   0  -3  15 465.927 256.081   3
   0   3  15-82.3856 207.854   1
   0   3  15-20.2338 151.118   3
   0  -3  15-57.0788 221.020   1
   0  -3 -15-24.1846 208.344  10
   0   3 -15-10.5692 203.858  10
   0   3  15 8.02812 34.8398   9
   0   3 -15-53.6303 187.760   6
   0  -3 -15 14.6393 156.744   6
   0  -3  16 326.318 263.519   1
   0   3  16-98.4805 170.628   3
   0   3 -16-385.950 218.142  10
   0   3 -16 361.992 221.542   6
   0   3  16-237.475 221.598   1
   0  -3 -16 127.816 153.041   6
   0  -3  16-118.452 239.495   3
   0  -3 -16 115.807 223.707  10
   0   3 -17-216.540 214.922   6
   0  -3  17 479.486 308.804   1
   0   3  17 210.393 253.135   1
   0   3 -17 75.2257 194.288  10
   0  -3 -17 267.751 291.562  10
   0  -3  17-114.422 216.205   3
   0   3  17-67.2529 174.050   3
   0  -3 -17 102.737 154.124   6
   0   3  18 86.1404 166.467   3
   0  -3  18 127.640 240.680   3
   0   3  18 340.174 247.852   1
   0   3 -18 168.492 224.149   6
   0   3 -18 51.0585 233.668  10
   0  -3 -18 480.922 205.741   6
   0  -3 -18-20.3441 207.714  10
   0  -3  18 161.955 262.779   1
   0  -3 -19-182.330 247.756  10
   0  -3  19-226.079 246.222   1
   0  -3  19-126.917 226.185   3
   0   3 -19 271.034 269.613  10
   0  -3 -19-240.596 177.128   6
   0   3  19-359.079 275.546   1
   0   3  19-28.9519 170.599   3
   0   3 -19 93.4924 234.879   6
   0   3  20-168.734 224.475   3
   0   3 -20 193.817 260.119   6
   0  -3 -20 192.750 186.795   6
   0   3 -20 188.786 238.572  10
   0  -3  20-557.232 368.024   1
   0  -3 -20 456.215 306.394  10
   0  -3  20-468.505 274.866   3
   0   3  20-42.3968 310.130   1
   0  -3 -21 162.424 317.465  10
   0  -3  21-282.364 268.107   1
   0   3 -21-377.126 276.537   6
   0   3  21 46.2820 178.411   3
   0  -3 -21 10.9221 180.475   6
   0   3 -21-93.9383 228.755  10
   0   3  21 141.348 246.981   1
   0  -3  21 704.251 337.005   3
   0  -3  22 212.165 310.402   1
   0   3 -22 44.2191 267.334  10
   0  -3 -22 126.373 193.983   6
   0   3  22 4.69822 268.614   1
   0   3 -22 427.269 284.784   6
   0  -3 -22 659.009 381.063  10
   0   3  22 288.473 193.466   3
   0  -3  22 319.833 311.493   3
   0  -3 -23 26.9052 196.336   6
   0   3 -23-200.413 313.865  10
   0   3  23 141.289 325.176   1
   0   3 -23 459.132 280.174   6
   0  -3 -23-96.9749 276.617  10
   0  -3  23 668.915 351.200   3
   0  -3  23 60.9353 311.254   1
   0  -3  24 193.480 285.190   1
   0   3 -24 260.089 292.954   6
   0  -3  24-84.9079 286.813   3
   0   3  24-180.529 294.748   1
   0   3 -24-183.927 256.038  10
   0  -3 -24 415.026 306.239  10
   0  -3 -25 66.7980 302.833  10
   0   3 -25 159.085 315.855  10
   0   3  25 268.543 322.267   1
   0  -3  25 716.593 350.906   3
   0  -3  25-149.407 350.508   1
   0   3 -25-36.0343 220.961   6
   0  -3  26-246.819 323.017   1
   0  -3 -26 328.438 365.334  10
   0  -3  26-173.775 261.711   3
   0   3  26 441.234 349.056   1
   0   3 -26 95.0375 230.377   6
   0   3 -26 184.771 308.253  10
   0  -3 -27 60.9840 328.810  10
   0   3  27-219.648 392.915   1
   0   3 -27 85.6049 259.289   6
   0  -3  27-249.998 305.559   3
   0   3 -27 206.099 286.537  10
   0  -3  27-79.7755 352.736   1
   0   3 -28 126.860 298.604   6
   0  -3  28 472.297 357.411   1
   0   3  28 435.517 384.486   1
   0  -3 -28 370.219 407.590  10
   0   3 -28 308.311 366.587  10
   0   3  29 245.334 354.248   1
   0  -3 -29 19.3275 302.281  10
   0   3 -29 12.1491 294.832  10
   0   3 -30 46.5031 335.274  10
   0   4   0 964874. 3693.78   4
   0  -4   0 940036. 3540.42   2
   0   4   0 961578. 3591.30   3
   0  -4   1 71390.3 988.697   4
   0   4   1 70588.1 1038.94   2
   0   4  -1 70153.9 951.002   4
   0   4  -1 71681.3 949.709   2
   0   4   1 73236.5 960.057   8
   0  -4   1 73331.0 938.582   2
   0  -4  -1 72026.9 1078.88   4
   0  -4  -1 72321.8 938.061   5
   0   4  -1 71525.9 956.874   8
   0  -4   1 71532.7 918.167   5
   0  -4   2 493.862 103.901   5
   0   4   2 526.563 104.397   8
   0   4  -2 843.684 138.208   8
   0  -4  -2 706.199 139.151  10
   0  -4  -2 559.568 116.267   5
   0   4   2 700.282 143.129   2
   0  -4  -2 658.369 141.137   4
   0  -4   2 639.745 138.223   3
   0  -4   2 768.236 120.824   2
   0   4  -2 548.091 96.1961   2
   0   4  -2 531.182 93.4989   4
   0  -4   2 674.006 118.053   4
   0  -4   3 440777. 2186.26   2
   0  -4  -3 437348. 2412.18   5
   0  -4  -3 434936. 2897.94   4
   0  -4   3 436786. 2432.48   5
   0   4   3 437162. 2453.23   8
   0  -4   3 421607. 2240.07   4
   0   4  -3 436833. 2493.33   8
   0  -4  -3 434607. 2552.93  10
   0  -4   3 426746. 2681.99   3
   0   4   3 438559. 2427.44   1
   0   4  -3 432806. 2208.66   4
   0  -4  -4 49608.7 1030.85   4
   0   4  -4 49364.2 731.398   4
   0  -4   4 48730.2 727.552   2
   0   4   4 48237.1 733.205   6
   0   4   4 49404.9 841.138   1
   0  -4   4 47272.1 734.140   4
   0  -4  -4 48499.7 903.631  10
   0   4  -4 48310.6 875.274   8
   0  -4   4 49161.3 958.729   3
   0  -4   4 47913.6 851.746   5
   0   4   4 48665.6 855.167   8
   0   4  -4 47232.4 700.317   2
   0  -4   5 261.743 125.844   5
   0   4   5 147.894 110.598   1
   0  -4  -5 107.901 114.108  10
   0   4  -5 274.245 91.8274   2
   0   4  -5 283.953 126.221   8
   0  -4   5 396.295 104.643   4
   0  -4  -5 29.2437 127.188   4
   0   4   5 287.554 79.8965   6
   0  -4   5 170.301 153.187   3
   0   4   6 7369.32 380.655   1
   0   4  -6 7128.45 386.565   8
   0  -4   6 7413.11 424.955   3
   0  -4   6 7277.78 294.848   4
   0  -4  -6 8100.38 413.250  10
   0  -4   6 7320.94 385.576   5
   0   4  -6 7037.24 288.099   2
   0  -4  -6 7390.97 308.314   6
   0  -4  -7 95399.7 1460.04  10
   0   4   7 95732.8 1358.44   1
   0  -4   7 93548.9 1545.30   3
   0  -4  -7 93885.2 1123.41   6
   0  -4   7 96581.4 1407.54   5
   0  -4   7 92580.9 1042.25   4
   0   4  -7 91175.7 1062.10   2
   0   4  -7 93532.7 1403.50   8
   0  -4   8 3818.68 354.123   3
   0  -4  -8 3651.96 314.002  10
   0   4   8 4269.17 329.621   1
   0   4  -8 4312.31 330.608   8
   0  -4  -8 3702.96 247.164   6
   0  -4   8 3811.26 323.202   5
   0  -4   8 3759.26 225.441   4
   0   4  -8 3645.15 226.685   2
   0   4  -9 2931.66 278.580  10
   0  -4   9 3054.77 327.304   5
   0  -4   9 3080.80 208.763   4
   0  -4   9 3163.65 355.727   3
   0   4   9 2765.76 285.879   1
   0  -4  -9 3053.17 232.571   6
   0  -4  -9 2929.56 305.958  10
   0   4  -9 2557.26 280.731   8
   0  -4 -10 7417.76 376.496   6
   0   4 -10 6712.04 447.106   8
   0   4  10 7130.58 393.888   3
   0   4 -10 7620.40 439.735  10
   0   4  10 7444.74 465.049   1
   0  -4 -10 7417.44 502.095  10
   0  -4  10 6652.18 308.365   4
   0  -4  10 6883.58 466.563   5
   0  -4  10 7245.22 512.059   3
   0   4 -11 32998.5 1005.90   8
   0  -4 -11 31790.5 1032.91  10
   0  -4 -11 32430.9 800.900   6
   0   4 -11 32650.0 948.470  10
   0   4  11 31666.4 846.430   3
   0  -4  11 32970.7 1030.16   5
   0  -4  11 31801.0 1077.01   3
   0   4  11 33048.0 988.412   1
   0  -4  12 0.22346 196.090   3
   0   4 -12 77.1319 158.366  10
   0  -4 -12 28.8860 189.362  10
   0  -4 -12 159.804 114.145   6
   0   4  12-55.2376 175.018   1
   0   4  12 119.249 112.817   3
   0  -4  12 46.9107 28.8661   7
   0   4  13 21.3167 183.121   1
   0  -4 -13 82.1546 124.559   6
   0   4 -13 243.246 220.518   6
   0  -4 -13-197.055 198.551  10
   0  -4  13-71.8718 216.421   3
   0   4  13-52.6935 122.310   3
   0  -4  13-32.2750 229.081   1
   0   4 -13 317.685 206.020  10
   0  -4 -14 774.508 185.970   6
   0   4 -14 679.987 228.530  10
   0   4 -14 679.707 105.591   9
   0  -4 -14 556.599 260.567  10
   0   4  14 1069.20 307.276   1
   0  -4  14 835.075 285.081   3
   0  -4  14 659.504 265.594   1
   0   4  14 793.270 208.089   3
   0   4 -14 982.192 256.085   6
   0   4 -15 28374.8 1093.82   6
   0   4  15 25621.8 640.202   9
   0   4  15 24387.5 1006.06   1
   0   4 -15 25862.0 1017.22  10
   0  -4  15 27957.1 1153.51   1
   0   4  15 24998.6 893.616   3
   0   4 -15 23111.8 474.156   9
   0  -4 -15 25313.7 834.547   6
   0  -4  15 24200.5 1088.43   3
   0  -4 -15 25288.3 1082.61  10
   0   4 -16 500.645 243.624  10
   0  -4 -16 67.1837 157.245   6
   0   4 -16 233.590 255.427   6
   0   4  16-196.466 166.519   3
   0   4  16-149.047 206.172   1
   0  -4  16 537.120 269.812   3
   0   4  16 149.468 80.4773   9
   0  -4  16-75.9650 243.784   1
   0  -4 -16 14.5602 218.685  10
   0  -4  17 1408.39 367.974   3
   0   4 -17 1167.55 290.895   6
   0   4 -17 1125.38 299.249  10
   0   4  17 916.552 292.602   1
   0  -4  17 988.971 356.554   1
   0  -4 -17 949.680 210.081   6
   0  -4 -17 1021.63 346.540  10
   0   4  17 1339.89 260.428   3
   0  -4  18 3206.56 476.773   3
   0  -4 -18 3141.48 485.319  10
   0  -4 -18 2761.26 336.381   6
   0   4  18 2522.26 344.708   3
   0   4 -18 3071.06 423.151  10
   0   4 -18 3316.94 458.813   6
   0  -4  18 3081.72 469.420   1
   0   4  18 2367.97 385.808   1
   0   4  19 4183.73 459.577   3
   0   4  19 3547.69 492.613   1
   0  -4  19 4679.57 607.303   1
   0   4 -19 4521.34 528.949   6
   0  -4 -19 4086.84 522.361  10
   0  -4  19 4182.48 537.421   3
   0  -4 -19 4802.67 436.913   6
   0   4 -19 4078.19 514.678  10
   0  -4  20-99.7647 272.324   3
   0  -4 -20 147.355 204.295   6
   0   4 -20 299.362 254.980  10
   0   4  20 517.824 326.978   1
   0  -4 -20 74.3204 254.245  10
   0   4 -20 132.883 222.621   6
   0  -4  20 240.352 258.270   1
   0   4  20-147.729 212.843   3
   0   4 -21 1040.28 325.869   6
   0   4  21 1528.66 413.807   1
   0   4  21 1016.95 287.535   3
   0  -4  21 1325.86 394.581   3
   0   4 -21 1205.44 353.794  10
   0  -4 -21 1082.85 257.110   6
   0  -4  21 892.057 340.945   1
   0  -4 -21 1040.71 365.869  10
   0  -4 -22 705.817 361.188  10
   0  -4  22-132.039 319.772   1
   0   4 -22 181.855 255.455  10
   0   4 -22 111.224 274.807   6
   0   4  22-405.963 284.554   1
   0  -4  22-25.1449 282.928   3
   0  -4 -22 150.599 224.467   6
   0  -4  23 1284.70 377.616   3
   0  -4 -23 1165.28 387.847  10
   0   4 -23 804.249 357.723  10
   0   4  23 978.450 396.045   1
   0   4 -23 1064.26 373.975   6
   0  -4  23 1176.13 384.571   1
   0   4  24-263.499 275.477   1
   0  -4  24 235.506 312.744   1
   0  -4  24 213.210 229.460   3
   0   4 -24 420.927 298.948  10
   0   4 -24 375.749 321.440   6
   0  -4 -24 288.814 249.175  10
   0  -4 -25 720.901 437.752  10
   0   4 -25 558.168 291.140   6
   0   4  25 416.618 378.003   1
   0  -4  25 136.946 353.990   1
   0  -4  25 624.715 352.053   3
   0   4 -25-295.709 318.903  10
   0   4 -26 408.871 324.115  10
   0  -4  26-368.923 325.487   1
   0  -4 -26 300.145 354.513  10
   0   4  26 420.792 384.482   1
   0  -4  26 173.353 295.195   3
   0   4 -26 430.492 365.731   6
   0   4 -27 725.534 334.859   6
   0   4  27 251.038 301.284   1
   0  -4  27 986.740 471.559   1
   0  -4 -27-28.4861 381.752  10
   0  -4  27 411.546 292.664   3
   0   4 -27 901.241 394.681  10
   0   4  28-254.604 334.407   1
   0   4 -28-176.694 318.287  10
   0  -4  28 78.8763 426.849   1
   0   4 -28-291.811 287.152   6
   0  -4 -28 473.448 386.292  10
   0  -4 -29 283.821 370.300  10
   0   4  29 307.244 404.103   1
   0   4 -29 160.973 290.739  10
   0   5   0 106.134 100.563   8
   0   5   0 80.2954 104.770   2
   0  -5   0 248.450 158.134   4
   0  -5   0 154.290 109.353   5
   0   5   1-141.874 128.852   2
   0  -5   1 51.9127 108.205   5
   0   5  -1 132.870 129.978   8
   0  -5   1 167.637 128.716   4
   0   5  -1 240.986 113.476   2
   0  -5  -1-28.3535 98.8632   5
   0   5   1 156.240 112.876   8
   0  -5  -1 35.3045 121.407   4
   0  -5  -2 145.271 134.778   4
   0   5   2 181.916 128.263   2
   0  -5   2-60.5677 108.838   5
   0  -5   2 155.074 109.777   4
   0   5   2-1.78245 117.965   8
   0   5  -2 143.484 100.949   2
   0   5  -2-18.3949 105.596   8
   0  -5  -2 158.476 91.4491   5
   0   5   3 153.873 130.467   1
   0  -5  -3-60.1164 121.541   4
   0   5   3 4.55164 120.253   8
   0  -5   3-171.888 95.4538   5
   0  -5  -3 170.876 118.496   5
   0  -5   3 148.442 99.5664   4
   0   5  -3 65.9176 112.314   8
   0  -5   3 401.433 163.588   3
   0   5   3 93.4996 134.479   2
   0  -5  -3 40.9223 95.5756  10
   0   5  -3-117.150 87.5357   2
   0  -5  -4 72.9770 118.021  10
   0  -5   4 151.624 121.376   3
   0   5  -4-50.3663 126.290   8
   0  -5   4 67.0747 118.197   5
   0   5   4 78.8381 107.861   8
   0   5  -4-51.1520 68.0358   2
   0  -5   4-4.40461 94.0803   4
   0  -5  -4-74.7742 149.828   4
   0   5   4 122.405 116.781   1
   0  -5  -4 72.0642 130.539   5
   0  -5   5-11.5191 75.7164   4
   0   5   5 73.3342 129.316   1
   0  -5   5-106.589 129.013   5
   0   5  -5 4.49456 69.0514   2
   0  -5   5 77.8908 145.695   3
   0   5  -5-106.868 112.124   8
   0  -5  -5 291.732 145.391   5
   0   5   5 333.527 138.769   8
   0  -5  -5-139.458 147.235   4
   0  -5  -5 108.557 100.621  10
   0  -5  -6-288.198 204.102   4
   0   5  -6 73.2630 97.4246   2
   0  -5  -6 359.110 148.182  10
   0  -5   6-37.4723 76.5128   4
   0  -5   6 84.8923 122.273   5
   0   5   6-78.1674 130.945   1
   0   5  -6 189.071 148.237   8
   0  -5   6 13.1431 128.872   3
   0   5  -7-24.9237 80.0559   2
   0  -5  -7 50.2570 127.863  10
   0  -5   7-76.4605 160.376   3
   0   5  -7 94.4975 135.258   8
   0  -5   7 42.8536 128.067   5
   0  -5   7 75.2401 74.0831   4
   0   5   7-106.612 144.815   1
   0  -5  -8-158.683 163.877  10
   0   5  -8 29.2593 172.437   8
   0  -5   8-104.989 159.548   5
   0  -5   8 50.3514 77.4941   4
   0  -5   8 49.6375 181.776   3
   0   5  -8-5.06725 83.5984   2
   0   5   8 34.1657 129.447   1
   0  -5   9 140.338 195.420   3
   0  -5  -9 64.1615 175.292  10
   0  -5   9 0.57316 86.4954   4
   0   5  -9-210.231 172.723   8
   0  -5   9-53.0949 156.608   5
   0   5  -9 40.4422 84.5931   2
   0  -5  -9 87.7655 104.322   6
   0   5   9 177.295 160.433   1
   0  -5  10 64.8755 88.4756   4
   0   5  10 272.369 196.354   1
   0   5 -10-124.557 158.571   8
   0  -5 -10 132.673 218.117  10
   0  -5  10 22.9251 185.023   5
   0  -5 -10-8.79161 113.647   6
   0  -5  10 157.644 196.448   3
   0   5 -10 44.9254 85.3121   2
   0  -5  11 211.693 202.825   5
   0  -5 -11-4.71439 102.274   6
   0   5  11-91.0276 160.499   1
   0  -5  11-78.1816 83.9496   4
   0  -5 -11 50.8836 170.219  10
   0  -5  11 216.255 231.259   3
   0   5 -11 158.413 168.827  10
   0   5 -11-123.259 95.2767   2
   0   5 -11 1.20277 180.035   8
   0   5  11-0.84035 118.730   3
   0  -5  12-12.6664 91.3679   4
   0  -5 -12 171.838 126.156   6
   0   5  12 102.082 120.924   3
   0  -5 -12 126.661 207.830  10
   0   5 -12-32.0181 215.873   8
   0  -5  12 147.834 215.321   3
   0   5 -12-63.6561 128.191   2
   0   5  12 169.107 208.771   1
   0   5 -12 264.272 183.203  10
   0  -5  12-34.8187 185.082   5
   0  -5 -13-164.076 113.912   6
   0   5 -13-107.443 138.716   2
   0  -5  13 6.91655 226.789   3
   0  -5 -13-71.2657 209.665  10
   0   5  13-4.25548 193.149   1
   0   5 -13-86.3802 175.983  10
   0  -5  13 22.5169 49.0516   7
   0  -5  13 36.7533 85.7801   4
   0   5  13-127.318 122.566   3
   0  -5  14-187.032 109.325   4
   0  -5  14 10.6627 30.5146   7
   0  -5 -14 202.392 254.519  10
   0  -5 -14-45.5625 121.271   6
   0  -5  14 387.159 258.661   3
   0   5 -14 89.4051 176.323  10
   0   5  14 136.825 234.612   1
   0   5  14-128.221 133.729   3
   0  -5  15 72.7140 263.863   3
   0   5  15 219.904 221.207   1
   0   5  15-160.279 154.841   3
   0  -5  15-43.2336 242.039   1
   0  -5  15-167.057 120.276   4
   0  -5 -15 85.4432 143.169   6
   0   5 -15 160.492 202.416  10
   0  -5 -15-82.1796 210.516  10
   0   5 -15 358.323 251.696   6
   0   5 -16 63.8249 190.126  10
   0  -5  16 156.085 248.104   3
   0  -5 -16 19.6772 134.306   6
   0   5  16 100.611 255.739   1
   0  -5 -16 49.1524 227.596  10
   0  -5  16-47.3482 239.225   1
   0   5  16-232.205 156.449   3
   0   5 -16 2.19664 240.230   6
   0  -5  16-179.005 130.926   4
   0  -5  17 22.7152 104.430   4
   0  -5  17 71.6309 211.702   3
   0   5 -17 365.873 246.593  10
   0  -5  17 150.497 244.941   1
   0  -5 -17-50.6126 148.009   6
   0  -5 -17 260.468 256.650  10
   0   5  17 115.505 164.006   3
   0   5 -17 40.6989 243.569   6
   0   5  17 34.7173 237.419   1
   0   5  18 50.3418 154.374   3
   0  -5 -18 464.238 318.838  10
   0   5 -18 40.9268 217.084  10
   0  -5  18 301.367 262.724   1
   0   5 -18 472.012 278.974   6
   0  -5  18 265.909 301.778   3
   0  -5 -18 159.772 141.725   6
   0   5  18 325.821 279.005   1
   0   5 -19-165.877 241.630   6
   0   5 -19 41.9556 229.992  10
   0   5  19 65.9408 179.105   3
   0   5  19 478.737 278.791   1
   0  -5  19 224.415 266.429   1
   0  -5 -19 530.953 336.045  10
   0  -5 -19 271.697 175.463   6
   0  -5  19 159.824 282.728   3
   0   5  20-43.8751 246.509   1
   0   5  20-56.0745 190.668   3
   0   5 -20 321.599 271.949  10
   0  -5 -20 109.758 172.946   6
   0  -5 -20-191.634 268.914  10
   0  -5  20 701.330 365.668   1
   0   5 -20 233.761 309.357   6
   0  -5  20 290.043 322.899   3
   0   5 -21 157.736 272.592  10
   0   5 -21-6.64733 255.636   6
   0  -5  21 51.5543 284.856   1
   0  -5 -21 164.990 190.601   6
   0  -5  21-159.275 232.210   3
   0  -5 -21-48.7052 253.254  10
   0   5  21 440.703 341.389   1
   0   5 -22 55.3285 262.965  10
   0   5  22 345.261 301.187   1
   0  -5  22 463.270 317.335   3
   0  -5  22 625.942 391.252   1
   0   5 -22-180.092 269.104   6
   0  -5 -22 336.930 370.223  10
   0  -5 -23-256.449 348.084  10
   0   5  23 297.730 367.882   1
   0   5 -23-301.898 286.433   6
   0  -5  23 4.44732 299.264   3
   0  -5  23-767.275 420.548   1
   0   5 -23 381.751 309.790  10
   0   5 -24 335.400 294.960  10
   0  -5  24-447.815 436.125   1
   0  -5 -24 437.309 355.972  10
   0   5  24 62.2603 275.175   1
   0  -5  24 317.187 354.509   3
   0   5 -24-158.427 280.437   6
   0   5 -25 0.20507 274.972   6
   0   5 -25 38.2918 258.117  10
   0  -5  25 283.727 369.955   3
   0   5  25-35.5213 350.806   1
   0  -5  25-230.582 332.060   1
   0  -5 -25-210.710 352.316  10
   0  -5  26 430.771 396.106   3
   0   5 -26 181.810 315.694   6
   0   5 -26 40.9331 256.553  10
   0   5  26 303.833 285.983   1
   0  -5  26 347.019 386.565   1
   0  -5 -26 107.217 314.040  10
   0  -5  27-616.168 402.284   1
   0   5 -27-19.3362 260.921  10
   0   5 -27-95.4627 313.325   6
   0  -5 -27 142.048 309.039  10
   0   5  27 689.988 478.516   1
   0  -5  27 1166.17 478.885   3
   0  -5 -28 674.046 427.072  10
   0   5  28 482.829 417.024   1
   0   5 -28-60.3945 277.327   6
   0  -5  28 82.7971 301.955   3
   0  -5  28 510.599 365.650   1
   0   5 -28-639.280 371.768  10
   0   5  29 581.376 367.558   1
   0   5 -29-199.462 302.456   6
   0  -6   0 65594.5 1227.77   4
   0   6   0 66413.2 1186.89   2
   0  -6   0 66961.8 1101.50   5
   0   6   0 65709.8 1130.59   8
   0  -6   1 15791.2 541.451   5
   0   6   1 16206.9 563.809   8
   0  -6   1 16379.8 607.082   4
   0   6  -1 16234.7 566.602   8
   0   6   1 16774.1 617.133   2
   0  -6  -1 17512.7 564.518   5
   0  -6  -1 15841.8 636.464   4
   0   6  -1 16360.4 578.084   2
   0   6   2 1857.97 225.783   8
   0  -6   2 1785.61 224.525   4
   0  -6   2 1211.05 175.725   5
   0   6   2 1388.50 209.967   2
   0  -6  -2 1750.46 249.007   4
   0  -6  -2 1505.08 208.156   5
   0   6  -2 1980.33 207.683   2
   0   6  -2 1591.63 213.660   8
   0  -6  -3 14472.6 630.427   4
   0   6   3 13854.0 530.268   8
   0  -6   3 13599.0 527.270   5
   0  -6   3 14148.4 530.867   4
   0   6   3 13930.1 600.541   2
   0   6  -3 13637.8 484.810   2
   0  -6  -3 13720.1 527.396   5
   0   6  -3 14238.2 552.598   8
   0   6  -4 11417.4 508.963   8
   0  -6   4 12114.7 481.956   4
   0  -6  -4 11977.6 597.317   4
   0   6   4 11549.7 503.514   1
   0  -6  -4 11729.7 493.436   5
   0   6  -4 11665.1 444.406   2
   0  -6   4 11997.4 554.813   3
   0  -6  -4 11490.5 524.833  10
   0   6   4 11811.8 508.524   8
   0  -6   4 11885.3 500.389   5
   0  -6  -5 11360.7 501.421   5
   0  -6   5 10259.9 441.882   4
   0  -6   5 10680.3 551.205   3
   0  -6  -5 10383.2 513.763  10
   0  -6   5 10035.5 476.699   5
   0   6  -5 11279.3 520.042   8
   0   6   5 10432.3 484.346   8
   0   6   5 10334.0 487.509   1
   0   6  -5 10053.6 408.307   2
   0  -6  -5 10084.9 562.094   4
   0  -6   6 292.780 119.358   4
   0   6   6 305.277 151.829   1
   0  -6   6-19.2451 141.618   5
   0   6   6 418.544 176.667   8
   0   6  -6-38.7420 143.977   8
   0   6  -6 234.965 110.560   2
   0  -6  -6 115.845 133.175  10
   0  -6  -6 473.974 175.860   5
   0  -6  -6 50.1399 194.597   4
   0  -6   6 264.976 164.113   3
   0  -6   7 51711.5 1277.47   3
   0   6   7 51097.7 1131.63   8
   0  -6   7 51226.7 1141.59   5
   0   6  -7 51109.2 1157.70   8
   0   6  -7 48979.1 887.350   2
   0  -6   7 49759.3 938.047   4
   0   6   7 51543.7 1106.38   1
   0  -6  -7 49491.6 1169.09  10
   0   6  -8 36710.9 779.167   2
   0  -6  -8 38078.3 1055.59  10
   0   6  -8 39621.9 1043.97   8
   0   6   8 37225.0 991.308   1
   0  -6   8 38547.7 1144.61   3
   0  -6   8 36654.6 804.383   4
   0  -6   8 39234.3 1030.35   5
   0  -6   9 1195.03 251.653   5
   0  -6  -9 992.007 228.041  10
   0   6  -9 912.766 166.692   2
   0   6  -9 643.197 192.428   8
   0  -6   9 860.840 154.959   4
   0   6   9 899.188 233.441   1
   0  -6   9 1167.65 290.406   3
   0   6 -10 7573.93 374.897   2
   0   6  10 8217.07 527.903   1
   0  -6  10 7927.14 536.649   5
   0   6 -10 7948.93 531.964   8
   0  -6  10 7817.72 390.050   4
   0  -6 -10 8343.03 555.478  10
   0  -6  10 7901.97 577.196   3
   0  -6 -11 27592.9 1020.78  10
   0  -6  11 27125.8 980.388   5
   0   6  11 28936.3 975.643   1
   0   6 -11 25801.1 697.900   2
   0  -6  11 27962.2 1084.54   3
   0   6 -11 27564.3 977.233   8
   0  -6  11 25814.2 697.741   4
   0  -6 -12 13513.6 563.595   6
   0  -6  12 13054.8 727.746   5
   0   6 -12 13266.6 651.777  10
   0   6 -12 13140.0 519.573   2
   0   6  12 13445.2 592.476   3
   0   6 -12 14694.0 747.579   8
   0  -6  12 13042.5 791.614   3
   0  -6  12 12538.5 494.288   4
   0   6  12 13085.3 695.470   1
   0  -6 -12 13924.8 763.281  10
   0  -6  13 250.549 119.849   4
   0   6 -13 254.972 224.138   8
   0   6 -13 296.579 144.068   2
   0  -6  13 406.847 252.095   5
   0   6  13 371.359 245.157   1
   0  -6 -13 185.856 142.432   6
   0  -6  13 399.848 309.864   3
   0   6 -13 222.428 199.609  10
   0  -6 -13 320.429 231.903  10
   0   6  13 161.671 146.260   3
   0  -6 -14 5327.87 530.326  10
   0   6 -14 5251.79 462.699  10
   0  -6 -14 5015.88 378.566   6
   0  -6  14 5202.16 518.386   5
   0   6 -14 5211.06 363.361   2
   0   6  14 5208.36 419.721   3
   0  -6  14 4719.57 554.467   3
   0   6  14 5423.84 524.741   1
   0  -6  14 4490.70 312.485   4
   0  -6  15 6785.65 618.881   3
   0   6 -15 6932.48 421.562   2
   0   6 -15 7166.64 558.493  10
   0  -6  15 6307.42 372.932   4
   0  -6 -15 6788.33 616.147  10
   0   6  15 7927.19 627.518   1
   0  -6 -15 7362.47 466.298   6
   0   6  15 7250.70 491.636   3
   0  -6 -16 4423.78 548.251  10
   0   6  16 3924.18 379.020   3
   0   6 -16 4000.71 503.083   6
   0  -6  16 4767.53 568.995   3
   0   6  16 4720.34 528.664   1
   0  -6 -16 3883.17 357.854   6
   0  -6  16 4709.36 544.810   1
   0   6 -16 4489.06 470.045  10
   0   6 -16 4290.22 354.560   2
   0  -6  16 3634.16 294.977   4
   0  -6 -17 1614.65 409.572  10
   0  -6  17 1018.02 374.369   3
   0   6 -17 989.337 333.713   6
   0   6  17 1044.68 258.213   3
   0   6 -17 656.901 246.616  10
   0  -6  17 1145.64 363.659   1
   0   6  17 858.690 301.297   1
   0  -6 -17 963.678 236.444   6
   0   6 -17 789.617 187.628   2
   0   6 -18 3846.42 353.569   2
   0   6  18 4629.64 443.536   3
   0   6  18 4456.90 545.825   1
   0  -6 -18 4060.22 388.080   6
   0  -6  18 3757.65 567.733   3
   0  -6  18 3866.77 550.458   1
   0   6 -18 4764.09 524.122  10
   0   6 -18 3770.13 524.519   6
   0  -6 -18 4132.83 563.165  10
   0  -6 -19 2263.39 338.424   6
   0   6  19 2310.67 345.900   3
   0  -6  19 2357.34 446.736   1
   0   6 -19 2203.85 420.091   6
   0   6  19 2824.54 500.044   1
   0  -6  19 2887.23 506.987   3
   0   6 -19 2382.40 426.095  10
   0  -6 -19 2726.87 471.390  10
   0  -6 -20 512.293 357.171  10
   0  -6 -20 231.487 211.150   6
   0  -6  20-46.3982 291.900   1
   0   6  20 190.393 285.042   1
   0   6 -20 98.0162 224.901   6
   0  -6  20 201.579 327.939   3
   0   6 -20 194.102 240.059  10
   0  -6  21-42.2708 253.166   1
   0  -6  21 61.9386 264.644   3
   0   6 -21-79.7545 263.288   6
   0   6 -21 34.6921 226.561  10
   0  -6 -21 343.215 373.006  10
   0   6  21 628.499 368.207   1
   0   6  22 408.787 360.396   1
   0   6 -22 80.9907 270.809   6
   0  -6  22 125.014 319.525   3
   0  -6  22 322.503 269.011   1
   0  -6 -22 500.864 361.116  10
   0   6 -22 1.58275 218.846  10
   0  -6  23 207.565 284.537   3
   0   6 -23 428.608 324.907   6
   0   6  23 809.178 415.195   1
   0  -6  23 772.682 391.319   1
   0  -6 -23 192.324 315.218  10
   0   6 -23 252.867 283.069  10
   0  -6  24 159.020 326.770   3
   0  -6 -24 725.866 397.076  10
   0   6  24 50.8523 268.375   1
   0  -6  24-247.761 349.765   1
   0   6 -24 167.426 243.778  10
   0   6 -24 116.630 249.980   6
   0  -6 -25 1108.22 455.606  10
   0  -6  25-44.6416 352.144   1
   0   6 -25 988.372 390.412  10
   0   6  25 1676.45 540.856   1
   0  -6  25 1302.22 461.820   3
   0   6 -25 811.672 328.048   6
   0  -6  26 1152.96 473.881   3
   0   6 -26 18.9813 255.726  10
   0  -6 -26 408.879 383.966  10
   0   6 -26 122.543 291.317   6
   0  -6  26 42.0173 364.199   1
   0   6  26 928.025 392.453   1
   0   6  27 601.620 405.854   1
   0   6 -27 23.4265 254.638  10
   0  -6  27 782.905 375.428   1
   0  -6  27 303.384 364.946   3
   0  -6 -27 655.832 425.472  10
   0   6 -27-134.683 264.865   6
   0   6 -28 133.321 272.128   6
   0  -6  28 270.505 378.256   3
   0   6  28-40.8471 385.160   1
   0  -6 -28 368.804 366.927  10
   0   6 -29 307.498 368.362   6
   0  -7   0 156.408 202.170   4
   0  -7   0 235.573 144.679   5
   0   7   0 68.2064 129.164   2
   0   7   0-25.5352 134.002   8
   0  -7  -1 48.1011 144.698   5
   0  -7  -1-63.6495 136.309   4
   0   7   1-225.332 143.172   2
   0   7  -1 242.149 150.851   8
   0   7  -1 105.560 141.016   2
   0   7   1 117.932 128.684   8
   0  -7   1 301.853 193.146   4
   0  -7   1-85.8512 122.411   5
   0  -7  -2 357.475 174.246   5
   0   7   2 89.2234 129.418   8
   0   7  -2 163.723 156.364   2
   0  -7  -2-61.9658 162.326   4
   0  -7   2 147.316 141.279   5
   0   7   2-408.317 227.239   2
   0  -7   2 233.212 179.978   4
   0   7  -2 45.6660 138.009   8
   0  -7  -3 35.1702 133.970   5
   0  -7   3-89.4045 117.767   4
   0   7  -3 187.536 143.883   2
   0   7   3-32.5236 139.914   8
   0   7   3-410.153 244.757   2
   0   7  -3-76.2607 131.832   8
   0  -7  -3 177.887 193.026   4
   0  -7   3-134.103 130.662   5
   0  -7   4 108.784 157.997   5
   0   7   4 65.1743 153.808   8
   0   7  -4 30.0072 154.233   8
   0   7  -4-28.6723 106.939   2
   0  -7  -4 13.8098 134.357   5
   0  -7   4 136.818 126.859   4
   0  -7  -4-348.250 247.029   4
   0   7  -5 92.1197 154.835   8
   0  -7  -5-138.907 195.650   4
   0  -7  -5-201.015 179.490  10
   0   7   5-330.637 171.649   8
   0  -7   5-230.553 210.469   3
   0   7  -5-18.8375 115.212   2
   0  -7   5 183.263 166.495   5
   0  -7  -5 60.5251 165.713   5
   0   7   5-69.8259 145.345   1
   0  -7   5 140.883 144.968   4
   0  -7   6 67.7532 104.163   4
   0   7   6 8.79617 150.442   1
   0  -7  -6-158.271 167.811  10
   0  -7  -6-138.121 235.658   4
   0   7  -6 6.01007 101.691   2
   0  -7   6-144.837 184.926   5
   0  -7  -6-119.468 175.124   5
   0   7  -6-89.0058 160.122   8
   0  -7   6 93.8271 164.601   3
   0   7   6-16.9996 153.657   8
   0  -7  -7-71.8584 158.329   5
   0   7   7-59.7363 149.845   1
   0  -7  -7-257.753 161.712  10
   0  -7   7 92.3846 217.344   3
   0   7  -7 135.567 109.474   2
   0   7  -7-130.591 175.855   8
   0   7   7-18.0521 154.131   8
   0  -7   7 71.9048 98.6216   4
   0  -7   7-99.3981 160.869   5
   0  -7  -7-84.6953 241.292   4
   0   7  -8 91.5408 131.445   2
   0  -7   8 81.2230 208.380   3
   0  -7   8 340.028 244.215   5
   0  -7   8-139.557 115.960   4
   0   7   8-28.8976 149.079   1
   0   7   8-211.653 175.352   8
   0  -7  -8-144.273 149.903  10
   0  -7  -8 59.9818 157.544   5
   0   7  -8 364.285 217.401   8
   0  -7   9 97.3835 204.150   3
   0   7  -9 48.9831 98.6190   2
   0  -7   9 11.2590 217.071   5
   0  -7   9-14.7106 118.624   4
   0  -7  -9 27.5247 172.661  10
   0   7  -9 222.704 192.921   8
   0   7   9 348.506 197.960   8
   0   7   9 59.2570 184.656   1
   0   7  10 32.1830 188.639   1
   0   7 -10 135.178 113.852   2
   0  -7  10 46.1844 105.471   4
   0  -7 -10-72.6150 202.107  10
   0  -7  10 112.870 176.233   5
   0  -7  10 16.4055 236.880   3
   0   7 -10 317.678 218.175   8
   0  -7  11 10.8798 199.917   3
   0   7  11 172.167 205.907   1
   0   7 -11 270.682 238.998   8
   0  -7 -11 82.1465 178.830  10
   0  -7  11 91.6757 115.351   4
   0  -7  11 126.043 233.152   5
   0   7 -11 258.638 135.625   2
   0  -7  12 93.2185 111.738   4
   0  -7  12 104.853 229.657   5
   0   7  12 318.195 227.109   1
   0  -7  12-182.055 269.030   3
   0   7 -12 189.112 133.378   2
   0   7 -12 460.523 281.158   8
   0  -7 -12-59.3459 211.150  10
   0   7  13-27.7756 121.139   3
   0  -7  13-142.011 225.563   5
   0   7 -13 87.9504 123.261   2
   0  -7  13 292.016 246.610   3
   0  -7  13-74.2989 127.939   4
   0   7  13 369.863 252.757   1
   0   7 -13 124.350 152.005  10
   0  -7 -13 33.4429 235.587  10
   0   7 -13 291.377 238.282   8
   0  -7  14-0.51434 108.069   4
   0   7 -14-94.8575 227.720   8
   0  -7 -14 70.7344 272.910  10
   0  -7  14 79.2290 249.001   5
   0   7  14 295.330 270.202   1
   0   7  14 149.812 146.453   3
   0   7 -14 240.366 183.883  10
   0   7 -14 240.982 127.161   2
   0  -7  14 54.6935 259.834   3
   0   7  15 215.579 261.755   1
   0  -7  15 432.026 304.068   5
   0  -7  15 42.0245 96.3753   4
   0   7  15 172.365 150.089   3
   0  -7 -15-3.75384 240.797  10
   0  -7  15 378.955 307.603   3
   0   7 -15 7.72009 124.749   2
   0   7 -15 394.196 274.147   8
   0   7 -15 163.656 191.255  10
   0   7  16 64.5613 136.352   3
   0   7 -16 53.6974 193.133  10
   0  -7 -16 59.1622 138.502   6
   0  -7  16-80.1220 248.287   3
   0   7  16 567.252 318.879   1
   0   7 -16 112.460 132.788   2
   0  -7 -16 383.365 331.920  10
   0  -7 -17 65.0479 277.697  10
   0   7 -17 197.669 288.790   6
   0  -7  17 96.4742 267.114   1
   0  -7  17-79.7528 280.619   3
   0   7  17 6.97680 227.725   1
   0   7 -17-86.8255 133.360   2
   0   7 -17-219.561 220.720  10
   0  -7 -17-23.5783 130.403   6
   0   7  17-173.943 142.026   3
   0   7 -18 51.1999 194.279  10
   0   7  18-117.701 157.806   3
   0  -7  18 213.193 340.969   1
   0  -7 -18-166.148 144.848   6
   0   7  18-10.0943 262.660   1
   0  -7  18 213.169 333.287   3
   0   7 -18 318.892 311.923   6
   0  -7 -18-23.5785 255.814  10
   0  -7 -19 172.187 278.175  10
   0  -7  19 499.850 334.554   1
   0  -7 -19-104.978 153.913   6
   0   7  19 25.2616 295.418   1
   0   7 -19 372.687 278.892   6
   0  -7  19 675.105 396.640   3
   0   7 -19-110.638 225.603  10
   0  -7  20 588.824 342.621   3
   0   7 -20-143.449 204.468  10
   0  -7 -20 387.271 357.084  10
   0   7  20 260.575 319.984   1
   0   7 -20-6.57288 274.718   6
   0  -7  20-194.928 320.963   1
   0   7 -21 43.7636 259.762  10
   0   7  21 510.437 374.633   1
   0  -7  21 483.262 358.778   3
   0  -7 -21 620.881 363.571  10
   0  -7  21-38.3302 327.372   1
   0   7 -21-422.225 293.544   6
   0  -7  22 535.015 416.233   1
   0  -7  22 478.315 330.932   3
   0   7 -22 93.8347 253.810   6
   0   7  22 62.0460 313.693   1
   0  -7 -22 562.407 359.476  10
   0   7 -22-285.021 245.311  10
   0  -7  23 744.948 420.343   3
   0   7  23-440.924 299.203   1
   0  -7  23-38.0122 348.675   1
   0   7 -23 184.193 270.859  10
   0  -7 -23-90.2095 253.788  10
   0   7 -23-27.8958 280.223   6
   0   7 -24-66.5244 275.436  10
   0   7 -24 806.324 420.049   6
   0  -7  24 338.114 358.085   3
   0   7  24 285.753 384.529   1
   0  -7 -24 175.451 340.040  10
   0  -7  24 421.869 426.423   1
   0  -7  25-153.231 290.088   3
   0  -7 -25 862.329 414.404  10
   0  -7  25 155.993 357.101   1
   0   7 -25-234.010 299.091   6
   0   7  25-181.880 339.371   1
   0   7 -25 234.764 325.894  10
   0  -7  26 127.685 365.163   3
   0  -7 -26 251.153 398.045  10
   0  -7  26-499.803 412.249   1
   0   7 -26 231.624 310.268   6
   0   7  26 81.7153 380.227   1
   0   7  27 373.080 372.796   1
   0  -7  27-404.797 414.141   3
   0  -7 -27 603.073 397.479  10
   0   7 -27 134.843 303.977   6
   0  -7  27-267.467 359.178   1
   0   7  28 302.740 376.115   1
   0  -7  28-243.611 351.990   3
   0   7 -28 193.033 344.442   6
   0   8   0 607.102 187.761   8
   0   8   0 412.172 146.732   2
   0  -8   0 806.908 235.387   4
   0  -8   0 751.338 198.961   5
   0   8  -1-59.3115 130.270   2
   0  -8  -1 145.236 158.520   4
   0   8   1-185.874 167.726   8
   0   8   1-140.456 180.133   2
   0  -8   1-136.326 136.646   5
   0   8  -1-25.1838 153.230   8
   0  -8  -1 136.865 164.446   5
   0  -8   1 362.680 219.611   4
   0   8  -2 5379.69 386.763   2
   0   8   2 4942.34 413.282   2
   0  -8  -2 4833.48 449.392   4
   0   8  -2 4652.71 400.358   8
   0  -8   2 4827.00 401.600   4
   0   8   2 5202.25 408.103   8
   0  -8  -2 4903.45 396.237   5
   0  -8   2 4652.70 374.635   5
   0  -8  -3 50178.9 1143.71   5
   0   8  -3 45772.7 1059.81   2
   0   8   3 46994.4 1264.76   2
   0  -8   3 46721.8 1168.41   4
   0  -8   3 50103.3 1136.39   5
   0   8   3 48466.0 1165.81   8
   0  -8  -3 46731.7 1307.98   4
   0   8  -3 47583.8 1158.26   8
   0   8  -4 12016.5 551.244   2
   0  -8  -4 12280.7 695.129   4
   0   8  -4 12665.1 616.505   8
   0  -8  -4 12770.2 610.704   5
   0  -8   4 11786.2 597.015   4
   0  -8   4 12513.0 591.577   5
   0   8   4 12181.2 601.931   8
   0  -8  -5 13245.9 615.401   5
   0   8  -5 12509.1 539.197   2
   0  -8   5 13312.1 613.670   4
   0  -8  -5 12939.2 721.022   4
   0  -8   5 13159.1 623.787   5
   0   8  -5 12604.0 632.263   8
   0   8   5 12383.8 612.310   8
   0  -8  -6 6123.23 464.904  10
   0  -8   6 6881.51 524.824   3
   0   8  -6 6928.77 479.958   8
   0  -8   6 6015.58 443.195   5
   0   8  -6 6209.31 375.967   2
   0  -8   6 6683.72 437.251   4
   0  -8  -6 7024.07 477.429   5
   0   8   6 6726.40 476.243   8
   0  -8  -6 6387.57 532.855   4
   0   8   6 6293.40 468.580   1
   0  -8   7 2021.17 303.346   5
   0   8  -7 1792.19 226.669   2
   0   8   7 2595.97 340.774   8
   0  -8  -7 2101.83 304.317  10
   0   8  -7 2412.85 316.723   8
   0  -8  -7 2274.66 318.009   5
   0  -8  -7 1693.52 279.423   4
   0  -8   7 2381.07 276.896   4
   0   8   7 2028.52 306.399   1
   0  -8   7 1623.26 306.380   3
   0   8  -8 24784.0 921.531   8
   0  -8   8 23804.9 790.175   4
   0  -8   8 24719.6 907.340   5
   0  -8  -8 24968.4 892.738   5
   0   8   8 24828.4 888.687   1
   0   8  -8 22814.4 705.119   2
   0   8   8 26303.4 928.537   8
   0  -8  -8 24804.1 940.214  10
   0  -8   8 23626.8 1000.23   3
   0  -8   9 497.340 195.350   4
   0  -8  -9-27.3730 216.105  10
   0  -8  -9 491.201 260.337   5
   0   8   9 74.7627 198.699   1
   0  -8   9 44.9603 227.914   3
   0   8  -9 350.599 151.442   2
   0  -8   9 639.505 238.970   5
   0   8  -9 418.506 262.038   8
   0   8   9 442.553 212.948   8
   0  -8  10 3722.42 325.355   4
   0   8 -10 4317.85 460.156   8
   0   8 -10 3833.29 307.876   2
   0  -8 -10 3699.07 407.847   5
   0   8  10 3540.35 388.116   1
   0  -8  10 3750.45 417.570   5
   0  -8  10 3291.81 435.088   3
   0   8  10 3875.67 425.983   8
   0  -8 -10 3993.22 434.181  10
   0   8 -11 104.345 110.359   2
   0  -8  11 196.439 128.411   4
   0  -8 -11 330.017 224.135   5
   0  -8 -11 382.999 230.329  10
   0   8 -11 51.7587 228.697   8
   0   8  11 128.061 209.323   1
   0  -8  11-62.1837 244.387   3
   0   8  11 233.801 224.182   8
   0  -8  11 72.0757 198.208   5
   0  -8  12 9544.57 503.454   4
   0   8  12 10780.3 705.207   8
   0  -8  12 10371.5 701.729   5
   0  -8 -12 9501.66 698.044  10
   0  -8  12 10433.2 771.189   3
   0   8 -12 9840.45 488.622   2
   0   8 -12 10900.6 718.585   8
   0   8  12 10004.5 660.607   1
   0  -8  13 284.476 261.673   3
   0  -8 -13 337.716 270.606  10
   0  -8  13 141.049 134.738   4
   0   8 -13 96.5903 131.659   2
   0  -8  13 110.132 245.811   5
   0   8  13 328.101 296.224   1
   0   8 -13 312.907 299.657   8
   0   8  14 4110.28 383.158   3
   0   8 -14 3755.37 422.548  10
   0  -8 -14 4123.63 508.924  10
   0   8 -14 3668.66 461.148   8
   0  -8  14 3997.93 520.058   3
   0   8 -14 3648.68 316.747   2
   0  -8  14 3605.95 314.268   4
   0  -8  14 3805.77 475.095   5
   0   8  14 3813.00 449.364   1
   0   8 -15 685.272 166.108   2
   0  -8 -15 924.594 338.846  10
   0   8  15 771.011 320.755   1
   0  -8  15 1271.53 430.768   3
   0   8 -15 689.177 226.534  10
   0   8 -15 850.878 313.067   8
   0  -8  15 784.553 294.618   5
   0   8  15 786.647 203.396   3
   0  -8  16 1550.22 426.268   3
   0   8 -16 2270.78 382.076  10
   0   8  16 1883.85 298.539   3
   0  -8 -16 2217.25 439.644  10
   0  -8  16 1476.61 407.091   5
   0   8 -16 1837.42 255.020   2
   0   8 -16 2198.43 431.038   8
   0   8  16 1851.19 393.362   1
   0  -8  17 117.081 288.507   3
   0   8  17-132.072 275.621   1
   0  -8 -17 129.440 272.919  10
   0   8  17 42.5006 160.944   3
   0   8 -17-28.7005 193.369  10
   0   8  18 1514.19 379.511   1
   0  -8  18 1141.35 381.328   1
   0   8 -18 1175.84 327.843  10
   0  -8  18 1878.82 479.648   3
   0  -8 -18 913.119 342.776  10
   0   8 -18 1973.75 472.531   6
   0  -8  19 338.422 329.943   3
   0   8 -19 174.361 218.578  10
   0   8  19 342.038 342.363   1
   0   8 -19 126.549 262.936   6
   0  -8 -19 222.386 279.128  10
   0  -8  19-10.1408 278.847   1
   0  -8 -20 444.822 337.957  10
   0   8 -20 346.650 276.128  10
   0   8  20 469.621 358.152   1
   0  -8  20 786.780 376.386   3
   0  -8  20 180.723 395.136   1
   0   8 -20-77.5522 253.002   6
   0   8 -21 327.571 282.242   6
   0  -8  21 651.158 326.014   3
   0  -8 -21 357.991 378.687  10
   0  -8  21 10.1639 372.456   1
   0   8  21 413.694 328.822   1
   0   8 -21-544.943 304.596  10
   0   8 -22 504.393 278.575  10
   0   8  22 839.923 409.725   1
   0  -8 -22 817.894 410.509  10
   0  -8  22 927.363 425.028   3
   0   8 -22 1152.05 407.323   6
   0  -8  22 842.249 464.085   1
   0  -8 -23 0.22753 296.980  10
   0   8  23 64.6269 328.973   1
   0   8 -23 79.8073 247.967  10
   0  -8  23-387.317 351.880   1
   0   8 -23 254.156 257.218   6
   0  -8  23 248.003 280.353   3
   0  -8  24-58.0804 335.363   3
   0   8 -24 35.6734 287.501  10
   0   8 -24 156.885 279.495   6
   0  -8 -24 455.208 388.800  10
   0  -8  24 345.352 385.014   1
   0   8  24 523.463 383.492   1
   0  -8 -25 247.210 407.831  10
   0  -8  25 219.702 336.665   3
   0  -8  25 320.622 418.918   1
   0   8 -25 191.250 297.307   6
   0   8  25 491.372 363.831   1
   0  -8  26 481.852 355.470   1
   0   8 -26 283.781 323.265   6
   0   8  26 821.462 416.461   1
   0  -8  26 204.349 327.236   3
   0  -8 -26 353.255 325.604  10
   0  -8  27 157.522 368.854   3
   0   8 -27 478.606 376.696   6
   0   8  27 89.9551 385.571   1
   0   8 -28 42.8038 297.812   6
   0   9   0-238.406 195.191   2
   0  -9   0 78.9583 182.574   4
   0   9   0-14.2200 184.504   8
   0  -9   0 58.9701 160.326   5
   0  -9  -1 140.700 185.771   5
   0   9  -1-7.34300 180.887   2
   0  -9   1 85.6808 199.508   5
   0  -9   1 263.028 233.638   4
   0  -9  -1 275.092 225.318   4
   0   9   1-177.196 197.963   8
   0   9   1-105.476 174.532   2
   0   9  -1 234.785 191.174   8
   0   9  -2-58.2101 175.585   8
   0   9   2-37.1066 184.607   8
   0   9   2-397.277 238.469   2
   0  -9   2 173.988 214.607   5
   0  -9  -2 125.149 191.836   4
   0  -9  -2 76.4116 206.778   5
   0   9  -2 144.977 149.534   2
   0  -9   2 324.835 232.059   4
   0   9  -3 165.087 183.762   8
   0  -9   3 354.220 230.082   4
   0   9   3-96.4079 256.180   2
   0  -9  -3-177.227 200.323   4
   0  -9  -3 96.7811 181.319   5
   0   9  -3 183.204 164.529   2
   0   9   3 78.4896 158.487   8
   0  -9   3-35.3666 191.816   5
   0   9   4 23.0931 163.668   8
   0   9  -4 7.16164 194.694   8
   0   9  -4 157.056 150.879   2
   0  -9   4 168.522 198.616   4
   0  -9   4 136.722 165.324   5
   0  -9  -4 69.3946 189.058   4
   0  -9  -4 92.1467 165.191   5
   0   9   5-357.194 220.271   8
   0  -9  -5-346.623 275.494   4
   0   9  -5 187.570 172.096   8
   0  -9   5 282.977 231.342   4
   0   9  -5 94.4176 151.074   2
   0  -9   5-25.2847 183.242   5
   0  -9  -5-56.2154 183.608   5
   0   9   6 138.829 178.060   8
   0  -9   6 34.6047 152.070   4
   0  -9  -6-179.964 309.979   4
   0  -9  -6-62.3440 190.765   5
   0   9  -6 71.9981 164.684   2
   0   9  -6-51.9620 181.267   8
   0  -9   6 176.423 198.545   5
   0   9  -7 149.498 232.252   8
   0  -9  -7-158.384 290.568   4
   0  -9   7-366.417 200.488   5
   0   9   7 136.808 233.094   8
   0   9  -7-304.502 163.466   2
   0  -9   7 75.7691 168.386   4
   0  -9  -7 294.021 196.421   5
   0  -9   7-253.213 225.608   3
   0  -9  -8-308.277 208.570   5
   0   9   8 65.5078 209.053   1
   0   9  -8-310.470 232.581   8
   0  -9   8-15.5281 134.929   4
   0  -9  -8 41.3796 191.176  10
   0  -9   8 208.294 300.946   3
   0   9   8-78.4165 183.738   8
   0  -9   8 42.2529 197.069   5
   0   9  -8 151.229 142.188   2
   0  -9  -9 65.2775 198.168   5
   0   9  -9-31.6012 113.387   2
   0   9  -9 143.006 235.776   8
   0  -9   9 48.1400 179.049   5
   0   9   9-91.9869 195.015   8
   0   9   9 468.534 256.596   1
   0  -9  -9 282.888 230.942  10
   0  -9   9 71.9844 136.527   4
   0  -9   9 125.390 213.209   3
   0   9  10 39.3613 206.402   1
   0   9 -10 2.91524 241.968   8
   0  -9  10 153.203 255.037   5
   0   9 -10 189.021 149.791   2
   0  -9 -10 209.028 225.378   5
   0  -9 -10-16.1310 246.377  10
   0  -9  10 91.2719 232.031   3
   0   9  10-88.0320 195.853   8
   0  -9  10-24.8679 140.632   4
   0  -9  11-95.7011 263.149   3
   0  -9  11 264.914 257.602   5
   0  -9  11-38.6957 122.551   4
   0  -9 -11-23.2002 201.920  10
   0  -9 -11 267.690 243.027   5
   0   9  11-284.357 253.385   8
   0   9  11-74.3870 224.329   1
   0   9 -11 159.586 225.609   8
   0   9 -11-116.424 132.901   2
   0   9 -12 72.6817 125.362   2
   0  -9  12-53.6032 223.119   5
   0  -9  12 248.872 152.989   4
   0  -9 -12 121.109 262.340   5
   0   9  12-229.370 259.091   8
   0   9 -12-319.008 243.864   8
   0  -9  12-242.732 216.155   3
   0  -9 -12-226.490 248.199  10
   0   9  12-31.8167 197.670   1
   0  -9 -13 350.373 277.775   5
   0  -9  13 282.094 240.510   5
   0   9 -13-63.4239 118.099   2
   0  -9 -13 178.432 245.192  10
   0   9 -13-21.5732 247.331   8
   0  -9  13 117.211 248.746   3
   0   9  13 190.614 251.883   1
   0  -9  13-109.397 129.462   4
   0   9  13 57.9310 233.076   8
   0  -9  14-246.454 290.701   3
   0  -9  14-128.401 125.221   4
   0  -9  14-83.4540 224.485   5
   0  -9 -14 19.0845 248.327  10
   0   9 -14 96.1714 261.166   8
   0   9  14 81.0801 225.126   1
   0   9  14-243.496 279.610   8
   0   9 -14 140.086 148.980   2
   0  -9  15 391.540 334.271   5
   0   9  15 56.9644 130.529   3
   0   9 -15 278.659 241.147   8
   0   9  15-92.0831 252.017   8
   0  -9 -15 218.177 249.111  10
   0   9  15 37.5498 267.669   1
   0  -9  15-15.8724 277.267   3
   0   9 -15 346.465 257.930  10
   0   9 -15 68.2473 126.317   2
   0  -9  16 214.412 237.792   5
   0  -9 -16-197.417 256.177  10
   0   9 -16 326.253 214.506  10
   0   9 -16 396.483 325.197   8
   0   9  16 209.655 276.046   8
   0   9  16-70.3783 150.157   3
   0   9  16 217.566 260.174   1
   0  -9  16 140.839 306.183   3
   0   9 -17 103.680 215.384  10
   0   9  17 273.924 328.788   1
   0  -9  17-301.515 321.693   5
   0  -9  17 72.6395 335.444   3
   0  -9 -17-73.2558 243.123  10
   0  -9  18-141.169 269.996   3
   0   9  18 578.279 354.083   1
   0   9 -18 591.191 365.725   6
   0   9 -18 134.228 223.023  10
   0  -9 -18 176.188 296.659  10
   0  -9  19 331.914 344.957   3
   0   9 -19-144.703 206.920  10
   0  -9 -19 143.544 313.872  10
   0   9  19 46.7663 260.161   1
   0   9 -19 172.776 363.741   6
   0  -9  19 547.419 354.283   1
   0  -9  20 4.27336 346.900   3
   0   9 -20-364.537 282.310  10
   0   9 -20-289.319 340.342   6
   0   9  20-23.5136 311.225   1
   0  -9  20 158.157 348.416   1
   0  -9 -20 444.591 403.425  10
   0  -9 -21 253.610 405.313  10
   0  -9  21 419.992 354.915   1
   0   9  21-371.456 289.081   1
   0  -9  21-163.254 322.758   3
   0   9 -21-566.759 353.959   6
   0   9 -21-85.9681 230.491  10
   0  -9  22 335.217 406.518   1
   0   9 -22-234.119 323.073   6
   0   9 -22-65.2951 249.048  10
   0  -9 -22 329.824 433.678  10
   0  -9  22-157.695 266.287   3
   0   9  22-213.837 297.541   1
   0  -9 -23 485.966 446.598  10
   0   9  23-365.454 369.816   1
   0  -9  23 456.197 437.754   1
   0   9 -23 479.738 396.046   6
   0  -9  23 880.089 481.585   3
   0   9  24 274.725 377.544   1
   0   9 -24 110.646 369.108   6
   0  -9 -24-136.053 295.744  10
   0  -9  24-139.573 393.561   1
   0  -9  24 127.666 304.397   3
   0  -9 -25-180.499 325.853  10
   0   9 -25 641.074 429.857   6
   0   9  25 418.170 363.431   1
   0  -9  25 499.229 431.097   3
   0  -9  25-76.8573 428.422   1
   0  -9 -26 303.084 403.445  10
   0  -9  26 272.934 358.130   3
   0  -9  26 565.461 480.315   1
   0   9  26-390.430 342.246   1
   0   9 -26 271.815 389.226   6
   0   9  27-357.368 330.385   1
   0   9 -27 306.359 368.178   6
   0 -10   0 5582.49 449.113   5
   0  10   0 5595.11 475.303   2
   0 -10   0 5457.27 498.611   4
   0  10   0 5653.89 469.536   8
   0 -10   1 3079.27 391.588   4
   0 -10   1 2766.70 327.969   5
   0 -10  -1 3155.13 362.806   5
   0  10  -1 3332.24 369.006   2
   0  10   1 3004.48 376.434   2
   0  10  -1 3115.29 363.445   8
   0  10   1 3173.57 375.375   8
   0 -10  -1 2908.13 382.441   4
   0  10   2 129.877 209.085   2
   0  10   2 211.977 205.644   8
   0 -10  -2-66.6449 213.295   4
   0 -10   2 74.5319 201.723   5
   0 -10   2 553.427 269.326   4
   0  10  -2 655.319 236.959   8
   0  10  -2 330.531 190.485   2
   0 -10  -2 60.9114 230.844   5
   0 -10  -3 5491.74 482.415   5
   0  10   3 5359.47 457.991   8
   0 -10   3 4448.35 408.695   5
   0 -10   3 5085.68 472.226   4
   0  10  -3 4778.78 477.045   8
   0 -10  -3 4848.39 495.937   4
   0  10  -3 4824.47 436.579   2
   0  10   4 21832.9 886.369   8
   0 -10   4 21236.5 900.144   4
   0  10  -4 21202.1 821.395   2
   0 -10   4 22060.4 881.563   5
   0 -10  -4 21610.3 875.384   5
   0 -10  -4 22732.8 1026.53   4
   0  10  -4 22125.5 936.006   8
   0  10  -5 3405.88 419.777   8
   0 -10  -5 3090.23 424.864   4
   0 -10   5 3783.83 424.463   4
   0 -10  -5 3309.90 399.890   5
   0  10  -5 3698.70 358.122   2
   0 -10   5 3432.86 410.028   5
   0  10   5 3472.64 417.525   8
   0 -10   6 2311.70 350.619   5
   0  10  -6 2170.53 304.503   2
   0 -10   6 1739.54 316.904   4
   0  10  -6 1970.83 348.422   8
   0 -10  -6 1368.53 291.931   4
   0 -10  -6 2054.89 343.965   5
   0  10   6 2453.38 376.858   8
   0 -10  -7 14021.4 738.580   5
   0 -10   7 13609.6 714.482   4
   0  10  -7 14044.9 772.547   8
   0  10  -7 13611.6 644.502   2
   0 -10  -7 13410.7 844.359   4
   0 -10   7 14188.9 742.536   5
   0  10   7 14047.7 752.268   8
   0 -10  -8 5342.70 486.193   5
   0  10  -8 4854.67 487.292   8
   0  10  -8 5393.52 415.087   2
   0  10   8 5373.90 504.530   8
   0 -10   8 5143.66 463.358   4
   0 -10   8 5052.88 488.827   5
   0 -10  -9 340.557 225.773   5
   0  10  -9 101.403 124.774   2
   0  10   9 462.239 273.645   1
   0 -10   9 280.637 212.827   4
   0  10   9 239.928 246.639   8
   0  10  -9 799.918 278.373   8
   0 -10   9 736.605 304.210   5
   0 -10  10 2361.03 319.040   4
   0 -10  10 2701.23 417.414   5
   0  10  10 2876.74 397.955   1
   0  10 -10 2810.98 443.817   8
   0 -10 -10 2169.08 377.204  10
   0  10  10 2474.62 411.814   8
   0 -10  10 2347.60 422.620   3
   0  10 -10 2026.12 252.683   2
   0 -10 -10 2779.55 387.389   5
   0  10  11 12102.1 733.051   1
   0 -10  11 11082.6 823.239   3
   0 -10 -11 10657.8 708.114   5
   0 -10 -11 10906.5 741.641  10
   0  10 -11 11347.3 769.232   8
   0 -10  11 11469.0 768.332   5
   0 -10  11 10686.4 612.588   4
   0  10 -11 11035.9 562.910   2
   0  10  11 11299.2 732.987   8
   0 -10  12 422.970 172.389   4
   0  10  12 431.321 298.180   1
   0 -10  12 667.019 287.259   5
   0  10 -12 639.039 300.725   8
   0 -10 -12 471.372 277.884  10
   0 -10 -12 520.267 286.391   5
   0  10 -12 244.855 156.379   2
   0  10  12 249.084 295.614   8
   0 -10  12 820.015 312.161   3
   0 -10  13 149.199 240.573   5
   0  10 -13 340.438 301.069   8
   0  10  13-299.132 257.164   8
   0  10  13 465.864 276.691   1
   0  10 -13 246.497 159.435   2
   0 -10  13 90.6926 138.947   4
   0 -10  13 68.8817 280.428   3
   0 -10 -13-163.068 282.423  10
   0  10 -14 1917.48 427.128   8
   0  10  14 1416.58 383.575   8
   0 -10  14 1437.95 360.462   5
   0  10  14 1521.93 348.941   1
   0 -10  14 560.869 317.894   3
   0  10 -14 1200.73 222.625   2
   0 -10 -14 1567.21 393.101   5
   0 -10 -14 1641.28 385.284  10
   0 -10  15 3111.79 498.374   5
   0  10 -15 3180.63 421.812  10
   0 -10 -15 3897.76 518.563   5
   0  10  15 2739.23 464.608   8
   0 -10 -15 4349.13 582.007  10
   0 -10  15 3279.14 547.260   3
   0  10 -15 3400.55 520.450   8
   0  10  15 3240.84 480.604   1
   0  10  16 160.333 279.803   1
   0 -10 -16 537.285 335.701   5
   0 -10 -16 222.119 252.955  10
   0  10  16 187.452 324.681   8
   0  10 -16 48.4485 212.488  10
   0 -10  16 331.216 335.879   5
   0  10 -16 116.054 300.984   8
   0 -10  16 133.851 299.257   3
   0 -10 -17 473.633 337.819   5
   0  10  17 287.696 310.667   1
   0 -10 -17 84.5200 301.973  10
   0  10 -17-378.752 324.731   8
   0  10 -17 288.515 252.708  10
   0  10  17-54.1634 276.004   8
   0 -10  17-197.447 289.768   5
   0 -10  17-38.1546 292.892   3
   0 -10  18 321.726 359.022   3
   0  10  18 121.208 287.862   8
   0  10 -18 790.275 288.552  10
   0 -10 -18 867.056 382.717   5
   0  10  18-75.6905 277.496   1
   0 -10 -18 299.690 293.842  10
   0  10 -19 1037.02 327.744  10
   0  10  19 1225.09 401.323   8
   0  10 -19 1224.89 461.261   6
   0 -10  19 1153.66 444.300   3
   0  10  19 1164.28 431.212   1
   0 -10 -19 1232.54 455.098  10
   0  10  20 545.809 349.692   8
   0  10 -20 106.140 365.033   6
   0  10 -20 720.577 310.270  10
   0 -10  20 727.925 380.915   3
   0 -10 -20 847.768 423.505  10
   0  10  20 850.458 411.987   1
   0 -10  20 1154.13 465.568   1
   0  10 -21 539.483 321.053  10
   0  10  21 544.275 389.180   1
   0 -10  21 231.950 397.115   1
   0  10 -21 523.912 415.748   6
   0 -10 -21-85.1791 342.709  10
   0 -10  21 152.622 333.996   3
   0  10  21 31.2627 353.187   8
   0  10  22 1942.08 497.352   1
   0 -10  22 1597.20 501.870   1
   0 -10  22 2319.29 602.908   3
   0  10 -22 999.940 472.388   6
   0 -10 -22 2407.33 567.032  10
   0  10  22 1397.38 444.205   8
   0  10  23 335.774 326.667   1
   0  10 -23 232.947 364.850   6
   0 -10  23 4.37010 337.401   1
   0 -10  23-567.493 414.137   3
   0 -10 -23 553.059 413.458  10
   0  10  23-236.516 360.012   8
   0  10 -24 464.601 374.501   6
   0  10  24 570.144 422.586   1
   0 -10  24-70.6630 336.791   1
   0  10  24 495.780 372.340   8
   0 -10  24-311.910 387.263   3
   0 -10 -24 14.2851 405.151  10
   0 -10  25 86.6925 352.377   1
   0  10  25-25.2506 363.458   8
   0 -10  25 790.603 442.034   3
   0 -10 -25 288.734 342.578  10
   0  10 -25-68.6181 326.659   6
   0  10  25 417.408 394.514   1
   0  10  26 670.667 425.556   1
   0  10 -26 360.484 346.018   6
   0  11   0-73.7654 206.360   2
   0  11   0 92.6145 224.619   8
   0 -11   0-89.3875 196.466   4
   0 -11   0 138.055 212.944   5
   0 -11  -1-36.1751 230.922   4
   0 -11   1-90.5386 197.534   5
   0  11   1-170.098 248.772   2
   0  11  -1 351.565 248.354   8
   0  11  -1 61.4589 178.056   2
   0  11   1 328.504 265.085   8
   0 -11  -1 260.461 268.743   5
   0 -11   1 77.7291 213.714   4
   0 -11  -2 0.57553 271.654   4
   0 -11   2 37.1963 199.343   4
   0 -11   2-55.6252 179.800   5
   0  11   2-117.310 200.558   8
   0  11   2-442.289 325.545   2
   0  11  -2-12.2428 165.113   2
   0  11  -2 250.679 223.933   8
   0 -11  -2 210.589 237.721   5
   0  11   3 114.634 238.032   8
   0  11  -3 460.311 264.436   8
   0 -11   3 114.505 220.914   5
   0  11  -3-299.434 215.366   2
   0 -11   3 307.972 273.291   4
   0 -11  -3 167.912 219.984   5
   0 -11  -3 62.8113 247.761   4
   0  11  -4 385.427 276.733   8
   0  11   4-215.193 235.237   8
   0 -11   4-272.588 222.673   5
   0 -11  -4-5.62233 279.302   4
   0 -11   4 493.493 255.776   4
   0  11  -4 248.039 213.275   2
   0 -11  -4 535.112 236.436   5
   0 -11   5 206.659 249.236   5
   0  11   5 163.822 202.092   8
   0  11  -5 569.864 266.823   8
   0  11  -5-26.8593 153.707   2
   0 -11  -5 91.7159 207.088   5
   0 -11   5-30.2035 188.118   4
   0  11   6 217.248 254.372   8
   0 -11  -6-320.189 366.242   4
   0  11  -6-25.1289 220.456   8
   0 -11   6 268.442 226.694   4
   0  11  -6 32.0852 145.302   2
   0 -11  -6-163.817 226.060   5
   0 -11   6-134.034 230.770   5
   0 -11  -7 13.7553 207.745   5
   0  11   7 249.893 230.871   8
   0 -11   7 315.405 263.733   5
   0  11  -7-34.6802 250.872   8
   0 -11   7 393.308 238.884   4
   0  11  -7 230.689 168.859   2
   0 -11  -8-150.357 240.582   5
   0  11   8 70.8452 261.310   8
   0  11  -8-199.877 230.029   8
   0 -11   8 363.123 249.547   4
   0  11  -8 290.156 200.090   2
   0 -11   8 182.730 247.209   5
   0  11  -9 232.559 251.654   8
   0  11  -9 141.646 175.896   2
   0 -11   9-46.7678 233.190   5
   0 -11  -9-82.9684 225.738   5
   0 -11   9 539.711 263.391   4
   0  11   9 86.4992 245.303   8
   0 -11  10 326.603 221.507   4
   0  11 -10 304.931 180.713   2
   0  11 -10 181.034 249.445   8
   0 -11 -10 221.968 223.323   5
   0  11  10-420.725 234.107   8
   0 -11  10 59.3755 227.255   5
   0  11 -11 209.604 191.637   2
   0  11 -11-90.8435 230.929   8
   0 -11  11 633.310 245.674   4
   0  11  11 722.543 295.146   1
   0  11  11 180.550 258.532   8
   0 -11  11 381.720 288.107   5
   0 -11 -11 33.9622 242.895   5
   0 -11  12 283.085 279.271   5
   0  11 -12-220.280 262.366   8
   0 -11 -12-51.5133 277.489  10
   0 -11  12 263.024 215.675   4
   0  11  12 183.154 245.452   1
   0 -11 -12-215.719 234.106   5
   0  11 -12-125.353 147.014   2
   0  11  12 408.786 285.574   8
   0 -11  12 344.221 356.538   3
   0 -11 -13-525.535 338.718  10
   0 -11 -13 54.3381 257.387   5
   0  11 -13 59.5799 148.694   2
   0 -11  13 500.774 315.903   3
   0  11  13-92.6466 235.498   1
   0  11  13-148.321 250.970   8
   0 -11  13 227.654 298.634   5
   0  11 -13-78.1885 285.571   8
   0 -11 -14-102.216 245.291   5
   0 -11  14-276.826 287.285   5
   0  11  14-64.2250 292.839   1
   0  11  14-228.765 290.672   8
   0 -11  14-463.642 352.641   3
   0 -11 -14 64.4073 267.411  10
   0  11 -14 381.722 306.751   8
   0 -11 -15 114.516 263.190  10
   0 -11  15-178.858 272.146   5
   0  11  15 10.3054 243.369   8
   0 -11 -15 112.610 327.222   5
   0  11  15-156.257 249.515   1
   0  11 -15-28.2064 265.329   8
   0 -11  15 266.878 245.936   3
   0  11  16-40.2919 301.892   1
   0 -11  16 427.840 324.455   5
   0 -11 -16-34.8311 250.952  10
   0  11 -16-108.245 186.598  10
   0  11  16 211.045 273.394   8
   0 -11 -16-13.7117 280.417   5
   0 -11  16-34.3828 356.738   3
   0  11 -16-171.565 305.609   8
   0 -11 -17 287.796 347.633   5
   0 -11 -17 355.080 340.368  10
   0  11  17 211.852 308.373   1
   0  11 -17-76.7046 313.593   8
   0  11  17 199.472 321.603   8
   0  11 -17 602.581 296.942  10
   0 -11  17-69.1907 307.435   5
   0 -11  17-287.040 381.958   3
   0  11 -18-149.574 204.480  10
   0 -11  18 632.777 408.553   3
   0 -11 -18-255.062 303.193  10
   0  11  18 30.9443 266.279   1
   0 -11  18 39.4796 342.233   5
   0  11  18 28.3505 275.340   8
   0  11 -18 39.9526 292.265   8
   0 -11 -18 174.370 307.487   5
   0  11  19 568.895 359.729   1
   0 -11 -19 277.465 358.538   5
   0  11 -19 196.263 212.446  10
   0 -11 -19 0.22089 308.688  10
   0  11  19 200.674 328.244   8
   0  11 -19 782.786 386.547   6
   0 -11  19-153.074 360.372   3
   0  11  20-165.833 310.534   1
   0 -11 -20 377.726 385.178  10
   0 -11 -20 582.373 422.451   5
   0 -11  20-128.382 318.071   1
   0 -11  20-488.192 394.433   3
   0  11  20 147.212 342.237   8
   0  11 -20 728.447 419.140   6
   0 -11  21 794.771 497.407   3
   0  11  21-78.8285 353.200   8
   0 -11 -21 1131.47 494.521   5
   0  11 -21-328.292 348.940   6
   0 -11 -21-141.170 361.849  10
   0  11  21 393.282 357.386   1
   0 -11  21 299.182 413.767   1
   0 -11  22 330.706 380.496   1
   0 -11  22 621.616 379.618   3
   0 -11 -22 214.464 370.385  10
   0  11 -22-113.598 391.313   6
   0 -11 -22-196.439 285.804   5
   0  11  22-148.193 350.122   8
   0  11  22 199.707 344.612   1
   0 -11  23 796.125 474.019   3
   0 -11 -23 784.953 496.536   5
   0 -11  23-57.3031 401.296   1
   0 -11 -23 146.035 456.627  10
   0  11  23 643.475 417.830   1
   0  11  23-10.5268 361.958   8
   0  11 -23 111.730 333.618   6
   0  11 -24-144.414 342.948   6
   0  11  24 70.4254 353.562   1
   0 -11  24 24.8224 422.816   3
   0 -11  24-687.427 454.463   1
   0  11  24-583.733 470.371   8
   0 -11 -24 901.198 490.072   5
   0 -11 -24-73.0687 386.764  10
   0  11  25-409.862 443.412   8
   0  11  25-142.591 345.407   1
   0 -12   0-131.444 227.168   4
   0  12   0-194.821 264.718   2
   0 -12   0-55.0098 204.587   5
   0  12   0-97.3824 241.269   8
   0  12  -1 7158.33 582.270   2
   0  12   1 6999.75 595.099   2
   0 -12   1 7988.92 651.720   4
   0 -12   1 7158.46 555.539   5
   0 -12  -1 7507.66 633.493   4
   0  12  -1 8425.24 651.060   8
   0  12   1 7708.61 601.620   8
   0 -12  -1 8299.63 625.793   5
   0 -12   2 1603.04 354.597   4
   0 -12   2 1226.02 285.743   5
   0 -12  -2 1612.39 347.727   4
   0 -12  -2 1366.35 310.920   5
   0  12  -2 1020.55 261.798   2
   0  12   2 1869.69 370.703   8
   0  12  -2 1555.48 358.637   8
   0 -12  -3 519.022 263.639   5
   0  12  -3 742.333 262.415   2
   0  12   3 482.085 249.422   8
   0 -12   3 508.911 279.319   5
   0 -12   3 671.276 293.173   4
   0  12  -3 817.041 293.709   8
   0 -12  -3 462.529 253.648   4
   0 -12   4 918.219 286.031   4
   0  12  -4 1152.44 276.858   2
   0 -12  -4 329.998 284.626   4
   0  12   4 785.815 274.819   8
   0  12  -4 983.898 313.302   8
   0 -12   4 921.906 293.171   5
   0 -12  -4 1007.85 271.238   5
   0 -12  -5 7231.47 592.350   5
   0 -12   5 7353.40 619.964   5
   0 -12  -5 7254.01 659.243   4
   0  12  -5 6612.56 523.055   2
   0  12   5 7367.88 601.726   8
   0 -12   5 7566.39 624.523   4
   0  12  -5 7172.48 614.096   8
   0 -12  -6-33.8203 272.115   4
   0  12  -6 662.327 251.075   2
   0 -12  -6 464.783 240.760   5
   0 -12   6 863.611 292.653   4
   0  12   6 240.847 262.712   8
   0 -12   6 444.921 244.006   5
   0  12  -6 639.012 297.492   8
   0 -12   7 4832.71 525.147   5
   0  12  -7 4375.30 531.328   8
   0 -12   7 4659.60 494.661   4
   0  12   7 3563.76 481.848   8
   0 -12  -7 4292.64 483.724   5
   0  12  -7 4077.09 418.360   2
   0  12   8-89.8028 237.062   8
   0 -12   8 115.417 226.098   5
   0 -12  -8 129.345 234.050   5
   0  12  -8 191.858 256.410   8
   0 -12   8 428.448 249.783   4
   0  12  -8 268.741 205.478   2
   0 -12  -9 709.307 294.097   5
   0 -12   9 1285.38 312.398   4
   0  12  -9 953.171 257.360   2
   0 -12   9 835.965 296.562   5
   0  12  -9 791.920 296.816   8
   0  12   9 1124.13 314.027   8
   0  12  10 364.313 232.578   8
   0 -12 -10 292.661 316.026   5
   0  12 -10 417.903 202.820   2
   0  12 -10 299.184 313.528   8
   0 -12  10 201.436 295.252   5
   0 -12  10 482.586 237.783   4
   0  12 -11 4853.98 572.100   8
   0  12  11 5063.54 558.300   8
   0  12 -11 4861.38 431.781   2
   0 -12  11 4346.90 465.956   4
   0 -12 -11 5470.14 580.392   5
   0 -12  11 5136.88 584.323   5
   0  12 -12 361.466 208.035   2
   0 -12  12 287.258 254.404   5
   0  12  12-201.864 266.797   8
   0 -12 -12 59.2740 216.946   5
   0  12 -12 497.237 328.580   8
   0  12  13 433.623 324.797   8
   0 -12 -13-372.194 261.054   5
   0  12 -13 643.276 367.347   8
   0 -12  13 328.668 293.526   5
   0  12  13 154.137 273.359   1
   0 -12 -14-112.780 286.244  10
   0 -12 -14-89.7160 266.140   5
   0  12  14 325.725 316.455   1
   0  12  14 69.7789 278.166   8
   0  12 -14 62.1214 314.810   8
   0 -12  14 418.710 352.449   5
   0 -12 -15 1304.33 433.128   5
   0 -12 -15 691.820 337.331  10
   0  12 -15 1574.77 455.585   8
   0 -12  15 2085.71 457.223   5
   0  12  15 2210.67 472.047   1
   0  12  15 916.723 350.748   8
   0  12 -16 379.808 310.194   8
   0 -12 -16 15.9556 316.925   5
   0  12  16 27.2907 268.539   1
   0  12  16 216.449 328.534   8
   0  12 -16 284.533 261.853  10
   0 -12 -16 75.2449 285.591  10
   0 -12  16 444.895 341.764   5
   0  12 -17 680.850 406.684   8
   0  12  17 780.902 380.659   1
   0  12 -17 324.719 266.586  10
   0  12  17 723.177 370.994   8
   0 -12 -17 328.997 339.672   5
   0 -12 -17 19.1066 330.451  10
   0 -12  17 407.873 320.301   5
   0 -12  18 32.9461 263.812   3
   0  12  18-143.337 279.947   8
   0  12 -18 449.075 263.749  10
   0 -12  18-425.977 376.830   5
   0  12  18 1142.36 398.877   1
   0 -12 -18 218.965 287.396  10
   0 -12 -18 168.747 400.116   5
   0  12 -18 616.281 435.171   8
   0  12  19 529.374 406.535   8
   0 -12  19 838.151 433.672   5
   0 -12  19 529.125 354.463   3
   0 -12 -19 1428.42 467.001   5
   0  12  19 1620.50 473.689   1
   0 -12 -19 968.791 428.555  10
   0 -12  20 263.446 379.346   3
   0  12 -20 783.190 473.588   6
   0  12  20 313.834 368.462   1
   0 -12 -20 712.509 454.671   5
   0 -12 -20 609.520 417.967  10
   0  12  20-41.9742 372.186   8
   0  12  21 25.2749 311.763   1
   0  12 -21 611.751 400.101   6
   0 -12  21 412.597 354.656   3
   0  12  21-101.259 321.403   8
   0 -12  21 770.386 436.681   1
   0 -12 -21 271.277 408.274  10
   0 -12 -21 575.525 394.242   5
   0  12  22 502.853 453.731   8
   0 -12 -22 986.064 489.235   5
   0  12  22 703.796 441.656   1
   0  12 -22-430.020 418.307   6
   0 -12  22 458.173 366.848   1
   0 -12 -22 58.1838 378.697  10
   0 -12  23 928.964 583.257   1
   0  12  23 105.300 342.379   8
   0 -12 -23-262.251 371.630  10
   0 -12 -23 15.0307 319.844   5
   0  12 -23 502.936 436.043   6
   0  12  23-107.109 338.118   1
   0  12  24 41.3132 291.422   1
   0  12  24-648.360 403.650   8
   0 -13   0-105.832 250.502   4
   0  13   0 32.0147 237.921   8
   0  13   0-351.186 279.010   2
   0 -13   0 69.8968 212.557   5
   0 -13  -1-162.670 226.438   4
   0 -13   1-134.685 238.347   4
   0  13  -1-15.1068 230.186   8
   0 -13  -1 42.5945 251.330   5
   0  13   1-240.056 231.717   8
   0  13  -1-310.063 247.958   2
   0 -13   1 219.855 220.846   5
   0  13  -2 289.309 319.975   8
   0 -13  -2-101.797 259.046   4
   0 -13   2 96.4792 210.571   4
   0  13   2 140.262 260.423   8
   0 -13  -2 541.958 289.457   5
   0  13  -2 101.764 199.515   2
   0 -13   2 374.928 262.499   5
   0 -13  -3-183.175 229.033   5
   0 -13   3 859.826 321.363   5
   0  13  -3-41.3961 280.951   8
   0  13  -3-132.588 219.734   2
   0 -13  -3-362.189 294.963   4
   0  13   3-7.71981 231.952   8
   0 -13   3-78.7240 204.093   4
   0 -13  -4-126.445 268.995   4
   0  13  -4 468.406 302.104   8
   0 -13  -4 166.958 284.542   5
   0 -13   4-14.8800 204.884   4
   0 -13   4 316.045 244.705   5
   0  13  -4-138.211 185.215   2
   0  13   4 210.505 267.952   8
   0  13  -5 38.1535 276.900   8
   0 -13   5-219.772 229.875   5
   0 -13  -5 474.565 322.239   5
   0 -13   5 93.1235 222.159   4
   0  13   5 537.945 282.020   8
   0  13  -5 66.5827 185.587   2
   0 -13  -5-200.559 320.223   4
   0 -13   6 24.5707 226.817   4
   0  13  -6-173.352 226.128   2
   0 -13   6-22.9710 225.980   5
   0 -13  -6 840.050 295.607   5
   0  13  -6 25.3884 240.976   8
   0  13   6 19.2845 238.636   8
   0 -13  -6-444.488 335.599   4
   0 -13   7-91.8503 214.463   4
   0  13  -7 108.549 282.058   8
   0  13  -7-32.6324 181.160   2
   0 -13   7-143.680 260.789   5
   0 -13  -7-190.449 262.571   5
   0  13   7-352.284 282.798   8
   0 -13  -8-171.278 287.096   5
   0  13  -8-111.725 166.282   2
   0 -13   8 281.775 245.063   4
   0 -13   8 138.014 282.119   5
   0  13   8-733.519 326.458   8
   0  13  -8-247.228 244.674   8
   0 -13   9 84.2246 194.870   4
   0  13  -9 147.319 291.005   8
   0  13   9 28.4065 253.776   8
   0 -13  -9-136.975 267.995   5
   0  13  -9 79.3645 180.517   2
   0 -13   9-292.697 303.677   5
   0  13 -10 9.02517 267.206   8
   0 -13 -10-154.708 265.393   5
   0 -13  10 194.896 241.697   4
   0  13  10 9.87499 266.032   8
   0  13 -10 236.064 221.852   2
   0 -13  10 440.053 304.042   5
   0 -13  11-312.174 209.895   4
   0  13  11 596.906 312.716   8
   0 -13  11 452.725 304.954   5
   0  13 -11-139.780 319.042   8
   0 -13 -11-237.265 260.088   5
   0  13  12 33.8245 301.543   8
   0 -13  12 254.085 301.657   5
   0 -13 -12 198.494 316.105   5
   0  13 -12 184.485 255.842   8
   0 -13 -13 142.160 235.762   5
   0 -13  13 474.211 354.406   5
   0  13  13-400.246 283.156   8
   0  13 -13 418.308 279.385   8
   0 -13 -14 367.989 308.983   5
   0 -13  14 560.081 379.473   5
   0  13  14 239.639 304.072   8
   0  13 -14 190.235 369.834   8
   0  13 -15 893.889 426.287   8
   0  13  15 457.338 355.943   8
   0 -13  15-160.406 269.065   5
   0 -13 -15 524.905 370.142   5
   0 -13 -16-399.742 294.076   5
   0  13  16-7.05942 289.105   1
   0  13 -16-18.9126 319.500   8
   0 -13  16 204.075 340.295   5
   0  13 -16 130.811 249.541  10
   0  13  16 352.516 373.253   8
   0  13  17 911.224 467.576   8
   0  13 -17 190.112 362.678   8
   0 -13  17 230.244 320.252   5
   0  13  17 162.097 344.978   1
   0 -13 -17 116.761 298.033   5
   0  13 -18 271.954 345.939   8
   0 -13  18-430.695 388.877   5
   0 -13 -18 514.363 419.511   5
   0  13  18 325.992 308.188   1
   0  13  18-348.766 353.703   8
   0  13 -19 19.0795 322.050   8
   0 -13  19-38.9819 372.892   5
   0 -13 -19-275.842 378.178  10
   0  13  19-132.792 276.549   1
   0  13  19 430.824 359.379   8
   0 -13 -19 909.935 456.564   5
   0  13  20 680.157 392.212   1
   0  13  20 539.714 385.228   8
   0 -13 -20 854.004 438.942  10
   0 -13 -20 585.690 437.171   5
   0  13 -20 304.290 415.101   6
   0  13  21 679.037 416.966   1
   0  13  21-253.961 366.962   8
   0 -13 -21 182.641 369.825   5
   0 -13  21 259.215 335.992   1
   0  13 -21 538.301 405.369   6
   0 -13 -21-275.092 392.605  10
   0 -13 -22 515.014 436.471   5
   0 -13 -22-207.915 326.606  10
   0  13  22 369.295 349.841   8
   0 -13  22-387.830 463.508   1
   0  13 -22-22.9698 316.243   6
   0  13  22 86.5182 350.151   1
   0  13  23-405.273 408.762   8
   0  13  23 26.4083 310.684   1
   0 -14   0 2105.18 366.790   5
   0  14   0 2938.03 473.374   8
   0 -14   0 2243.31 440.041   4
   0  14  -1 2166.98 432.131   8
   0 -14   1 1103.18 324.868   5
   0 -14   1 1839.72 379.751   4
   0 -14  -1 1959.03 413.700   4
   0  14   1 2346.62 443.666   8
   0  14  -1 1332.85 333.647   2
   0 -14  -1 2125.99 436.805   5
   0 -14  -2 314.696 303.855   4
   0 -14   2 347.546 251.186   4
   0  14   2 295.826 239.011   8
   0  14  -2 620.519 292.643   8
   0 -14   2 319.545 279.613   5
   0  14  -2 50.3214 240.992   2
   0 -14  -2 399.146 296.182   5
   0 -14   3 1419.60 385.299   5
   0 -14  -3 1230.64 340.220   5
   0  14  -3 1896.94 433.427   8
   0 -14   3 1763.11 402.097   4
   0 -14  -3 1239.99 356.264   4
   0  14   3 2488.19 460.222   8
   0  14  -3 1572.46 310.801   2
   0  14  -4 5593.34 627.032   8
   0 -14   4 6053.15 602.655   5
   0 -14   4 5795.02 643.494   4
   0 -14  -4 4792.94 543.804   5
   0  14   4 5183.87 606.542   8
   0  14  -4 4886.87 519.099   2
   0 -14  -4 5015.90 624.414   4
   0 -14   5 1347.10 362.404   4
   0 -14  -5 1525.25 409.052   5
   0  14  -5 1066.57 354.773   8
   0 -14  -5 678.197 320.584   4
   0  14   5 1433.23 364.247   8
   0 -14   5 1104.94 367.648   5
   0  14  -5 1051.31 314.631   2
   0  14   6-63.1611 291.763   8
   0 -14   6 497.628 241.656   4
   0 -14  -6 739.056 334.843   5
   0 -14   6-61.1243 254.797   5
   0  14  -6 179.100 191.240   2
   0  14  -6 68.7694 281.913   8
   0  14   7 946.179 290.664   8
   0  14  -7 1318.09 409.628   8
   0 -14   7 1622.00 351.754   4
   0 -14   7 1680.93 414.186   5
   0 -14  -7 1531.39 384.673   5
   0  14  -7 1437.64 339.162   2
   0  14  -8 2444.39 376.890   2
   0 -14   8 2659.60 430.559   4
   0 -14   8 2996.90 483.772   5
   0  14   8 2550.34 439.495   8
   0  14  -8 2480.67 468.597   8
   0 -14  -8 2343.29 421.834   5
   0 -14  -9 179.152 262.448   5
   0  14   9 316.502 279.335   8
   0  14  -9 258.173 200.533   2
   0  14  -9 14.0774 263.241   8
   0 -14   9 340.796 328.840   5
   0 -14   9 453.208 280.491   4
   0 -14  10 1025.42 345.720   5
   0 -14  10 1574.36 377.911   4
   0  14  10 1140.93 382.250   8
   0  14 -10 1419.02 396.321   8
   0 -14 -10 1179.63 371.788   5
   0 -14 -11-121.781 293.448   5
   0  14  11 703.533 349.549   8
   0  14 -11 1102.35 443.372   8
   0 -14  11 178.213 286.729   5
   0 -14 -12 82.6871 289.237   5
   0  14  12 759.205 353.410   8
   0 -14  12 409.169 336.390   5
   0  14 -12 255.398 334.062   8
   0 -14 -13 86.4107 318.377   5
   0  14 -13 309.021 377.977   8
   0 -14  13 160.960 364.895   5
   0  14  13-26.8666 323.852   8
   0 -14 -14 768.509 338.380   5
   0 -14  14 391.016 329.880   5
   0  14  14 153.395 324.935   8
   0  14 -14 259.773 322.231   8
   0 -14  15 364.091 361.213   5
   0  14 -15 988.891 403.151   8
   0 -14 -15 542.567 367.925   5
   0  14  15 235.228 312.318   8
   0 -14 -16 196.840 383.316   5
   0  14  16-354.231 293.966   8
   0 -14  16-244.453 281.790   5
   0  14 -16 358.175 422.048   8
   0  14  17 102.129 293.517   8
   0 -14  17 217.332 332.467   5
   0  14 -17 114.713 339.470   8
   0 -14 -17 528.577 374.225   5
   0 -14  18 515.961 406.120   5
   0  14 -18 217.117 342.950   8
   0 -14 -18 268.972 423.693   5
   0  14  18 201.734 388.704   8
   0  14  19 922.832 452.364   8
   0  14 -19-103.073 381.825   8
   0 -14  19-76.5915 292.994   5
   0  14  19 615.022 394.859   1
   0 -14 -19 364.924 385.728   5
   0 -14 -20 328.071 342.627   5
   0  14  20 18.8334 369.054   8
   0  14 -20 233.133 324.444   6
   0  14  20 216.234 302.540   1
   0  14  21-123.814 363.209   1
   0 -14 -21 469.478 425.450   5
   0  14  21 167.469 368.837   8
   0  14  22-333.366 373.880   1
   0  15   0-212.488 287.343   8
   0 -15   0-238.006 241.108   4
   0 -15   0 282.013 229.477   5
   0 -15  -1-630.248 356.863   4
   0  15  -1 539.852 330.706   8
   0  15   1 45.7424 283.932   8
   0 -15   1-57.5604 259.383   4
   0 -15  -1-382.574 254.177   5
   0 -15   1 200.414 256.696   5
   0  15  -2 372.222 320.103   8
   0 -15   2-131.263 286.244   4
   0 -15  -2-439.141 310.246   5
   0 -15   2-338.474 298.026   5
   0  15   2-129.776 264.002   8
   0  15  -2-487.749 346.893   2
   0 -15  -2-28.0756 262.550   4
   0  15   3-30.3264 267.392   8
   0  15  -3 187.992 293.774   8
   0  15  -3-274.787 283.579   2
   0 -15   3-175.516 258.288   4
   0 -15  -3 236.850 236.797   5
   0 -15   3 36.9332 282.544   5
   0 -15  -3-723.221 396.872   4
   0 -15   4 398.921 324.086   5
   0  15  -4 45.6300 244.653   2
   0 -15  -4 224.637 337.863   5
   0  15  -4 119.401 293.855   8
   0 -15   4-34.7718 271.273   4
   0 -15  -4-502.195 380.949   4
   0  15   4 44.1942 281.161   8
   0 -15   5 215.270 275.736   5
   0  15  -5 515.480 350.302   8
   0 -15   5 134.701 267.689   4
   0  15   5 247.786 273.941   8
   0 -15  -5-98.6514 277.709   5
   0  15  -5-174.294 235.754   2
   0 -15   6 108.734 276.328   5
   0  15   6-106.465 287.104   8
   0 -15   6 226.305 286.086   4
   0  15  -6 122.816 215.734   2
   0  15  -6-107.857 276.089   8
   0  15   7 78.1448 277.637   8
   0 -15  -7 594.599 372.190   5
   0 -15   7 278.926 223.654   4
   0  15  -7-34.6578 263.505   8
   0 -15   7-102.882 251.031   5
   0  15  -7-454.382 280.895   2
   0  15  -8-150.513 307.923   8
   0 -15   8-128.166 263.863   4
   0 -15  -8 304.409 321.961   5
   0 -15   8 115.511 323.480   5
   0  15  -8 5.36950 223.861   2
   0  15   8 91.2410 301.582   8
   0  15  -9 324.828 263.606   8
   0  15   9 227.307 303.340   8
   0 -15   9-247.830 275.366   4
   0 -15  -9-131.962 296.944   5
   0 -15   9 7.76654 305.976   5
   0  15  10 448.565 330.625   8
   0  15 -10 803.880 367.687   8
   0 -15  10-49.9385 291.100   5
   0 -15 -10 155.148 285.174   5
   0 -15  11 314.210 287.712   5
   0  15 -11-68.1177 295.924   8
   0  15  11 233.861 338.885   8
   0 -15 -11-47.4316 301.787   5
   0 -15  12-462.558 342.835   5
   0 -15 -12-574.706 376.922   5
   0  15 -12 753.202 399.907   8
   0  15  12 85.7911 337.637   8
   0  15  13 251.200 362.210   8
   0 -15  13 442.084 307.947   5
   0 -15 -13-267.234 333.766   5
   0  15 -13-232.316 273.113   8
   0  15  14 661.309 360.868   8
   0  15 -14 121.193 336.988   8
   0 -15 -14-90.6685 329.758   5
   0 -15  14-72.5455 328.308   5
   0  15  15 914.584 416.363   8
   0  15 -15-6.72569 346.289   8
   0 -15 -15 96.2725 297.874   5
   0 -15  15-26.9506 266.603   5
   0  15 -16 317.827 337.277   8
   0 -15 -16-107.347 307.965   5
   0  15  16 183.443 356.583   8
   0 -15  16 0.69487 378.261   5
   0 -15  17-133.400 348.631   5
   0  15 -17-381.620 395.088   8
   0  15  17 38.3493 358.155   8
   0 -15 -17 785.288 382.829   5
   0 -15  18 205.509 332.438   5
   0  15 -18-311.465 377.995   8
   0 -15 -18 42.1082 315.473   5
   0  15  18 910.806 443.604   8
   0 -15  19 796.198 421.664   5
   0  15 -19 36.3800 420.644   8
   0  15  19-348.622 358.110   8
   0 -15 -19-39.2454 364.192   5
   0  15  20 59.1922 310.666   8
   0 -16   0 655.798 303.741   4
   0 -16   0 1275.74 391.415   5
   0 -16  -1-139.205 291.391   5
   0 -16   1 22.8919 260.283   4
   0 -16  -1-447.361 393.033   4
   0  16  -1 274.253 338.620   8
   0  16   1 17.1263 298.716   8
   0 -16   1 811.179 359.148   5
   0  16  -2-42.8883 299.859   8
   0 -16  -2-405.907 345.342   5
   0 -16  -2-437.872 354.920   4
   0 -16   2 280.931 272.499   5
   0  16   2-87.5234 277.147   8
   0 -16   2 24.4698 302.036   4
   0 -16   3-300.342 320.092   4
   0 -16  -3 172.282 319.921   5
   0 -16  -3-179.171 394.061   4
   0 -16   3 384.618 320.058   5
   0  16  -3-506.870 325.515   8
   0  16   3 86.4435 306.338   8
   0  16   4 3445.79 558.264   8
   0  16  -4 3597.19 571.795   8
   0  16  -4 3367.86 484.790   2
   0 -16   4 2996.25 534.438   4
   0 -16   4 3958.11 580.680   5
   0 -16  -4 3376.94 518.153   5
   0 -16   5 22.7466 274.689   5
   0  16  -5-86.8261 280.339   2
   0 -16  -5 471.318 373.489   5
   0  16   5 191.314 324.129   8
   0 -16   5 264.715 287.613   4
   0  16  -5 243.362 319.261   8
   0 -16   6 45.3669 265.522   4
   0 -16  -6 657.619 350.062   5
   0  16   6 401.365 395.886   8
   0  16  -6 417.563 315.611   8
   0 -16   6 363.262 326.117   5
   0  16  -6-476.681 316.072   2
   0 -16   7-426.182 326.271   4
   0  16  -7-201.384 254.207   2
   0 -16  -7 141.628 349.565   5
   0 -16   7-25.9033 291.535   5
   0  16   7-523.376 340.331   8
   0 -16   8 700.982 300.924   5
   0  16   8 1368.57 442.897   8
   0 -16  -8 1120.17 373.724   5
   0  16  -8 985.114 379.081   8
   0 -16   8 995.860 353.679   4
   0 -16  -9 336.425 341.004   5
   0  16   9 565.512 423.765   8
   0 -16   9 116.809 320.630   5
   0  16  -9 486.157 398.568   8
   0 -16  10 511.230 327.296   5
   0  16 -10 440.022 334.598   8
   0  16  10-227.379 283.942   8
   0 -16 -10 536.688 351.541   5
   0  16  11-200.129 359.170   8
   0  16 -11 318.790 316.684   8
   0 -16 -11-95.5425 283.424   5
   0 -16  11 476.799 386.071   5
   0  16  12 340.840 364.977   8
   0 -16 -12-139.822 327.395   5
   0  16 -12 408.812 366.084   8
   0 -16  12 82.0513 345.520   5
   0 -16 -13 57.9356 330.060   5
   0  16 -13 307.632 304.443   8
   0 -16  13 179.319 310.284   5
   0  16  13 497.513 386.126   8
   0 -16 -14 236.082 329.568   5
   0  16  14 387.706 356.575   8
   0 -16  14 609.662 407.897   5
   0  16 -14 1167.79 467.988   8
   0  16  15 4.61511 320.380   8
   0 -16  15 278.908 401.359   5
   0  16 -15 566.701 442.150   8
   0 -16 -15-359.890 360.992   5
   0  16 -16 584.798 396.971   8
   0  16  16 262.421 386.625   8
   0 -16  16 97.4705 317.969   5
   0 -16 -16-135.825 354.504   5
   0  16 -17 163.334 341.897   8
   0 -16  17-232.327 376.027   5
   0 -16 -17 699.359 380.638   5
   0  16  17 695.136 427.325   8
   0  16  18 179.476 365.864   8
   0 -16  18 67.5852 369.897   5
   0 -16 -18-673.767 459.914   5
   0  17   0 192.619 356.322   8
   0 -17   0 503.210 334.002   5
   0  17   1 797.284 399.002   8
   0 -17   1-475.399 337.268   4
   0  17  -1-144.895 326.226   8
   0 -17   1 33.1886 277.638   5
   0 -17  -1-564.798 446.460   4
   0 -17  -1-72.8339 322.306   5
   0  17   2-374.762 316.715   8
   0 -17  -2 407.058 307.017   5
   0 -17   2 262.434 328.048   5
   0 -17   2-537.744 395.598   4
   0  17  -2 267.634 325.797   8
   0  17  -3 73.8884 350.958   8
   0 -17   3 552.393 355.655   5
   0  17   3-325.779 283.381   8
   0 -17  -3-242.040 340.967   5
   0 -17   3-74.8652 330.167   4
   0 -17   4-559.501 346.474   4
   0  17   4 350.683 312.068   8
   0 -17  -4 395.158 297.188   5
   0 -17   4 1212.08 438.476   5
   0  17  -4 300.224 382.587   8
   0 -17   5-130.005 274.302   5
   0  17   5-30.8808 296.854   8
   0 -17  -5 127.892 275.742   5
   0  17  -5 110.988 355.964   8
   0 -17   5-376.861 347.762   4
   0  17  -6 5.27875 335.358   8
   0 -17   6 112.245 352.846   5
   0 -17  -6 373.625 305.181   5
   0  17   6-58.3915 272.978   8
   0 -17   6-141.862 325.002   4
   0 -17   7-59.7069 300.039   5
   0  17   7 369.486 287.661   8
   0  17  -7 171.804 356.702   8
   0 -17   7-502.908 337.987   4
   0 -17  -7 506.276 328.111   5
   0  17   8 779.096 388.519   8
   0 -17   8-76.5291 302.922   5
   0 -17  -8 187.387 275.924   5
   0  17  -8 653.399 413.781   8
   0 -17   9-691.110 409.419   5
   0 -17  -9 462.827 378.770   5
   0  17  -9 224.614 390.258   8
   0  17   9 79.9934 327.184   8
   0 -17  10 297.451 337.071   5
   0  17  10 101.999 303.213   8
   0 -17 -10 877.526 421.746   5
   0  17 -10-61.8729 311.660   8
   0  17 -11 468.416 447.823   8
   0 -17 -11 438.414 318.013   5
   0  17  11 86.5788 339.905   8
   0 -17  11-17.7289 357.661   5
   0  17  12 145.839 291.817   8
   0 -17  12-4.16893 337.532   5
   0  17 -12 449.067 485.371   8
   0 -17 -12 1039.28 454.622   5
   0 -17  13 72.2881 285.353   5
   0  17  13-196.323 390.001   8
   0 -17 -13-396.555 375.440   5
   0  17 -13-87.4629 296.991   8
   0 -17 -14-475.061 381.235   5
   0 -17  14 470.020 434.813   5
   0  17 -14 351.802 411.021   8
   0  17  14-143.244 371.113   8
   0 -17  15 312.379 389.712   5
   0  17  15-85.6469 297.564   8
   0  17 -15 629.124 451.242   8
   0 -17 -15 166.542 401.198   5
   0  17  16-276.646 345.875   8
   0 -17 -16-83.9710 374.922   5
   0 -17  16-420.709 359.360   5
   0 -18   0 634.933 423.699   5
   0  18   0 17.1857 375.680   8
   0 -18   1-121.876 379.298   4
   0  18   1 218.606 390.590   8
   0 -18  -1 51.1442 248.790   5
   0  18  -1 234.854 388.923   8
   0 -18   1 709.672 408.113   5
   0 -18  -2 48.5015 323.780   5
   0  18  -2-618.201 315.756   8
   0 -18   2-248.006 358.471   4
   0  18   2 292.025 350.732   8
   0 -18   2 359.243 347.252   5
   0 -18  -3 576.304 373.014   5
   0  18  -3 343.180 330.596   8
   0  18   3 297.381 348.998   8
   0 -18   3 285.559 349.880   5
   0 -18   3-187.051 369.142   4
   0 -18   4 94.4277 288.117   5
   0  18  -4 668.076 388.236   8
   0 -18   4-281.604 346.457   4
   0  18   4 269.594 330.440   8
   0 -18  -4 82.9448 332.286   5
   0 -18  -5 255.925 345.001   5
   0 -18   5 448.411 350.661   5
   0 -18   5-144.859 327.584   4
   0  18  -5 224.339 362.046   8
   0 -18  -6 1008.08 446.367   5
   0  18  -6 611.054 410.976   8
   0 -18   6 32.4243 330.105   4
   0  18   6 307.829 393.420   8
   0 -18   6-95.3261 348.548   5
   0  18   7 1358.29 490.907   8
   0 -18  -7 1001.55 441.105   5
   0  18  -7 857.937 382.022   8
   0 -18   7 1183.59 392.992   5
   0 -18   8-191.338 350.614   5
   0 -18  -8 463.752 406.841   5
   0  18   8-392.373 297.886   8
   0  18  -8-548.005 425.697   8
   0 -18  -9 625.984 356.081   5
   0  18   9 250.069 335.648   8
   0  18  -9 529.236 434.366   8
   0 -18   9 164.663 306.936   5
   0  18  10 518.186 407.146   8
   0 -18  10 14.7836 313.525   5
   0 -18 -10 474.195 355.414   5
   0  18 -10-100.115 366.048   8
   0  18 -11 480.406 392.084   8
   0  18  11 285.538 360.021   8
   0 -18 -11 1186.58 493.898   5
   0 -18  11 1026.56 457.983   5
   0  18  12-170.704 354.056   8
   0 -18 -12 307.267 406.550   5
   0 -18  12 526.339 401.504   5
   0  18 -12 346.545 393.392   8
   0 -18 -13 935.913 431.494   5
   0  18  13-396.791 410.069   8
   0 -18  13 876.955 449.060   5
   0  18  14 650.275 436.659   8
   0 -19   0 322.614 325.984   5
   0  19   0 116.590 341.080   8
   0  19  -1 501.745 430.529   8
   0 -19  -1 416.038 340.083   5
   0 -19   1 1347.81 478.331   5
   0  19   2 34.3169 321.087   8
   0 -19  -2-4.38050 311.913   5
   0  19  -2-195.034 351.045   8
   0 -19   2 761.365 441.316   5
   0 -19   3 383.057 358.097   5
   0  19   3-4.14284 349.751   8
   0  19  -3 564.447 414.474   8
   0 -19  -3 276.237 380.559   5
   0 -19  -4-330.240 363.414   5
   0  19  -4-192.003 368.620   8
   0 -19   4 254.172 329.766   5
   0  19   5 440.200 363.081   8
   0  19  -5-404.418 416.489   8
   0 -19  -5-68.5376 329.083   5
   0 -19   5 317.413 359.187   5
   0  19  -6 280.224 412.094   8
   0 -19  -6 264.855 329.979   5
   0  19   6 426.064 355.299   8
   0 -19   6-388.077 369.824   5
   0 -19   7 273.517 326.849   5
   0  19   7 326.181 349.897   8
   0  19  -7 43.5867 326.456   8
   0 -19  -7 684.896 402.444   5
   0 -19   8-1075.95 491.001   5
   0  19   8 255.798 379.162   8
   0  19  -8 40.4560 331.305   8
   0 -19  -8 138.527 359.852   5
   0 -19  -9-91.9715 331.945   5
   0 -19   9 158.037 355.439   5
   0  19   9 858.041 427.978   8
   0  19  -9 594.958 412.306   8
   0 -19 -10-53.2307 312.300   5
   0 -19  10 618.771 408.604   5
   0  19  10 144.938 366.365   8
   0  19  11-298.898 326.812   8
   0 -20   0 642.018 391.544   5
   0  20   0 355.055 326.256   8
   0  20  -1-41.1821 357.177   8
   0 -20   1 345.904 314.375   5
   0 -20  -1 322.812 369.237   5
   0  20   1 463.727 347.162   8
   0 -20   2-134.165 317.274   5
   0  20   2 740.888 388.446   8
   0  20  -2 615.140 418.763   8
   0 -20  -2 183.441 400.126   5
   0  20   3 336.525 404.642   8
   0 -20  -3-101.358 300.822   5
   0  20  -3-59.5038 356.780   8
   0 -20   3-66.8813 328.451   5
   0 -20  -4-407.540 350.327   5
   0  20   4 479.794 406.129   8
   0 -20   4 274.456 410.229   5
   0  20  -4 616.185 393.131   8
   0 -20  -5-73.1659 295.415   5
   0  20   5 337.946 386.966   8
   0 -20   5-658.456 390.311   5
   0 -20  -6 339.929 346.062   5
   0 -20   6 270.124 309.665   5
   1   0   3 43.8552 42.3712   7
  -1   0   3-19.7708 40.5511   1
   1   0  -3 82.8360 46.9791   3
  -1   0   3 84.8383 39.9463   9
  -1   0  -3 16.3790 45.5274  10
  -1   0   3 40.1855 36.0621  10
  -1   0  -3-20.0859 53.5423   5
  -1   0  -3-19.9133 24.3154   4
   1   0   3-24.8130 36.0808   9
   1   0  -3-10.2429 41.0413   6
   1   0   3 29.9975 40.9906  10
  -1   0  -3 22.6462 28.0364   3
  -1   0  -3 73.6809 57.1588   1
  -1   0   3 24.1266 38.9373   2
   1   0   4 20066.7 345.837   9
   1   0  -4 20700.5 503.438   3
   1   0   4 21166.5 390.112   7
   1   0  -4 21870.6 428.600  10
  -1   0  -4 22120.2 377.934   3
  -1   0   4 20748.0 432.229  10
  -1   0  -4 19378.8 341.764   9
   1   0  -4 21032.9 341.460   9
   1   0   4 20758.2 509.091  10
  -1   0  -4 21895.1 498.764   1
  -1   0  -4 21617.9 473.769   5
  -1   0   4 20659.8 494.688   3
   1   0  -4 21939.0 382.685   2
  -1   0   4 20461.4 347.402   9
   1   0  -4 21695.1 490.724   6
   1   0   4 21737.2 500.161   1
  -1   0  -4 19261.1 377.812   7
  -1   0  -4 21816.7 511.490  10
   1   0   4 21682.0 343.167   4
   1   0   4 21659.8 376.016   3
  -1   0   4 22481.6 439.413   1
  -1   0  -4 22440.4 343.311   4
  -1   0   4 21223.1 492.511   6
   1   0   5 3.55873 51.7708   7
  -1   0  -5 144.537 99.2518  10
  -1   0   5 66.6447 41.2020   9
  -1   0  -5-16.9394 37.3398   9
   1   0   5-0.88355 58.2751   3
   1   0   5 18.1043 53.4706   4
  -1   0  -5 34.3832 53.0813   7
  -1   0   5 100.570 80.7629  10
  -1   0   5 141.062 107.376   3
   1   0   5 130.326 108.864   1
   1   0  -5 45.5501 43.6200   9
   1   0  -5 14.1548 77.1029  10
  -1   0  -5-14.5250 56.2525   3
   1   0   5 15.0574 41.6857   9
   1   0  -5-5.63992 33.4956   7
   1   0  -5 50.5666 83.4840   6
  -1   0   5-1.05166 82.9629   6
  -1   0   5-54.3900 76.3018   1
   1   0  -5 27.1410 55.6822   3
   1   0   6 131438. 1133.53   4
  -1   0  -6 136668. 1212.02   3
  -1   0   6 132185. 1383.59  10
   1   0  -6 126653. 1341.74  10
   1   0  -6 133248. 1439.02   6
  -1   0   6 127912. 839.920   9
   1   0   6 129415. 1473.40   1
   1   0   6 134034. 1225.84   3
  -1   0   6 135736. 1361.33   1
  -1   0  -6 128759. 1015.90   7
   1   0   6 129415. 864.182   9
  -1   0   6 132339. 1480.08   3
  -1   0  -6 132420. 1517.99  10
  -1   0   7 84.3570 125.143   3
  -1   0  -7-32.7742 76.3968   3
   1   0   7 93.6921 45.4417   9
   1   0  -7 29.5547 35.8909   7
  -1   0  -7 63.9071 68.2007   7
   1   0  -7 1.33618 92.8173  10
  -1   0   7-127.077 106.160   1
   1   0   7 95.3843 80.2794   4
  -1   0  -7 54.2876 124.612  10
   1   0   7 20.5523 90.5408   3
  -1   0  -7 85.7050 90.1241   6
  -1   0   7-3.78936 32.2832   9
   1   0  -7 42.8455 104.491   6
   1   0   7-18.3232 111.427   1
  -1   0  -7-20.5262 29.1646   9
   1   0  -8 7710.85 388.173  10
  -1   0  -8 7689.07 344.825   3
  -1   0  -8 7176.12 251.966   7
  -1   0   8 7519.45 388.446   1
  -1   0   8 7079.76 390.758   3
  -1   0  -8 7909.04 342.946   6
   1   0   8 7244.61 329.057   4
   1   0  -8 7556.73 398.585   6
   1   0   8 7844.73 423.124   1
   1   0   8 7281.49 348.309   3
  -1   0  -8 6272.35 178.359   9
  -1   0  -8 8225.68 448.770  10
  -1   0   8 7116.74 182.067   9
   1   0  -9 126.304 147.328  10
   1   0  -9 226.790 140.692   6
  -1   0   9 157.100 139.557   1
   1   0   9 110.584 119.453   3
  -1   0  -9-27.9852 56.4418   7
   1   0   9 53.5271 82.2350   4
  -1   0   9-367.460 162.588   3
   1   0   9-139.908 134.944   1
  -1   0  -9 136.238 153.614  10
  -1   0  -9 97.2458 112.816   6
  -1   0  10 57703.9 1238.84   3
   1   0  10 55640.3 1087.93   3
  -1   0 -10 58320.5 1279.33  10
   1   0  10 56747.8 1243.56   1
  -1   0  10 58795.0 1193.51   1
   1   0 -10 53802.4 1164.27  10
  -1   0 -10 58725.4 1052.62   6
   1   0 -10 57649.9 1179.35   6
  -1   0 -10 53416.5 701.416   7
  -1   0 -11 65.9191 110.697   6
  -1   0 -11 51.8899 171.482  10
   1   0 -11 264.826 166.196   6
   1   0  11 188.512 142.278   3
  -1   0 -11 24.8360 50.2341   7
  -1   0  11-57.6924 162.778   3
   1   0  11 145.542 188.129   1
  -1   0  11 116.550 140.451   1
   1   0 -11-1.01995 150.264  10
   1   0  12 13417.8 686.846   1
   1   0  12 13469.4 615.826   3
   1   0 -12 13810.4 634.789   6
  -1   0 -12 12056.6 332.090   7
  -1   0  12 13955.4 676.800   3
   1   0 -12 13006.6 633.472  10
  -1   0 -12 13583.2 706.838  10
  -1   0  12 14563.5 664.717   1
  -1   0 -12 13748.6 576.964   6
   1   0  13 100.536 181.221   1
  -1   0  13-371.276 202.112   1
   1   0  13-33.0927 142.918   3
  -1   0 -13 336.510 235.626  10
   1   0 -13 106.900 202.103  10
  -1   0  13-56.5303 175.136   3
  -1   0 -13 49.4402 51.1087   7
   1   0 -13 300.018 183.931   6
  -1   0 -13 8.81964 129.214   6
  -1   0 -14 6787.95 241.188   7
   1   0 -14 8007.68 559.713  10
  -1   0 -14 7462.76 467.896   6
  -1   0  14 7727.83 547.327   1
  -1   0 -14 8065.90 602.376  10
   1   0  14 7378.65 573.093   1
  -1   0  14 8527.82 585.193   3
   1   0  14 8496.11 537.680   3
   1   0 -14 7927.18 534.324   6
   1   0 -15 87.9017 200.134  10
   1   0  15-1.66559 244.906   1
  -1   0  15 218.903 218.874   3
  -1   0 -15 297.377 261.601  10
  -1   0  15 146.803 218.630   1
   1   0 -15-202.943 170.312   6
  -1   0 -15 201.509 152.758   6
   1   0  15 307.788 198.602   3
   1   0 -16 4674.94 445.374   6
   1   0  16 5224.67 467.193   3
   1   0 -16 4532.00 476.001  10
  -1   0 -16 5127.31 536.553  10
  -1   0  16 5777.57 510.684   1
  -1   0  16 4447.49 468.486   3
   1   0  16 5055.32 532.732   1
  -1   0 -16 4711.24 414.798   6
   1   0  17 167.435 290.316   1
   1   0  17 205.973 197.299   3
  -1   0  17 33.6629 216.354   3
   1   0 -17 83.1951 203.745   6
  -1   0  17 49.0319 229.816   1
  -1   0 -17 199.443 166.199   6
   1   0 -17 464.309 265.960  10
  -1   0 -17 80.3614 237.236  10
  -1   0  18 825.025 323.904   3
  -1   0 -18 362.377 201.808   6
   1   0 -18 467.778 229.089   6
   1   0 -18 588.726 269.896  10
  -1   0 -18 414.725 294.597  10
  -1   0  18 31.4931 245.794   1
   1   0  18 77.5664 317.573   1
   1   0  18 246.336 205.643   3
   1   0  19 360.631 247.701   3
  -1   0 -19-55.9975 243.697  10
   1   0  19 477.063 267.528   1
   1   0 -19 354.559 244.446   6
   1   0 -19 296.432 252.156  10
  -1   0  19 272.939 257.795   1
  -1   0  19 160.445 223.753   3
  -1   0 -19-46.0744 173.092   6
  -1   0  20 2677.10 430.363   1
  -1   0 -20 1676.04 351.173  10
   1   0 -20 2491.98 388.801   6
   1   0  20 2093.98 359.311   3
  -1   0  20 1752.86 394.847   3
   1   0  20 2062.14 466.715   1
  -1   0 -20 2282.77 356.631   6
   1   0 -20 2022.09 385.069  10
  -1   0  21-186.400 272.269   1
  -1   0 -21 35.6398 269.118  10
   1   0 -21-116.153 207.324   6
   1   0  21 260.672 234.718   3
   1   0  21 339.869 335.918   1
   1   0 -21-105.983 256.495  10
  -1   0  21 170.450 223.008   3
  -1   0 -21-54.5908 175.190   6
  -1   0  22-226.598 220.260   3
  -1   0 -22 144.862 285.339  10
   1   0  22 313.589 224.170   3
   1   0  22 829.966 385.341   1
  -1   0 -22-72.7728 209.568   6
   1   0 -22 110.149 233.368   6
  -1   0  22 719.186 349.500   1
   1   0 -22 332.625 321.350  10
  -1   0  23-317.586 257.175   3
   1   0  23 306.050 313.821   1
  -1   0 -23 227.804 269.531  10
  -1   0 -23 93.7112 211.363   6
   1   0 -23 335.742 258.892   6
   1   0 -23 235.254 301.713  10
  -1   0  23 407.907 326.635   1
   1   0  23 36.0395 213.708   3
  -1   0  24 1123.73 361.222   3
  -1   0  24 638.949 359.316   1
   1   0 -24 1349.14 367.135  10
   1   0  24 1579.84 475.183   1
   1   0 -24 1500.42 361.678   6
  -1   0 -24 718.825 361.891  10
  -1   0 -24 1077.93 294.209   6
   1   0 -25 226.528 263.087   6
  -1   0  25 25.6818 242.990   3
   1   0 -25 332.560 318.845  10
  -1   0 -25-17.1036 298.093  10
  -1   0  25 381.152 402.113   1
   1   0  25 454.961 373.599   1
  -1   0 -26 124.295 334.497  10
   1   0  26 802.460 431.836   1
  -1   0  26-31.6103 253.091   3
   1   0 -26-94.8003 239.032   6
  -1   0  26 1031.22 460.271   1
   1   0 -26 303.354 312.191  10
   1   0 -27-93.8440 283.087  10
  -1   0  27 573.525 374.804   1
   1   0  27 859.198 476.986   1
   1   0 -27-289.507 288.547   6
  -1   0 -27 304.466 364.765  10
  -1   0 -28 59.3368 322.111  10
   1   0  28 488.621 459.359   1
   1   0 -28-253.674 320.187  10
   1   0 -29 554.237 379.950  10
  -1   0  29-4.80532 360.238   1
  -1   0 -29 177.631 336.635  10
   1   0  29-49.5331 425.360   1
   1   0 -30-232.953 257.286  10
  -1   1   2 518.391 47.0295   1
  -1  -1  -2 297.497 63.2317  10
   1  -1  -2 449.642 65.1876   6
  -1   1  -2 309.743 50.4285   8
  -1  -1   2 409.829 54.8612   5
  -1  -1   2 398.578 66.5107   9
   1   1   3 5515.65 208.435   9
   1  -1   3 5252.10 204.519   3
  -1   1  -3 4816.87 193.751   3
   1  -1   3 5505.30 193.141   7
   1  -1   3 5219.17 229.233   1
  -1  -1  -3 5204.74 217.478   1
   1   1  -3 5128.67 246.606   3
  -1  -1   3 5144.48 199.826   9
   1   1  -3 5251.46 242.684   6
  -1   1   3 5425.13 217.773   6
  -1  -1   3 5345.68 248.658   3
  -1  -1   3 5472.03 166.877   7
   1  -1   3 5035.27 195.940   8
   1   1   3 5510.42 206.088   4
   1  -1  -3 5203.26 211.092   2
  -1  -1   3 5398.29 162.139  10
   1  -1  -3 5545.22 220.645   6
   1  -1   3 5211.53 208.070   5
  -1  -1   3 5045.42 240.667   6
  -1   1  -3 4959.34 191.143   8
  -1  -1  -3 5187.29 234.322  10
  -1  -1   3 5210.29 211.946   8
   1   1   3 5163.04 215.755   1
   1   1   3 5558.41 247.062  10
  -1   1  -3 5300.61 213.336   5
  -1   1   3 5290.10 206.731   2
  -1   1   3 5487.44 213.104  10
   1   1  -3 5343.24 204.925   5
   1  -1  -3 5308.00 210.110  10
  -1  -1  -3 5465.75 206.889   4
  -1   1   3 5331.30 176.517   1
   1  -1  -4 723.443 99.9345   2
   1  -1   4 658.811 97.7575   8
   1   1  -4 673.137 124.595   6
  -1  -1  -4 636.743 60.4853   6
   1   1  -4 614.995 82.1280  10
  -1  -1   4 714.511 117.876   3
  -1   1  -4 722.491 102.535   8
  -1   1  -4 744.606 102.783   5
   1   1   4 816.593 119.707  10
   1   1  -4 724.926 100.710   5
   1  -1  -4 661.035 85.1981   1
   1  -1   4 637.721 107.793   1
   1  -1  -4 712.129 92.8126  10
   1  -1   4 831.262 109.864   5
  -1   1   4 710.532 96.0082   6
  -1  -1   4 614.666 107.024   6
  -1   1   4 661.508 97.8358   1
  -1  -1   4 700.168 86.0343  10
  -1  -1   4 605.501 58.9882   7
  -1   1   4 731.355 101.537  10
   1   1   4 739.738 61.7907   3
  -1  -1   4 800.016 112.381   8
  -1   1  -4 737.243 90.6003   3
   1   1   4 771.163 118.004   1
  -1  -1  -4 656.589 59.0878   3
  -1  -1  -4 782.255 97.5852   4
   1   1   4 775.511 96.2687   4
  -1  -1  -4 500.048 87.9064   1
   1   1  -4 631.159 121.853   3
   1  -1   4 700.632 82.3947   7
   1  -1  -4 718.508 103.371   6
   1   1  -4 689.248 75.6727   9
   1   1   4 602.628 79.7585   9
  -1  -1  -4 540.292 125.605  10
   1  -1   4 799.767 130.808   3
   1  -1   5 42278.8 689.253   3
   1  -1  -5 43104.7 728.610   6
  -1   1  -5 42754.9 709.553   8
  -1   1   5 42544.5 673.549   1
   1  -1  -5 41907.3 711.164   2
  -1   1   5 42196.4 727.512  10
  -1   1  -5 42947.3 684.066   3
  -1  -1  -5 41935.5 807.615  10
   1   1   5 42336.1 695.507   4
   1  -1   5 39913.2 528.908   7
   1  -1  -5 41574.0 682.130   1
   1  -1   5 41013.8 705.860   8
   1   1  -5 41647.4 734.782   5
   1   1  -5 41082.6 654.054  10
   1   1   5 42718.3 763.126   1
  -1   1   5 41633.4 732.205   3
  -1  -1   5 40413.9 810.790   3
   1   1  -5 40190.5 798.793   3
   1   1   5 40927.9 569.160   9
   1  -1  -5 41547.0 722.645  10
   1  -1   5 42809.4 782.008   1
   1  -1   5 42104.1 740.502   5
  -1   1  -5 42874.9 543.611   9
  -1   1  -5 42094.0 761.522  10
  -1  -1  -5 42897.8 671.775   4
   1   1   5 41792.3 536.613   3
   1   1  -5 42128.7 530.990   9
  -1  -1  -5 41024.1 507.335   6
  -1  -1  -5 40101.7 510.971   3
  -1  -1   5 40149.6 648.360  10
   1   1  -5 41367.4 797.758   6
  -1   1   5 40770.1 712.430   6
   1  -1  -6 58119.6 928.194  10
   1   1  -6 58589.0 1015.36   6
  -1  -1  -6 53925.6 754.680   7
   1  -1  -6 58394.8 902.972   2
  -1  -1   6 55527.1 1017.21   3
  -1   1   6 58286.5 940.482   3
  -1  -1  -6 57864.6 701.531   3
   1   1  -6 56413.9 612.461   9
   1  -1   6 56008.7 594.610   4
  -1   1   6 58961.9 884.482   1
   1   1  -6 58191.7 872.997  10
   1   1   6 57672.2 668.230   9
   1  -1   6 56521.1 640.697   7
   1   1   6 59305.2 978.174   1
   1  -1  -6 58709.0 923.716   6
   1  -1   6 57512.7 994.983   1
   1   1   6 58902.9 893.792   4
  -1  -1   6 58459.1 870.298  10
   1   1   6 56671.3 734.470   3
  -1  -1  -6 57662.9 691.897   6
  -1   1   6 57223.4 647.014   9
  -1   1  -6 59980.6 982.376  10
   1  -1   6 58805.8 890.021   3
  -1  -1  -6 56741.2 1027.12  10
  -1   1  -6 58565.8 629.503   9
  -1   1  -6 60344.3 882.182   3
  -1   1   7 1034.61 159.858   1
   1  -1   7 1154.84 97.6016   7
  -1  -1  -7 1361.95 134.290   6
  -1  -1   7 1124.21 175.265   1
   1   1   7 1246.05 107.601   9
  -1  -1  -7 1210.78 202.289  10
   1  -1  -7 1401.25 180.890  10
   1   1  -7 1143.37 89.3949   9
  -1  -1   7 1261.64 201.637   3
  -1  -1  -7 1067.35 126.865   7
   1   1   7 1185.16 141.554   3
  -1   1   7 1139.78 101.665   9
   1   1   7 1069.62 178.280   1
  -1   1   7 1228.76 171.955   3
  -1   1  -7 1001.15 90.8502   9
   1  -1   7 982.866 99.9786   4
  -1  -1  -7 1164.34 122.151   3
   1  -1   7 1321.76 197.990   1
   1   1  -7 1419.23 213.072   6
   1  -1   7 1292.71 175.959   3
   1  -1  -7 1058.30 160.943   6
  -1   1  -7 1017.70 175.922  10
   1   1  -7 1273.41 162.768  10
   1   1   7 1170.21 145.411   4
  -1   1  -8 1523.81 103.213   9
  -1   1   8 1669.99 213.166   3
  -1  -1  -8 1858.02 163.717   3
   1  -1   8 1774.37 228.026   1
  -1  -1  -8 1855.63 164.527   6
   1   1   8 1788.41 179.492   3
   1  -1  -8 1834.01 220.234  10
   1   1   8 1668.26 117.104   9
   1   1  -8 1898.71 243.017   6
   1  -1   8 1917.23 209.689   3
  -1  -1   8 1910.91 239.708   3
   1  -1   8 1637.63 142.628   4
  -1   1   8 1632.54 113.117   9
   1   1   8 1587.42 193.052   4
   1   1  -8 1871.14 207.518  10
   1  -1  -8 1779.01 197.836   6
  -1  -1  -8 1698.99 226.596  10
  -1  -1  -8 1586.97 148.950   7
  -1  -1   8 1970.44 227.005   1
  -1   1   8 1779.37 210.840   1
   1   1   8 1931.11 244.543   1
   1   1  -8 1654.12 98.9857   9
  -1   1  -8 1669.14 216.568  10
   1  -1   8 1828.77 121.129   7
  -1   1   9 6224.14 393.577   3
   1   1  -9 6232.72 376.075  10
  -1  -1  -9 6122.11 418.351  10
   1   1  -9 5617.34 166.847   9
   1  -1   9 5802.96 351.094   3
   1   1   9 5721.75 202.610   9
   1  -1   9 5802.01 288.195   4
  -1  -1  -9 5722.85 264.125   7
   1  -1   9 6266.72 410.195   1
  -1  -1   9 6478.40 427.445   3
   1   1   9 6471.98 333.406   3
  -1   1  -9 5912.27 392.294  10
   1   1   9 5931.39 399.621   1
  -1   1   9 6101.46 195.063   9
  -1  -1  -9 6367.03 311.454   6
  -1   1   9 6098.54 370.754   1
   1  -1  -9 6616.33 400.269  10
   1  -1  -9 6405.83 371.855   6
  -1   1  -9 5117.07 169.292   9
   1   1  -9 6196.27 411.435   6
  -1  -1   9 6082.73 388.664   1
   1  -1  10 22726.2 594.933   4
  -1  -1 -10 22557.9 531.225   7
   1  -1  10 23660.3 744.866   3
  -1  -1  10 24110.4 791.179   1
   1  -1  10 24087.6 835.783   1
   1   1  10 22388.4 373.946   9
   1   1 -10 23919.8 767.077  10
  -1   1 -10 25019.8 729.990   6
   1  -1 -10 24068.5 787.878  10
   1   1 -10 25354.4 814.591   6
   1   1  10 24373.3 685.572   3
  -1  -1 -10 24160.0 632.854   6
  -1   1  10 23340.0 778.555   3
  -1   1 -10 24193.5 826.702  10
   1  -1 -10 25011.3 753.930   6
  -1   1  10 21923.6 347.458   9
  -1   1  10 25139.3 772.783   1
   1   1  10 23898.2 809.627   1
  -1  -1 -10 24787.5 856.242  10
  -1  -1  10 25152.1 846.133   3
   1   1 -11 315.518 159.651  10
   1  -1  11 350.690 105.620   4
  -1  -1 -11 658.378 151.207   6
   1  -1  11 434.122 205.073   1
   1   1  11 655.138 236.453   1
  -1  -1  11 411.041 194.907   3
   1  -1 -11 387.298 166.584  10
  -1  -1  11 539.106 206.662   1
   1  -1  11 463.719 166.875   3
  -1  -1 -11 845.905 251.533  10
   1   1  11 434.620 140.500   3
  -1   1  11 570.871 181.436   3
   1   1  11 321.947 46.6524   9
   1   1 -11 558.773 204.690   6
   1  -1 -11 469.054 155.671   6
  -1   1  11 502.291 198.611   1
  -1  -1 -11 426.088 92.6748   7
  -1   1 -11 384.035 181.146  10
  -1   1 -11 491.549 157.141   6
   1  -1  12 6690.45 377.956   4
   1  -1  12 7220.12 511.416   1
  -1   1 -12 6725.54 498.062  10
   1   1 -12 7454.69 500.305  10
   1   1 -12 6830.61 493.044   6
  -1  -1  12 6777.48 480.303   1
   1  -1 -12 7227.71 493.824  10
  -1  -1  12 7209.10 510.109   3
  -1   1 -12 6752.96 421.795   6
  -1  -1 -12 6553.07 295.398   7
   1  -1  12 7108.20 470.147   3
   1   1  12 7849.98 448.378   3
  -1   1  12 7206.71 463.193   1
   1   1  12 7364.55 523.464   1
   1  -1 -12 7461.18 464.885   6
  -1   1  12 6595.68 463.771   3
  -1  -1 -12 7110.59 389.593   6
  -1  -1 -12 7008.04 514.158  10
  -1   1 -13 2694.46 293.903   6
   1   1 -13 2326.51 314.595  10
  -1  -1  13 2295.07 327.966   1
  -1  -1 -13 2223.95 256.963   6
   1  -1 -13 2592.58 317.338   6
  -1  -1 -13 1925.40 161.991   7
  -1   1  13 2658.05 344.019   1
   1  -1  13 2308.05 303.895   3
  -1   1 -13 2274.81 338.248  10
   1   1  13 2497.32 364.494   1
   1  -1 -13 1960.70 294.291  10
  -1   1  13 2130.22 280.402   3
   1   1 -13 2531.50 338.408   6
   1  -1  13 2036.90 331.007   1
   1   1  13 2442.14 295.982   3
  -1  -1 -13 2475.28 349.696  10
  -1  -1  13 2708.64 367.916   3
   1   1  14 6803.30 463.404   3
   1   1 -14 7350.20 534.281   6
  -1   1  14 6907.89 522.159   1
   1  -1 -14 7418.13 498.789   6
  -1   1 -14 6834.50 572.808  10
  -1  -1 -14 6917.23 561.450  10
   1   1  14 6752.29 554.876   1
   1  -1  14 7004.18 527.532   3
  -1  -1  14 7671.57 549.861   1
  -1  -1 -14 6087.49 280.756   7
  -1   1  14 6535.53 494.231   3
  -1  -1 -14 7138.60 425.690   6
   1  -1 -14 7023.78 532.201  10
   1  -1  14 7226.19 557.411   1
  -1   1 -14 7681.79 485.467   6
   1   1 -14 7142.08 522.743  10
  -1  -1  14 7381.08 556.794   3
  -1   1 -15 392.032 253.924  10
  -1  -1 -15 79.7170 189.645  10
   1   1 -15 336.188 224.143  10
  -1   1 -15 522.835 228.387   6
   1  -1  15 339.373 184.144   3
   1   1  15 869.529 238.822   3
  -1  -1 -15 246.328 157.235   6
  -1  -1  15 289.428 230.144   3
   1  -1  15 569.289 282.737   1
  -1  -1 -15 213.963 71.4286   7
   1   1 -15 484.081 215.638   6
   1   1  15 425.599 287.311   1
   1  -1 -15 419.543 219.880   6
  -1   1  15 769.325 264.192   1
   1  -1 -15 311.831 214.673  10
  -1  -1  15 337.504 255.704   1
  -1   1  15 187.859 179.239   3
  -1   1  16 1983.79 333.289   3
   1  -1 -16 2318.50 365.878  10
   1   1  16 2666.06 415.274   1
   1   1  16 2519.71 346.726   3
  -1  -1  16 2947.31 422.386   3
   1  -1  16 2719.59 403.162   1
  -1   1 -16 2610.48 328.449   6
   1   1 -16 2311.91 359.796   6
  -1  -1 -16 2834.65 399.352  10
   1   1 -16 1995.34 324.459  10
   1  -1 -16 2702.58 352.659   6
  -1   1 -16 2929.92 414.294  10
   1  -1  16 2397.52 326.159   3
  -1  -1 -16 2585.56 304.526   6
  -1   1  16 2662.16 393.815   1
  -1  -1  16 2448.48 393.553   1
  -1   1 -17 2673.20 403.126  10
   1   1 -17 2530.08 386.242  10
  -1  -1  17 3114.78 435.088   1
  -1   1  17 2994.65 391.477   3
  -1  -1 -17 2646.67 398.558  10
  -1  -1  17 3395.88 438.721   3
   1   1  17 3809.44 507.517   1
  -1   1 -17 2760.26 378.431   6
  -1   1  17 2958.71 404.893   1
   1   1 -17 3082.05 404.085   6
   1  -1  17 3075.86 418.972   3
   1  -1  17 3408.54 465.517   1
   1  -1 -17 3216.35 384.191   6
  -1  -1 -17 2906.90 325.232   6
   1  -1 -17 3284.58 444.229  10
   1   1  17 2568.62 329.575   3
  -1   1 -18 3295.33 452.026  10
  -1  -1  18 2636.85 415.692   1
   1   1 -18 2465.42 382.407   6
  -1   1  18 2551.66 387.388   3
  -1  -1  18 2794.07 440.287   3
  -1  -1 -18 2725.44 437.518  10
   1  -1  18 3160.33 420.161   3
   1  -1  18 3180.36 453.938   1
  -1  -1 -18 2795.44 327.495   6
   1   1  18 3000.97 470.905   1
  -1   1  18 2776.66 445.049   1
   1  -1 -18 2549.27 375.008   6
   1  -1 -18 2629.61 408.436  10
  -1   1 -18 2543.31 362.033   6
   1   1  18 2276.75 342.791   3
   1   1 -18 2674.17 414.122  10
   1  -1  19-11.6276 286.524   1
  -1   1  19 587.395 312.042   1
   1  -1 -19 102.672 180.303   6
   1   1 -19 197.279 251.661   6
   1   1  19-110.325 224.477   3
   1   1  19 198.710 261.944   1
  -1  -1 -19 94.4403 153.698   6
   1  -1 -19 703.997 295.630  10
  -1   1  19 473.161 225.941   3
  -1   1 -19 512.633 289.888  10
  -1  -1  19 374.279 274.585   3
  -1  -1 -19 238.032 273.176  10
  -1   1 -19 242.824 221.572   6
  -1  -1  19 414.074 316.160   1
   1   1 -19 202.657 241.817  10
   1  -1  19-145.932 201.178   3
  -1  -1 -20 1516.82 401.853  10
  -1   1  20 1477.93 368.698   1
   1  -1  20 2108.40 431.216   1
   1   1 -20 1193.53 313.186  10
   1   1 -20 1490.07 336.459   6
  -1  -1  20 1309.54 336.288   3
   1  -1  20 1724.16 349.410   3
  -1  -1 -20 1597.81 292.899   6
  -1  -1  20 868.687 288.254   1
   1   1  20 935.368 268.604   3
  -1   1  20 1583.05 352.921   3
  -1   1 -20 1787.18 356.941   6
  -1   1 -20 1022.84 323.973  10
   1   1  20 1468.39 402.580   1
   1  -1 -20 2128.59 367.136   6
   1  -1 -20 856.943 298.589  10
   1   1  21 832.577 398.184   1
  -1  -1  21 115.284 236.716   3
   1  -1 -21 173.803 257.314  10
  -1  -1 -21 342.215 218.435   6
   1   1 -21 437.081 274.393  10
  -1  -1 -21 622.971 352.319  10
   1  -1  21 140.794 199.456   3
  -1   1  21 225.738 251.372   3
  -1  -1  21 391.824 368.273   1
  -1   1 -21-79.8735 258.669  10
   1   1 -21 67.8586 263.490   6
   1  -1  21 382.215 320.984   1
  -1   1 -21 258.332 228.062   6
   1   1  21-132.287 178.690   3
  -1   1  21 595.559 357.188   1
   1  -1 -21 30.0216 196.988   6
   1  -1  22 13.2221 218.284   3
  -1  -1  22 104.992 304.758   1
   1  -1 -22 192.406 253.655  10
  -1   1 -22-186.388 279.428  10
   1   1  22 450.663 258.292   3
   1  -1  22 376.830 320.514   1
  -1  -1 -22 355.972 280.880  10
  -1   1  22 105.586 208.179   3
   1  -1 -22 133.273 217.016   6
   1   1 -22-258.505 227.278   6
  -1  -1 -22 123.681 182.063   6
  -1   1 -22 556.703 257.749   6
  -1  -1  22-183.437 294.565   3
   1   1  22 1022.84 430.400   1
   1   1 -22 396.000 289.055  10
  -1   1  22 385.252 340.897   1
   1  -1  23 524.508 260.994   3
  -1   1 -23 461.002 332.704  10
   1   1 -23 520.015 262.807   6
  -1  -1  23-65.1937 281.276   1
  -1   1  23 466.701 294.739   3
   1   1 -23 415.524 288.610  10
  -1  -1 -23 551.087 305.600  10
  -1  -1  23-217.442 273.029   3
   1   1  23 1374.90 451.630   1
   1  -1 -23 149.343 240.388   6
  -1   1 -23 260.285 237.678   6
   1  -1 -23 788.955 377.134  10
   1  -1  23 399.757 353.985   1
  -1   1  23 671.870 386.198   1
  -1  -1 -23 125.742 178.996   6
   1  -1  24 128.845 233.603   3
  -1  -1  24 143.559 253.944   3
  -1  -1  24 705.692 375.343   1
   1  -1 -24 999.192 321.028   6
  -1   1 -24 627.866 287.549   6
   1  -1 -24 195.438 295.359  10
   1   1 -24 558.609 264.359  10
  -1   1  24 960.451 376.709   1
   1   1  24 1679.89 496.127   1
  -1  -1 -24-137.951 259.553  10
  -1   1 -24 445.079 297.512  10
  -1   1  24 164.126 259.887   3
   1   1 -24 24.9292 262.789   6
   1  -1  24 442.312 376.421   1
   1  -1 -25 307.497 326.621  10
   1   1 -25 508.893 352.040  10
  -1  -1  25 792.570 387.717   1
  -1   1  25 607.769 350.714   1
   1   1 -25 403.808 236.264   6
  -1  -1  25 411.892 320.563   3
   1  -1  25 1247.67 493.750   1
  -1  -1 -25 805.776 430.282  10
   1   1  25 1297.12 513.703   1
  -1   1  25 122.931 230.224   3
  -1   1 -25 88.4420 304.081  10
  -1   1 -25-291.957 260.840   6
   1  -1 -25 265.403 262.290   6
   1   1 -26-42.2483 246.692   6
  -1  -1 -26 470.428 388.875  10
   1  -1 -26 175.005 324.029  10
   1  -1  26 760.261 389.021   1
   1   1 -26 290.129 322.169  10
   1  -1 -26-27.4384 228.609   6
  -1  -1  26 753.320 435.515   1
  -1   1  26 716.034 430.235   1
  -1   1 -26-97.0630 316.771  10
  -1  -1  26 589.016 352.313   3
   1   1  26 583.811 389.899   1
   1   1  27 856.483 423.863   1
  -1  -1  27 1328.86 483.300   1
   1   1 -27 272.182 271.619   6
  -1   1  27 598.320 347.266   1
   1  -1  27 1191.75 435.209   1
  -1  -1 -27 478.395 327.857  10
  -1  -1  27-33.3928 280.443   3
   1  -1 -27 575.311 369.253  10
  -1   1 -27 503.008 327.686  10
   1   1 -27 884.959 359.569  10
   1   1  28-258.627 416.098   1
   1   1 -28 497.733 370.839  10
  -1  -1 -28 259.593 337.419  10
  -1   1  28-583.960 443.603   1
   1  -1 -28 198.069 340.278  10
  -1  -1  28 482.858 346.885   1
   1   1 -28 109.929 290.503   6
  -1   1 -28 920.498 424.857  10
   1  -1  28 940.088 449.429   1
   1   1  29-1081.70 522.583   1
   1   1 -29 60.5699 317.947  10
   1  -1  29 1181.50 507.653   1
  -1  -1  29 1157.19 509.456   1
   1  -1 -29 553.966 358.666  10
  -1  -1 -29 303.347 361.012  10
  -1   1  29-280.810 417.493   1
  -1   1 -29 604.726 364.190  10
   1  -1 -30 544.103 355.891  10
   1   1 -30 464.434 322.211  10
  -1  -2   0 42.2358 30.2677  10
   1   2   0 26.6876 32.0006   4
  -1  -2   0 33.1267 43.2382   1
  -1  -2   0 27.8370 35.6663   3
  -1   2   0 55.6734 51.9793   5
  -1   2   0-5.88801 38.8143   8
  -1  -2   0 42.3134 39.8410   8
  -1  -2   0 50.2500 36.4869   5
   1  -2   0 110.694 57.1028   2
  -1  -2  -1 3633.83 134.247   5
   1  -2  -1 2957.78 154.593   5
  -1  -2   1 3744.25 132.684   2
   1   2  -1 3053.10 165.164   4
  -1  -2   1 3850.72 152.671   8
  -1   2   1 3821.25 179.664   6
  -1   2  -1 3524.35 164.189   5
   1  -2  -1 3008.16 167.315   2
   1  -2   1 3798.67 172.220   8
  -1  -2  -1 3303.22 143.678  10
  -1  -2  -1 3463.74 168.924   1
  -1  -2  -1 3777.37 139.474   8
  -1  -2   1 3647.75 179.018   3
   1  -2   1 3150.15 154.276   5
   1  -2   1 2932.72 161.575   2
   1   2   1 3112.27 158.808   1
  -1  -2   1 3698.21 182.338   4
   1   2   1 3058.10 168.886   4
  -1   2  -1 3419.98 150.953   4
  -1  -2  -1 3702.91 182.859   4
  -1   2   1 2568.39 146.312   8
  -1  -2   1 3375.57 133.630   5
  -1  -2  -1 3821.46 130.269   3
  -1   2  -1 2541.65 140.663   8
  -1   2   1 3497.22 166.463   5
   1   2  -1 3220.86 171.984   3
  -1   2   1 3939.49 186.247   2
   1  -2  -1 3649.15 173.550   8
   1  -2  -2 53139.6 745.337   2
  -1  -2  -2 53329.0 669.459  10
   1  -2   2 53489.1 666.587   5
  -1  -2   2 53397.6 634.700   8
   1  -2   2 52734.0 656.388   8
   1   2  -2 52757.0 773.025   3
  -1   2  -2 53922.6 493.033   4
   1  -2  -2 52763.0 532.962   1
  -1   2  -2 52396.9 645.605   8
  -1   2   2 53884.5 719.935  10
  -1   2  -2 52675.6 661.466   5
  -1   2  -2 53140.0 717.591   3
  -1  -2  -2 55187.5 735.649   4
   1   2   2 52235.7 701.030  10
   1  -2  -2 53126.3 673.302   6
   1   2   2 53835.2 561.658   8
  -1  -2  -2 51859.1 680.652   1
  -1   2   2 52250.1 673.950   6
   1   2  -2 51381.5 627.022   8
  -1  -2   2 53667.2 754.309   3
  -1   2   2 54032.8 533.173   1
  -1   2   2 55323.0 738.640   2
   1   2   2 52927.5 681.587   1
  -1   2  -2 52673.4 670.331   2
   1   2   2 52354.8 728.607   4
  -1  -2   2 53055.6 688.084   4
   1   2  -2 52179.1 573.864   5
   1  -2  -2 52944.6 661.087   5
  -1  -2   2 52516.3 578.070   5
  -1  -2  -3 141276. 1209.39   1
   1  -2   3 140829. 1237.80   3
   1   2   3 141370. 1199.90   1
  -1  -2  -3 135381. 1234.60   4
  -1  -2  -3 140129. 1239.26  10
   1   2  -3 142765. 1389.45   3
  -1   2  -3 143458. 1236.30   3
   1   2   3 139118. 1257.53   4
  -1   2   3 137420. 1251.87   2
  -1   2  -3 143686. 1156.21   8
  -1   2   3 142654. 974.071   1
  -1   2  -3 142021. 1184.41   5
  -1  -2   3 145060. 1099.66   5
   1   2   3 138748. 1295.95  10
  -1  -2   3 138055. 1340.43   3
   1  -2   3 141815. 1170.11   5
   1  -2  -3 137266. 1284.40   2
   1  -2  -3 142143. 972.210   1
   1  -2  -3 141164. 1159.73   6
   1   2  -3 139096. 1070.31   5
   1   2  -3 141293. 1149.60   8
  -1   2   3 142433. 1237.50  10
  -1  -2   3 139008. 1154.71   8
   1  -2  -3 141350. 1241.83  10
  -1   2   3 140412. 1157.80   6
   1  -2   3 138735. 1165.17   8
  -1  -2   4 459.908 99.5012   8
   1   2   4 530.930 111.458  10
   1   2  -4 498.879 129.331   3
  -1  -2  -4 517.262 113.535   4
  -1  -2   4 447.044 134.880   3
  -1  -2   4 415.599 95.8518   5
   1   2  -4 440.094 86.2499   8
   1  -2  -4 612.960 108.603   2
   1  -2  -4 477.666 83.9254   1
   1  -2  -4 444.364 108.458  10
  -1   2   4 557.219 120.053   2
  -1   2   4 444.850 98.9913  10
   1   2   4 518.842 111.792   4
  -1  -2  -4 484.789 45.6306   6
   1   2  -4 366.010 61.0705  10
   1  -2  -4 444.532 99.6064   6
   1   2  -4 363.905 83.5326   5
  -1   2   4 377.175 75.7281   6
  -1   2  -4 504.904 114.320   8
  -1  -2  -4 591.878 116.803  10
   1  -2   4 308.585 104.851   5
  -1   2   4 560.675 90.6971   1
   1   2   4 455.823 48.6986   6
   1  -2   4 496.871 111.491   3
   1  -2   4 574.326 99.5062   8
   1   2   4 515.958 117.946   1
  -1   2  -4 550.241 108.854   3
   1   2   5 57334.8 573.818   3
  -1   2  -5 56615.1 859.529   8
   1  -2   5 57621.4 892.816   5
  -1   2  -5 57340.2 886.906   3
   1   2  -5 56709.5 999.978   6
  -1  -2   5 56685.7 1008.42   3
   1   2  -5 58458.8 746.081  10
   1  -2  -5 56813.5 893.428  10
  -1  -2  -5 55815.5 893.436   4
   1  -2   5 56801.6 895.398   3
   1  -2  -5 57390.2 798.680   1
   1   2   5 57966.3 945.841   4
  -1  -2  -5 56672.3 530.894   6
   1   2   5 57197.8 903.593   1
   1   2   5 54843.4 555.399   6
  -1   2   5 57935.4 793.688   1
   1  -2  -5 57822.9 947.400   2
  -1  -2  -5 56737.6 962.967  10
  -1  -2   5 57873.5 883.583   5
  -1   2   5 56061.5 832.769   6
   1   2  -5 56910.0 771.729   9
   1  -2  -5 57035.0 839.158   6
   1   2  -5 56515.2 889.718   8
   1   2   6 80852.8 788.081   6
  -1   2   6 81296.4 1042.43   1
  -1  -2   6 79631.0 1275.66   3
   1   2  -6 78722.2 904.851   9
   1  -2   6 85689.1 1177.16   3
  -1  -2  -6 83413.5 1148.01   4
  -1  -2   6 80621.2 677.230   7
  -1  -2  -6 82364.7 1244.77  10
   1   2   6 81361.8 1165.08   1
   1  -2  -6 81576.1 1068.39   6
   1   2   6 81542.6 1201.58   4
   1   2   6 82999.4 805.257   3
   1  -2  -6 81414.4 1150.12  10
   1   2  -6 83437.4 1279.88   6
   1  -2   6 81207.7 1153.55   5
  -1   2  -6 82565.7 1111.75   8
  -1  -2  -6 82302.6 745.292   6
   1  -2   6 78948.5 828.109   7
   1   2   6 79454.3 980.899   9
   1   2  -6 82402.4 1007.30  10
   1   2  -7 2568.21 263.902   6
   1   2   7 2671.00 168.652   6
  -1   2   7 2731.63 228.850   3
  -1  -2   7 2728.10 113.619   7
  -1  -2  -7 2985.05 166.181   6
   1   2  -7 2742.61 219.797  10
   1   2   7 2797.99 260.202   1
   1  -2  -7 2849.08 222.125   6
  -1   2   7 2665.03 221.595   1
   1   2  -7 2920.36 174.473   9
   1  -2   7 2714.76 155.049   7
   1  -2   7 2696.47 236.088   3
   1  -2  -7 2664.21 233.415  10
  -1  -2  -7 3031.30 282.796  10
  -1   2  -7 3008.10 250.954  10
  -1   2  -7 2911.17 243.074   8
   1   2   7 2803.89 179.848   3
   1   2   7 2736.28 192.335   9
   1  -2   7 2660.01 252.096   1
  -1  -2   7 2932.63 295.749   3
   1  -2   7 2872.59 265.676   5
   1  -2  -8 11242.6 490.597  10
   1   2  -8 11050.1 318.898   9
  -1  -2  -8 10103.5 507.866  10
  -1  -2  -8 11053.3 344.738   6
  -1  -2   8 10631.1 528.950   3
  -1   2   8 11090.6 455.244   1
  -1   2  -8 11413.7 483.762   8
  -1   2   8 11586.6 472.945   3
   1   2  -8 10130.3 434.005  10
   1   2   8 10274.0 364.231   6
   1  -2  -8 10871.4 440.204   6
   1  -2   8 11434.9 493.934   3
   1   2   8 11133.0 500.244   1
   1  -2   8 10680.5 292.072   7
  -1   2  -8 11546.7 503.153  10
   1   2   8 10266.1 363.493   3
   1   2  -8 10983.1 531.219   6
   1   2   8 10463.4 359.817   9
   1  -2   8 10467.1 483.021   5
   1  -2   8 11795.5 526.929   1
   1   2   9 84919.2 1428.15   1
   1  -2   9 83229.3 1393.26   3
  -1  -2   9 83080.4 1521.50   3
  -1  -2  -9 82450.0 1490.06  10
  -1   2   9 83733.6 1340.71   3
   1   2  -9 84962.6 1493.50   6
   1  -2   9 84538.6 1477.72   1
   1   2   9 83433.2 1131.46   3
   1  -2  -9 83016.0 1412.01  10
   1   2   9 79555.3 1100.27   6
   1   2  -9 83116.4 1311.92  10
  -1  -2  -9 81811.5 1030.38   6
  -1   2  -9 84226.7 1425.51  10
   1   2   9 84519.3 959.464   9
   1  -2   9 79248.0 799.091   7
  -1   2  -9 82966.9 848.425   9
   1  -2  -9 84898.4 1295.60   6
  -1   2   9 84951.3 1329.10   1
   1   2  -9 83138.7 851.988   9
   1  -2 -10 13007.2 545.686   6
   1   2 -10 14289.1 649.535   6
   1   2 -10 13251.4 566.909  10
   1  -2  10 13331.7 596.492   3
   1  -2 -10 13716.9 618.482  10
  -1  -2 -10 13903.2 654.197  10
   1   2  10 13528.5 618.924   1
   1   2  10 13309.3 379.139   9
  -1   2  10 13338.3 570.846   3
  -1   2  10 13081.6 569.537   1
  -1  -2  10 14354.8 681.140   3
  -1  -2 -10 13279.3 449.425   6
  -1   2 -10 13758.5 625.402  10
   1   2  10 13251.9 489.809   3
   1  -2  10 13238.1 317.147   7
  -1  -2  10 14304.8 618.119   1
   1  -2  10 12929.5 627.382   1
   1   2 -10 13155.9 320.893   9
  -1   2 -10 12697.9 326.736   9
   1   2 -11 2477.61 132.795   9
  -1   2 -11 2253.11 134.223   9
   1   2  11 2879.48 342.594   1
   1  -2 -11 2697.82 262.807   6
   1  -2 -11 2865.44 329.152  10
  -1   2  11 2321.93 280.616   3
   1   2 -11 2821.40 330.353   6
   1  -2  11 2770.23 338.626   1
  -1   2  11 2669.01 295.307   1
   1  -2  11 2569.42 141.625   7
   1   2  11 2604.70 166.035   9
   1   2 -11 2701.26 296.344  10
  -1  -2 -11 2571.99 230.661   6
  -1  -2 -11 2651.73 337.210  10
  -1   2  11 2338.99 150.392   9
   1   2  11 2984.73 259.056   3
  -1  -2  11 2634.62 302.839   1
   1  -2  11 2727.64 310.451   3
  -1   2 -11 2181.85 271.071  10
  -1  -2  11 2664.08 351.349   3
   1   2  12 7750.59 268.059   9
   1   2  12 8780.15 458.226   3
  -1  -2 -12 8733.95 411.196   6
  -1  -2 -12 8964.77 584.742  10
   1  -2 -12 8605.94 488.912   6
   1   2 -12 9210.22 571.899   6
   1   2  12 8467.14 550.850   1
  -1  -2  12 8586.99 546.476   1
   1   2 -12 8282.93 510.903  10
   1  -2  12 8805.61 584.542   1
  -1   2  12 7856.50 488.971   3
  -1   2 -12 8545.91 549.763  10
  -1   2  12 7608.22 247.238   9
  -1  -2  12 8466.93 575.380   3
  -1   2 -12 8679.91 510.576   6
   1  -2 -12 8041.50 523.772  10
  -1   2  12 8818.13 520.501   1
   1  -2  12 8655.94 526.540   3
  -1  -2  13 16442.3 811.259   3
  -1   2 -13 16477.0 715.391   6
   1  -2 -13 15502.4 751.860  10
  -1   2  13 16368.9 727.506   1
   1  -2  13 15406.8 735.897   3
   1  -2 -13 16155.9 676.691   6
  -1   2  13 16515.9 724.387   3
   1   2 -13 16763.7 777.673   6
   1   2  13 16231.7 648.092   3
  -1   2  13 14064.9 303.016   9
   1   2  13 16616.9 788.619   1
  -1   2 -13 15626.8 773.096  10
   1   2 -13 16141.4 734.364  10
   1   2  13 14276.9 323.696   9
  -1  -2 -13 15513.1 572.572   6
  -1  -2 -13 15480.8 794.395  10
   1  -2  13 15643.9 779.974   1
  -1  -2  13 15286.2 750.054   1
   1  -2 -14 2402.80 316.147   6
  -1   2 -14 2501.50 335.884  10
  -1  -2 -14 2252.42 261.250   6
   1  -2  14 1825.88 309.735   3
  -1   2  14 1743.13 313.032   1
  -1  -2  14 2187.96 360.542   1
   1   2  14 2849.72 388.937   1
  -1  -2 -14 2214.37 361.090  10
  -1   2 -14 2227.66 324.359   6
   1  -2  14 1895.60 352.516   1
  -1   2  14 1958.78 301.798   3
   1   2  14 2753.46 309.705   3
  -1  -2  14 2388.45 371.974   3
   1   2 -14 2083.93 309.844  10
   1  -2 -14 1915.90 319.080  10
   1   2 -14 2333.30 352.868   6
  -1  -2 -15 370.532 153.134   6
  -1  -2 -15-251.646 213.134  10
   1  -2 -15 116.576 208.016  10
   1   2 -15 344.906 224.217   6
   1  -2 -15-64.3053 157.593   6
   1  -2  15-95.6742 262.625   1
  -1   2 -15 191.791 188.680  10
  -1  -2  15 191.307 257.119   3
  -1  -2  15 50.6085 192.097   1
   1   2 -15 353.294 233.270  10
   1  -2  15 456.738 251.327   3
   1   2  15 215.749 171.762   3
  -1   2 -15-66.4751 175.228   6
  -1   2  15-112.354 176.069   3
  -1   2  15 283.789 210.613   1
   1   2  15 247.554 255.863   1
   1  -2  16 2050.82 353.132   1
   1  -2 -16 2627.27 324.705   6
   1   2 -16 2993.95 403.760  10
  -1  -2  16 2515.97 383.246   1
   1  -2  16 2349.83 381.902   3
   1   2 -16 2781.58 403.136   6
  -1   2  16 2909.97 417.365   1
   1   2  16 2936.21 356.359   3
   1  -2 -16 1970.62 360.476  10
   1   2  16 2240.96 424.101   1
  -1   2 -16 2488.16 389.968  10
  -1  -2  16 2868.71 431.300   3
  -1   2  16 2030.75 297.802   3
  -1   2 -16 2577.62 347.238   6
  -1  -2 -16 2460.47 276.079   6
  -1  -2 -16 2857.55 407.853  10
  -1  -2 -17 1108.66 223.583   6
  -1  -2  17 1446.80 344.629   1
   1   2 -17 1106.13 310.677   6
  -1   2  17 1049.15 286.574   3
  -1  -2 -17 1257.02 333.892  10
   1  -2  17 854.179 314.056   1
  -1   2  17 1557.51 341.720   1
   1  -2 -17 1206.89 265.939   6
   1   2 -17 842.421 266.189  10
  -1   2 -17 1107.59 276.976   6
   1   2  17 1576.61 291.345   3
  -1   2 -17 1956.60 378.079  10
  -1  -2  17 866.732 321.625   3
   1  -2  17 809.658 285.008   3
   1  -2 -17 1319.76 324.299  10
   1   2  17 1476.35 396.909   1
   1  -2  18 1631.91 332.931   1
  -1   2  18 1641.80 334.204   3
  -1  -2  18 1054.84 305.312   1
  -1  -2 -18 1820.42 274.574   6
   1  -2  18 1459.64 348.739   3
  -1  -2  18 1048.31 299.745   3
   1   2  18 1955.35 414.082   1
  -1  -2 -18 2081.16 397.176  10
  -1   2  18 2021.34 383.509   1
   1   2 -18 1514.50 310.406  10
   1   2  18 1794.12 309.407   3
   1  -2 -18 1496.67 294.533   6
   1   2 -18 1837.22 357.253   6
  -1   2 -18 2069.12 404.433  10
  -1   2 -18 1997.78 321.866   6
   1  -2 -18 1760.32 325.865  10
  -1   2 -19 1706.18 331.234   6
   1   2 -19 1280.31 351.878   6
  -1  -2  19 1367.18 362.536   1
   1   2  19 2673.13 486.601   1
  -1  -2 -19 1468.85 259.592   6
   1   2  19 1406.42 279.242   3
   1  -2  19 1682.61 355.349   3
  -1   2  19 1648.08 340.893   3
   1  -2 -19 1593.60 320.169   6
  -1  -2 -19 1747.93 396.791  10
   1  -2  19 1643.96 361.163   1
   1   2 -19 1679.05 385.353  10
  -1  -2  19 1432.32 368.189   3
   1  -2 -19 1480.24 352.863  10
  -1   2  19 1935.35 395.681   1
  -1   2 -19 1594.34 390.493  10
  -1   2 -20 1824.97 342.085   6
   1  -2  20 1718.56 371.199   3
   1   2 -20 2514.81 442.039   6
  -1   2 -20 1653.67 386.069  10
  -1   2  20 2786.73 491.361   1
   1  -2 -20 1786.17 418.535  10
   1   2 -20 1868.36 355.035  10
   1  -2 -20 2172.07 350.289   6
   1   2  20 1411.24 294.605   3
   1  -2  20 1897.76 422.635   1
  -1   2  20 1734.05 358.479   3
  -1  -2 -20 1845.76 404.909  10
  -1  -2  20 1973.48 422.548   3
  -1  -2 -20 1801.22 290.346   6
   1   2  20 2117.31 485.686   1
  -1  -2  20 1368.87 376.179   1
   1   2  21 4239.88 619.349   1
  -1   2 -21 3131.25 519.465  10
  -1   2  21 3305.01 515.407   1
  -1   2 -21 2361.35 383.156   6
   1   2  21 3425.94 429.627   3
   1  -2 -21 3005.17 474.249  10
  -1  -2 -21 2821.84 370.829   6
   1   2 -21 2728.47 445.238   6
  -1  -2  21 2954.63 466.085   3
  -1  -2  21 2735.46 504.115   1
   1  -2  21 2537.04 513.797   1
   1  -2 -21 2736.59 407.603   6
   1   2 -21 2605.18 444.428  10
   1  -2  21 3043.41 484.654   3
  -1   2  21 2976.79 458.535   3
  -1  -2 -21 3487.35 521.976  10
  -1   2 -22 315.613 281.849   6
   1   2 -22 154.088 265.804  10
  -1   2  22 612.685 326.963   1
   1  -2  22-177.306 263.550   3
  -1  -2  22 41.9515 312.872   3
   1  -2 -22-191.276 287.743  10
   1   2  22 254.066 341.641   1
  -1   2 -22 503.313 303.932  10
  -1  -2 -22 14.2541 240.088  10
  -1  -2 -22 395.606 208.124   6
  -1  -2  22-152.983 262.058   1
  -1   2  22 454.239 251.594   3
   1   2 -22 774.804 344.262   6
   1  -2 -22 346.598 225.927   6
   1  -2  22 217.132 319.720   1
   1  -2 -23 982.501 301.032   6
   1   2 -23 928.791 369.990   6
  -1   2  23 992.589 374.346   1
   1  -2  23 763.208 379.668   1
  -1   2 -23 682.458 363.625  10
   1   2  23 398.569 340.495   1
   1  -2  23 823.834 325.399   3
  -1  -2  23 392.613 269.698   3
   1   2 -23 417.265 275.873  10
  -1   2  23 526.259 269.571   3
  -1  -2  23 490.018 322.714   1
  -1   2 -23 389.963 237.222   6
   1  -2 -23 420.587 353.517  10
  -1  -2 -23 438.949 348.919  10
  -1  -2 -24 979.666 339.973  10
  -1  -2  24 1292.53 419.238   1
   1   2 -24 1361.34 390.655  10
  -1   2 -24 1323.41 326.526   6
  -1  -2  24 793.734 320.493   3
  -1   2 -24 798.206 320.702  10
   1  -2 -24 1588.55 405.059  10
   1  -2  24 1632.63 420.430   3
   1  -2 -24 1174.96 322.030   6
   1   2  24 1224.42 394.703   1
   1   2 -24 1647.57 406.761   6
  -1   2  24 1103.25 427.966   1
   1  -2  24 1446.48 460.973   1
  -1   2  24 820.106 319.862   3
   1   2 -25-148.612 278.390   6
   1  -2 -25-237.256 230.834   6
   1  -2  25 48.9583 330.451   1
  -1   2 -25-201.289 344.097  10
  -1  -2  25 377.410 387.890   1
  -1  -2 -25 466.714 337.975  10
   1  -2  25 852.066 367.045   3
  -1   2 -25-159.632 209.052   6
   1  -2 -25-163.291 286.997  10
  -1   2  25-70.9812 305.250   1
   1   2 -25 12.5121 267.967  10
  -1  -2  25-648.701 361.622   3
  -1   2  25 254.543 264.527   3
   1   2  25 519.591 339.200   1
  -1  -2  26 294.718 231.764   3
  -1   2 -26 203.433 253.941   6
   1  -2  26 191.190 289.832   1
  -1  -2 -26 587.757 360.699  10
   1  -2 -26 183.896 360.532  10
  -1   2 -26-373.227 313.116  10
   1   2 -26 174.531 221.985   6
  -1   2  26-615.505 385.546   1
   1   2 -26 82.3094 287.442  10
   1   2  26-80.7078 361.165   1
  -1  -2  26 143.284 308.294   1
  -1  -2 -27 1191.59 484.862  10
   1   2  27 1359.26 449.506   1
   1  -2 -27 999.180 367.394  10
  -1  -2  27 574.283 446.693   1
   1  -2  27 1832.12 531.064   1
   1   2 -27 1125.15 368.205   6
  -1  -2  27 512.823 354.665   3
  -1   2 -27 1095.27 417.999  10
   1   2 -27 898.759 385.988  10
  -1   2  27 882.333 425.970   1
   1  -2 -28 814.016 387.479  10
  -1  -2  28 891.810 401.287   1
  -1   2 -28 530.139 415.089  10
   1   2 -28 239.685 308.948  10
   1   2  28-176.739 391.104   1
  -1   2  28 91.3794 319.635   1
  -1  -2 -28 365.254 422.435  10
   1  -2  28 1284.59 580.578   1
   1   2 -28 705.294 341.623   6
  -1  -2  29 1131.70 512.247   1
   1  -2 -29 122.972 331.999  10
   1   2 -29 58.7205 307.788  10
  -1   2  29 27.5245 326.883   1
   1  -2  29 508.978 362.893   1
  -1   2 -29 145.708 351.260  10
   1   2  29 884.469 458.476   1
  -1  -2 -29-61.2931 345.138  10
  -1  -3   0 33.2129 68.1215   3
   1   3   0-22.4638 53.2571   8
   1   3   0 59.1709 53.8456   5
  -1   3   0-47.5515 67.9208   8
  -1  -3   0 89.4447 52.4629   8
   1   3   0 233.836 83.0101   4
   1  -3   0 77.3236 55.0263   5
  -1   3   0 39.7712 66.7222   4
   1   3   0 36.0660 50.2005  10
  -1   3   0 121.121 83.5433   2
  -1  -3   0 76.2247 59.4393   5
  -1  -3   0 117.647 71.2752   2
  -1  -3   0 42.5981 68.5140   4
   1   3   0 91.2101 59.5312   3
   1  -3   0 28.7831 48.6530   8
   1  -3   0 65.7503 82.5379   2
  -1   3   0 142.329 79.2684   5
  -1  -3   1 2103.56 141.918   8
  -1  -3  -1 2128.19 135.609   8
  -1  -3  -1 2230.17 161.802   1
  -1  -3  -1 2398.94 152.127  10
  -1   3  -1 2191.21 153.429   5
   1   3   1 2270.19 148.892  10
  -1  -3   1 2425.59 137.153   2
   1  -3  -1 2273.04 160.035   5
   1  -3  -1 2238.86 135.697   1
   1   3   1 2360.82 143.021   5
  -1   3   1 2257.10 187.073   4
  -1   3  -1 2422.52 167.494   2
  -1  -3  -1 2659.46 193.088   4
   1  -3   1 2498.63 173.494   2
  -1   3   1 2412.71 178.136   2
  -1   3   1 2089.89 160.911   5
  -1   3   1 2549.45 169.917   8
  -1  -3   1 2388.88 143.678   5
   1  -3  -1 2351.40 169.647   8
  -1   3  -1 2347.40 170.660   8
   1   3  -1 2365.62 169.130   3
   1  -3   1 2425.25 173.244   4
  -1   3  -1 2404.27 161.290   4
   1   3   1 1964.76 168.853   4
  -1  -3  -1 2369.66 144.953   3
  -1  -3   1 2459.46 177.042   4
   1   3  -1 2132.26 149.593   8
  -1  -3  -1 2214.71 141.285   5
   1  -3  -1 2258.67 175.260   2
   1   3   1 2129.37 169.141   1
   1  -3   1 2382.43 167.384   5
   1   3  -1 2041.82 134.394   5
   1   3   1 2185.83 140.501   8
   1   3   1 2424.06 145.500   3
  -1  -3   1 2217.62 159.391   3
   1   3  -1 2182.52 173.684   4
   1  -3   1 2232.10 160.440   8
   1  -3   2 137846. 1218.42   5
  -1  -3   2 134896. 1239.01   4
   1   3   2 136538. 1097.50   8
  -1   3  -2 132400. 1205.19   5
  -1  -3  -2 138063. 1250.16   1
  -1  -3  -2 135189. 1358.01   4
   1  -3  -2 136026. 1042.84   1
   1   3  -2 134939. 1158.76   8
  -1   3  -2 136681. 1049.41   4
  -1   3  -2 135240. 1206.62   8
  -1  -3  -2 134614. 1096.87   8
  -1   3   2 136298. 1245.71   8
  -1   3   2 136400. 1056.78   1
   1  -3  -2 135454. 1369.01   2
  -1   3   2 134151. 1224.80   5
   1   3   2 136394. 950.093   3
  -1   3  -2 135984. 1337.53   3
  -1   3  -2 134908. 1195.53   2
   1   3   2 135077. 1229.96  10
   1   3  -2 138716. 1366.64   3
  -1  -3   2 136394. 930.001   2
   1   3  -2 136531. 1270.86   4
   1  -3   2 136933. 1238.29   2
  -1  -3  -2 136314. 1079.21   5
  -1  -3  -2 135935. 1162.29  10
  -1   3   2 132436. 1473.16   4
  -1   3   2 134220. 1341.00   2
   1   3  -2 135408. 1077.88   5
   1   3   2 138027. 1366.19   4
  -1  -3   2 136390. 1094.46   5
   1   3   2 135121. 1250.39   1
  -1   3   2 135399. 1222.62   6
   1  -3  -2 138396. 1228.36   5
   1  -3   2 135761. 1224.30   8
  -1  -3   2 133654. 1316.24   3
  -1   3   2 138933. 1329.54  10
   1   3  -2 133199. 987.029   2
   1  -3   2 139451. 1143.18   4
  -1  -3   2 133243. 1157.79   8
   1  -3   3 590.990 118.074   5
  -1   3   3 483.690 90.8006   1
  -1  -3   3 626.899 112.716   8
  -1   3   3 407.364 89.0527   6
   1  -3  -3 487.811 108.697   5
   1   3  -3 421.390 94.0690   5
  -1   3   3 385.007 90.2285   8
   1  -3   3 445.551 70.2295   4
  -1  -3   3 513.411 146.221   3
   1   3   3 323.962 77.6151   8
  -1   3  -3 417.825 94.9811   8
  -1  -3  -3 551.783 150.036   4
   1   3   3 420.115 97.4684  10
   1   3  -3 506.274 65.1972   2
  -1  -3   3 489.868 85.4485   5
  -1   3  -3 475.562 67.3835   4
  -1  -3   3 466.717 96.8394   4
   1  -3  -3 470.709 100.665  10
  -1  -3  -3 475.302 97.0469  10
  -1   3   3 372.660 108.708   2
   1  -3  -3 537.201 88.5516   1
   1   3   3 259.752 107.903   1
  -1  -3   3 557.465 68.4752   2
   1   3  -3 342.759 92.6770   8
  -1   3  -3 666.474 115.644   2
  -1   3  -4 2984.68 212.330   8
  -1  -3   4 3112.81 202.295   5
  -1   3  -4 3150.59 129.877   4
  -1  -3  -4 3203.37 227.544  10
   1  -3  -4 3314.89 208.967   6
  -1  -3   4 3105.77 124.556   2
  -1  -3   4 2907.08 197.386   4
   1  -3  -4 3003.12 179.016   1
  -1  -3  -4 3176.30 248.610   4
   1  -3   4 2943.41 216.431   5
  -1   3   4 3142.89 235.154   2
   1   3   4 3072.55 132.694   6
  -1  -3   4 3129.44 260.002   3
   1  -3  -4 3159.36 234.908  10
   1   3   4 3183.14 232.408   1
  -1   3   4 3064.88 187.047   1
  -1   3  -4 3048.18 194.504   2
   1  -3   4 3220.32 237.579   3
   1   3  -4 3106.75 217.952   8
   1   3  -4 3082.97 126.612   2
   1  -3   4 3529.34 152.665   4
  -1  -3   5 20823.9 549.645   5
   1   3  -5 20402.0 319.035   2
   1   3  -5 21906.2 579.097   8
  -1   3  -5 20772.5 512.354   2
   1  -3   5 22219.5 587.581   5
   1  -3   5 21380.1 337.245   4
   1  -3  -5 21090.8 532.069   6
  -1   3   5 20743.4 616.911   2
  -1  -3  -5 20847.0 599.937  10
   1  -3   5 20977.0 604.473   3
  -1  -3  -5 20172.4 602.647   4
   1   3   5 20731.2 355.474   6
   1  -3  -5 21209.1 592.182  10
  -1   3  -5 21480.5 569.933   8
  -1   3   5 21575.0 516.403   1
   1   3   5 20903.5 574.043   1
  -1  -3   5 20748.5 649.535   3
  -1  -3   6 25.0848 116.916   5
   1  -3   6 77.0893 39.2177   4
  -1   3   6 98.6765 87.9806   1
   1  -3  -6 65.2797 89.9235   6
   1  -3   6-21.5835 99.7234   3
   1   3  -6 100.608 50.9591   2
   1   3   6 377.991 144.637   1
  -1   3  -6 265.651 123.377   8
  -1  -3   6 171.872 132.231   3
  -1  -3  -6 90.0419 100.184  10
   1   3   6 129.923 46.7215   6
   1   3  -6 50.8975 69.0015  10
   1  -3  -6 129.733 99.2792  10
  -1  -3  -6 107.588 49.2506   6
   1  -3   6 103.146 116.575   5
  -1  -3  -6 27.6974 101.669   4
   1   3  -6-107.171 106.683   8
  -1   3  -7 14753.0 532.402   8
   1  -3   7 15323.5 551.067   5
   1   3   7 14059.4 375.539   3
   1   3   7 13726.7 364.253   6
   1  -3   7 14593.6 563.040   3
  -1  -3   7 14846.8 533.721   5
   1  -3  -7 14595.0 493.676   6
  -1  -3  -7 15606.8 599.902  10
   1   3  -7 14829.0 549.346   8
  -1  -3  -7 14455.2 354.711   6
  -1   3   7 15007.2 495.033   1
   1   3   7 14819.0 552.009   1
   1  -3  -7 14785.5 559.735  10
   1   3  -7 14627.0 460.441  10
   1  -3   7 13994.4 267.496   4
  -1  -3   7 14175.3 600.465   3
  -1  -3  -7 14166.7 556.213   4
   1  -3   8 7803.17 212.023   4
   1   3   8 8085.84 306.134   6
   1  -3   8 7860.40 444.695   3
  -1  -3  -8 7777.05 454.436  10
  -1   3   8 7933.73 391.214   1
   1   3  -8 8426.14 446.150   8
  -1  -3   8 8010.99 477.806   3
   1  -3  -8 8035.68 452.325  10
  -1   3  -8 8127.69 430.862   8
   1   3   8 7642.09 421.857   1
   1   3   8 7699.29 306.489   3
   1  -3  -8 7590.48 380.933   6
  -1  -3  -8 7859.27 286.544   6
   1   3  -8 7874.45 370.058  10
   1   3  -8 8115.00 474.376   6
   1  -3   8 7809.54 441.126   5
  -1  -3   8 8596.15 443.223   5
   1  -3   8 7799.93 291.856   7
  -1  -3  -9 27418.4 874.246  10
  -1   3  -9 28384.0 828.936   8
  -1  -3   9 26418.4 400.890   7
   1   3   9 26472.5 612.189   3
   1   3  -9 28304.5 613.291   9
  -1   3   9 28578.2 782.628   3
   1   3   9 26387.7 612.363   6
   1  -3   9 28595.4 838.468   5
   1   3  -9 29404.4 920.211   6
  -1   3  -9 29564.4 838.216  10
   1  -3   9 27416.5 526.981   7
   1  -3   9 28315.7 862.923   3
  -1  -3  -9 27423.9 574.767   6
  -1  -3   9 28109.2 921.499   3
   1  -3  -9 27677.1 734.091   6
   1  -3   9 25797.7 422.054   4
   1   3  -9 28772.5 759.497  10
  -1   3   9 28717.4 777.767   1
   1   3   9 28376.9 844.986   1
   1  -3  -9 27164.8 839.166  10
   1   3  10 196.184 106.971   9
  -1  -3 -10 203.123 84.8029   6
   1   3 -10 155.389 129.016  10
  -1   3 -10-153.929 172.605   8
   1  -3 -10-1.45335 142.489  10
  -1   3  10-81.4368 135.206   3
   1  -3 -10 198.374 109.529   6
   1  -3  10 170.235 60.6533   7
   1   3  10-83.6358 165.703   1
   1   3  10 71.8799 85.2049   3
   1   3 -10 207.120 167.371   6
  -1  -3 -10 221.339 187.860  10
  -1   3 -10 255.763 138.902  10
  -1  -3  10 196.686 213.375   3
   1  -3  10-359.468 187.973   5
   1   3 -10 175.652 82.4945   9
  -1   3  10 265.856 131.761   1
   1  -3  10 3.58375 150.522   3
   1  -3  10 102.964 184.269   1
   1   3 -11 137.926 127.594  10
  -1   3  11 38.8550 121.987   3
   1  -3 -11 103.413 181.402  10
   1  -3  11 0.51087 42.4167   7
  -1  -3 -11 178.846 199.888  10
  -1   3 -11 116.647 175.551  10
  -1  -3  11-246.653 181.132   3
  -1   3  11 34.3805 143.195   1
   1  -3 -11 7.92077 111.382   6
   1   3 -11 47.1095 66.7690   9
  -1  -3 -11 2.26966 84.2071   6
   1   3 -11 97.2762 191.699   6
   1   3  11 142.996 177.616   1
   1   3  11-130.827 118.920   3
   1  -3  11 11.6680 166.201   3
   1   3  11 152.642 93.5990   9
   1  -3  11 220.438 172.994   1
   1   3 -12 432.868 169.480  10
   1  -3  12 335.270 217.463   1
  -1  -3 -12 389.610 198.083  10
   1   3 -12 344.591 75.1764   9
  -1  -3  12 561.070 258.679   3
  -1  -3  12 350.709 205.187   1
  -1   3 -12 246.822 68.5298   9
   1  -3 -12 78.7692 159.841  10
   1  -3 -12 414.506 161.063   6
  -1   3  12 375.348 175.838   1
   1  -3  12 191.582 194.666   3
  -1  -3 -12 487.979 122.509   6
  -1   3  12 340.509 162.793   3
   1   3  12 347.676 128.714   3
   1   3  12 391.758 107.488   9
   1  -3  12 257.392 56.7891   7
  -1   3 -12 466.614 189.515  10
   1   3 -12 491.489 202.352   6
   1   3  12 455.903 227.829   1
  -1   3  13 6829.88 496.648   1
   1   3  13 7439.14 535.983   1
  -1  -3  13 7740.52 585.498   3
  -1  -3  13 7036.01 528.576   1
   1   3 -13 7653.24 521.275  10
   1  -3  13 6243.48 203.448   7
   1   3 -13 8243.68 581.449   6
   1  -3  13 6359.35 529.245   1
   1   3  13 7505.24 318.504   9
   1  -3 -13 8134.70 557.901  10
  -1   3  13 7370.71 503.031   3
  -1  -3 -13 7673.51 572.458  10
   1   3 -13 6819.60 248.208   9
   1  -3 -13 7101.75 449.471   6
   1  -3  13 7823.55 556.139   3
  -1   3 -13 6492.07 254.429   9
   1   3  13 7261.08 429.847   3
  -1  -3 -13 6763.26 368.614   6
  -1   3 -13 6824.21 533.012  10
  -1   3 -14 8.24393 36.4094   9
   1   3 -14 7.90635 34.1996   9
   1   3 -14 38.3062 165.241  10
   1   3  14 338.717 161.520   3
  -1   3  14-191.159 146.394   3
   1  -3  14 261.295 226.271   3
  -1   3  14 26.6666 48.2695   9
  -1   3 -14 167.048 194.407  10
   1   3 -14 154.158 199.216   6
  -1   3  14-16.4317 202.726   1
  -1  -3  14 100.773 186.413   1
  -1  -3  14 67.7454 258.424   3
  -1  -3 -14 299.325 243.830  10
  -1   3 -14 219.311 192.685   6
   1   3  14 135.915 217.850   1
   1   3  14 47.2888 59.6471   9
   1  -3 -14 94.9925 152.627   6
  -1  -3 -14 158.863 123.676   6
   1  -3 -14-109.400 196.929  10
   1  -3  14-211.048 231.425   1
   1  -3 -15 205.990 233.704  10
  -1   3 -15 628.054 223.365   6
  -1  -3  15 657.790 278.287   1
   1   3 -15 800.819 251.398   6
  -1   3 -15 583.668 239.550  10
  -1   3  15 580.060 218.091   3
   1   3 -15 651.602 225.740  10
  -1  -3 -15 908.305 303.792  10
   1   3  15 503.939 86.2558   9
   1  -3 -15 540.361 222.656   6
  -1   3  15 985.063 284.639   1
  -1  -3 -15 600.848 164.307   6
  -1   3  15 295.673 63.8215   9
   1   3  15 321.347 239.942   1
  -1  -3  15 715.968 287.513   3
   1  -3  15 582.801 292.375   1
   1   3  15 692.407 192.139   3
   1  -3  15 522.601 254.845   3
  -1   3  16 145.954 42.2037   9
  -1   3 -16 266.746 206.256   6
   1   3 -16 567.798 266.139   6
  -1   3  16 262.327 169.028   3
  -1  -3  16 228.342 242.568   3
   1   3  16-18.6364 234.891   1
   1   3  16 549.525 195.103   3
   1  -3 -16 611.566 247.695  10
   1   3 -16 279.833 219.532  10
  -1   3 -16 862.132 310.698  10
   1  -3  16 578.200 285.718   3
  -1   3  16 799.123 298.637   1
   1   3  16 162.773 44.4620   9
  -1  -3 -16 136.389 127.848   6
  -1  -3  16 372.886 257.590   1
   1  -3 -16 182.079 152.710   6
   1  -3  16 255.396 266.881   1
  -1  -3 -16 485.393 300.718  10
  -1  -3 -17 6766.36 441.725   6
  -1   3 -17 7395.09 569.922   6
  -1   3  17 6594.35 568.803   1
   1   3  17 6515.59 589.490   1
   1  -3 -17 7405.78 533.292   6
   1  -3  17 6923.39 600.270   3
   1  -3  17 7263.63 652.860   1
   1   3 -17 6758.62 577.000  10
  -1   3  17 6442.40 544.982   3
  -1   3 -17 7392.39 622.318  10
  -1  -3  17 6993.65 642.871   3
  -1  -3  17 7414.23 639.411   1
   1   3  17 7237.76 523.856   3
   1  -3 -17 6833.41 613.650  10
   1   3 -17 7596.46 624.222   6
  -1  -3 -17 6824.73 624.802  10
   1  -3  18 6.99120 216.926   3
  -1   3  18 110.633 205.306   3
  -1   3  18 30.1264 226.004   1
  -1  -3 -18-6.13749 132.870   6
   1   3 -18 578.021 276.114  10
   1   3  18 328.579 199.854   3
   1  -3 -18 184.034 189.118   6
   1  -3 -18 314.167 266.784  10
   1   3 -18 132.620 243.597   6
  -1   3 -18 203.997 228.396  10
  -1   3 -18 463.036 233.302   6
   1  -3  18-159.355 293.883   1
  -1  -3  18 107.960 261.776   3
   1   3  18 535.066 278.057   1
  -1  -3  18 175.180 252.510   1
  -1  -3 -18 133.007 268.759  10
   1  -3 -19 204.466 201.317   6
   1   3 -19-157.297 204.218   6
   1  -3 -19-224.542 250.532  10
   1  -3  19-582.019 384.350   1
   1   3 -19 192.061 223.119  10
  -1   3 -19 4.14338 229.216  10
  -1  -3 -19 385.490 314.192  10
  -1  -3 -19 318.190 180.390   6
   1   3  19 336.434 177.229   3
  -1  -3  19 282.518 314.622   1
  -1   3  19-274.561 220.864   3
  -1  -3  19 166.873 248.272   3
   1  -3  19 441.689 309.213   3
   1   3  19 450.039 294.782   1
  -1   3  19 362.448 257.907   1
  -1   3 -19 395.395 200.624   6
   1   3 -20 976.955 330.362   6
  -1   3  20 439.260 290.359   1
   1  -3  20 956.567 326.144   3
  -1  -3  20-41.9557 251.135   3
   1  -3 -20 234.790 299.301  10
  -1  -3  20 637.096 307.670   1
   1   3  20 772.785 230.702   3
   1   3 -20 169.469 217.033  10
  -1  -3 -20 532.187 187.601   6
  -1   3 -20 478.796 259.247   6
   1  -3 -20 454.719 236.401   6
  -1   3  20 131.463 187.956   3
  -1   3 -20 436.606 269.234  10
   1   3  20 597.404 345.077   1
   1  -3  20-280.968 301.935   1
  -1  -3 -20 227.772 326.592  10
   1   3 -21 658.474 275.956  10
   1  -3 -21 1352.01 304.446   6
  -1  -3  21 949.081 360.781   3
  -1   3  21 981.260 286.872   3
   1  -3  21 1451.02 402.310   3
  -1  -3  21 817.556 336.264   1
   1  -3  21 1027.39 323.413   1
  -1   3 -21 872.901 356.556  10
  -1  -3 -21 832.865 374.341  10
  -1   3 -21 1514.83 351.416   6
  -1   3  21 862.913 356.518   1
  -1  -3 -21 1097.80 239.244   6
   1   3  21 918.603 344.699   1
   1   3 -21 903.112 310.740   6
   1  -3 -21 942.601 355.856  10
  -1   3  22-27.8015 204.981   3
   1   3 -22 425.487 292.848   6
  -1   3 -22 167.219 262.303  10
   1   3  22 78.9070 329.248   1
   1  -3  22 230.095 283.002   3
   1   3 -22 319.838 273.371  10
  -1   3  22 474.382 340.944   1
   1  -3 -22 258.673 297.066  10
   1  -3  22-402.771 293.266   1
  -1   3 -22 613.556 295.748   6
  -1  -3  22 327.951 311.764   1
  -1  -3 -22 268.371 300.046  10
   1  -3 -22 425.689 253.046   6
  -1  -3  22 130.905 263.705   3
   1   3  23 661.548 371.235   1
  -1   3  23 441.014 269.760   3
  -1   3 -23 896.768 315.662   6
  -1  -3 -23 406.758 321.745  10
   1   3 -23 687.742 311.869  10
   1  -3 -23 973.581 293.230   6
   1   3 -23 958.451 365.918   6
   1  -3 -23 562.983 274.646  10
  -1   3 -23 573.857 311.075  10
   1  -3  23 50.9067 223.159   3
  -1   3  23 455.195 255.851   1
   1  -3  23-78.4675 321.126   1
  -1  -3  23 531.145 320.203   1
  -1  -3  23 509.230 303.154   3
   1   3 -24 263.333 267.962  10
  -1  -3  24-355.323 336.015   1
   1  -3  24 904.200 386.555   1
  -1  -3 -24 585.262 357.414  10
   1   3  24-174.308 292.864   1
   1  -3 -24 444.755 344.516  10
  -1   3  24-102.286 286.939   1
  -1   3  24 448.738 264.657   3
   1  -3  24 504.072 313.920   3
   1   3 -24 608.446 334.025   6
  -1  -3  24 96.2694 267.312   3
  -1   3 -24 47.8765 288.123  10
   1  -3 -24 107.270 198.254   6
  -1   3 -24-78.6614 246.481   6
   1  -3  25-130.519 327.565   1
   1  -3 -25 576.359 392.333  10
   1   3 -25 253.856 272.636  10
   1  -3  25 86.5044 255.365   3
  -1  -3  25-210.084 344.633   1
  -1   3  25 361.817 375.908   1
  -1   3 -25 71.1119 278.351   6
  -1  -3  25 409.141 301.529   3
   1   3  25-223.832 373.096   1
   1   3 -25 101.827 275.151   6
  -1  -3 -25 755.749 414.803  10
  -1   3 -25 16.6695 288.865  10
  -1  -3  26 19.9446 298.220   3
  -1   3 -26 123.093 265.734   6
   1   3  26 582.031 379.949   1
  -1  -3 -26 122.526 285.633  10
   1  -3  26-57.4528 283.998   1
   1  -3 -26 329.939 406.462  10
  -1   3 -26 46.9592 303.304  10
  -1   3  26-20.5966 350.417   1
   1   3 -26 230.054 299.052   6
  -1  -3  26 479.594 331.206   1
   1   3 -26 380.389 295.947  10
   1  -3 -27 226.316 345.604  10
  -1   3 -27 121.218 318.101  10
   1   3  27 439.010 317.274   1
   1  -3  27 852.452 468.459   1
  -1  -3 -27 47.5589 319.776  10
  -1  -3  27 217.601 414.515   1
  -1   3  27 123.450 317.381   1
  -1  -3  27-135.570 326.157   3
   1   3 -27 236.370 269.285  10
   1   3 -27 184.365 264.067   6
  -1  -3  28 745.907 461.055   1
  -1  -3 -28 351.634 354.467  10
  -1   3 -28 574.664 392.080  10
   1   3 -28 363.347 287.533   6
   1  -3 -28-120.946 280.684  10
  -1  -3  28 353.539 317.640   3
  -1   3  28 173.054 375.803   1
   1  -3  28 456.723 337.083   1
   1   3 -28 639.435 365.414  10
   1   3  28 356.767 339.730   1
   1   3  29-694.778 442.507   1
   1  -3 -29 363.899 321.957  10
   1   3 -29 167.351 313.511   6
  -1  -3 -29 958.123 424.577  10
  -1   3  29 133.712 324.844   1
  -1   3 -29 382.736 314.797  10
  -1  -3  29 1005.50 460.669   1
   1  -4   0-188.229 128.561   4
  -1  -4   0-40.5704 67.3491   8
  -1   4   0 85.2816 105.735   4
  -1   4   0 37.8271 97.6611   8
  -1  -4   0 35.3105 81.7923   5
   1  -4   0-142.415 102.930   5
   1   4   0 40.5885 62.9491  10
  -1  -4   0 157.622 89.3128   2
  -1  -4   0 33.9647 72.5990   3
   1   4   0 74.3236 70.2822   3
   1   4   0-86.8161 93.2335   8
  -1   4   0 65.6591 79.4668   2
  -1  -4   0-20.2090 91.0746   4
   1   4   0-24.1039 66.8486   5
  -1   4   1 46517.2 792.557   8
  -1   4  -1 44526.4 777.453   2
  -1  -4   1 45345.6 701.880   2
  -1  -4  -1 45542.3 702.713   5
   1   4   1 42851.3 684.324   5
  -1   4   1 43906.3 823.944   2
   1   4   1 44490.0 704.961   3
   1  -4  -1 48777.4 948.918   4
   1  -4  -1 45728.0 786.878   5
   1   4  -1 43435.8 748.384   2
   1  -4   1 45336.4 771.853   5
  -1  -4  -1 45361.9 717.280  10
  -1  -4   1 45739.6 817.380   4
  -1  -4   1 44828.6 779.372   3
  -1  -4  -1 42929.7 699.561   8
   1   4  -1 43249.2 678.361   5
  -1  -4  -1 44975.6 792.808   2
  -1   4  -1 44514.9 768.023   4
   1   4   1 43549.0 732.553  10
   1   4  -1 45677.7 813.017   3
   1  -4   1 45265.6 822.170   4
   1   4  -1 45586.9 738.432   8
   1   4   1 45543.7 724.137   8
  -1  -4  -1 44695.2 853.185   4
  -1  -4   1 44534.1 691.301   5
  -1   4  -1 45025.7 778.459   8
   1   4   2 154149. 1351.64   8
  -1   4   2 154224. 1603.99   2
   1   4  -2 153926. 1410.29   8
  -1  -4   2 154350. 1327.05   5
  -1  -4  -2 156916. 1334.12   5
   1  -4  -2 153486. 1301.83   1
  -1  -4   2 157522. 1569.95   3
  -1  -4   2 152987. 1489.31   4
   1   4  -2 155612. 1318.25   2
   1  -4  -2 156698. 1476.40   5
  -1  -4  -2 155316. 1391.52  10
   1   4   2 154500. 1245.79   3
   1  -4   2 155272. 1443.43   4
  -1   4  -2 151706. 1427.01   2
  -1  -4  -2 153353. 1642.09   4
  -1   4  -2 154130. 1314.84   4
  -1   4  -2 153122. 1454.33   8
   1  -4   2 152961. 1449.08   5
  -1   4   2 155518. 1494.17   8
   1   4   2 154947. 1507.90   1
  -1  -4   2 154529. 1219.08   2
  -1   4   3 94427.2 1308.34   2
   1   4   3 94588.4 1201.60   1
  -1   4   3 94283.4 1061.71   1
  -1   4  -3 94027.0 1180.79   8
  -1  -4   3 91497.5 1276.63   3
   1  -4   3 94149.8 1173.36   5
  -1  -4   3 92945.1 1162.79   4
   1   4  -3 93716.4 946.306   2
  -1  -4   3 91986.6 1085.74   5
  -1  -4  -3 91385.5 1140.63  10
   1  -4  -3 92359.8 1173.13   5
  -1   4   3 94131.0 1191.80   8
   1   4  -3 92201.5 1138.38   8
  -1  -4   3 92873.9 889.613   2
  -1  -4  -3 91681.1 1317.28   4
  -1   4  -3 89269.3 1102.51   2
  -1  -4  -3 92271.9 1058.93   5
   1   4   3 91407.5 1070.34   8
   1  -4   3 92957.3 1051.15   4
  -1   4  -3 92590.8 952.870   4
   1   4   4 81.8493 99.8439   1
  -1   4  -4 73.5494 51.7285   4
  -1   4   4 150.718 98.0329   1
   1  -4   4-24.7290 96.1362   5
   1  -4  -4 53.7566 114.958  10
  -1   4  -4 57.0810 114.658   8
   1   4  -4 86.6434 64.5791   2
   1   4  -4-80.2908 115.437   8
   1   4   4 39.2678 48.6775   6
  -1  -4  -4 82.1630 130.414   4
  -1   4   4 25.5196 110.895   8
   1   4   4 84.9388 90.6845   8
  -1   4   4 59.0704 117.934   2
  -1   4  -4 249.213 93.5252   2
  -1  -4   4 104.590 90.6526   4
  -1  -4   4-108.668 86.6113   5
   1  -4  -4-40.4138 114.470   5
  -1  -4   4 76.3851 54.7269   2
   1  -4   4 68.0460 73.7323   4
  -1  -4  -4 41.5276 107.734  10
  -1  -4   4 170.315 146.942   3
   1  -4  -5 58438.0 1076.34  10
  -1  -4  -5 57871.9 1030.32  10
   1   4  -5 59245.9 1010.55   8
  -1   4  -5 56996.0 905.503   2
   1   4  -5 57735.6 656.959   2
   1   4   5 57897.5 692.260   6
   1  -4   5 59512.7 1107.42   3
  -1   4  -5 59583.4 1012.11   8
  -1  -4   5 57127.1 930.230   4
  -1  -4   5 58661.0 966.126   5
   1   4   5 59201.7 1028.78   1
   1  -4   5 58439.0 1005.88   5
  -1   4   5 57392.3 1109.54   2
  -1  -4   5 59119.7 1143.73   3
  -1   4  -5 57809.8 670.987   4
  -1   4   5 59488.1 909.880   1
   1  -4  -5 58479.5 940.458   6
  -1  -4  -5 59404.4 1127.98   4
   1  -4   5 59358.9 746.442   4
  -1  -4   6 3191.20 255.151   5
   1   4   6 2715.78 157.865   6
   1  -4  -6 2528.09 222.692   6
   1  -4  -6 2692.81 254.411  10
  -1   4   6 3087.16 244.051   1
  -1  -4  -6 2909.24 263.955  10
  -1  -4  -6 3185.33 282.609   4
   1  -4   6 2888.23 279.430   3
   1   4  -6 2623.91 246.815   8
  -1   4  -6 2775.44 246.002   8
   1   4  -6 2819.07 149.393   2
   1  -4   6 2780.70 252.217   5
   1   4   6 2969.41 266.107   1
  -1   4  -6 2893.80 225.503   2
   1  -4   6 2939.78 163.990   4
  -1  -4   6 2825.37 218.248   4
  -1  -4   6 3158.92 304.311   3
   1  -4   7 6221.61 380.829   5
   1   4   7 5726.19 248.011   6
  -1  -4   7 5567.45 313.666   4
   1   4  -7 5701.60 215.026   2
   1  -4   7 6419.01 405.969   3
  -1  -4  -7 6713.71 410.963  10
   1  -4  -7 6037.22 387.432  10
  -1  -4   7 5962.08 367.249   5
  -1   4   7 6157.03 342.498   1
   1   4   7 6210.34 379.657   1
   1  -4  -7 6218.87 340.140   6
   1  -4   7 6403.65 225.967   4
  -1   4  -7 5987.98 321.190   2
   1   4  -7 6666.26 384.761   8
  -1  -4   7 6304.50 434.541   3
  -1  -4  -7 6301.09 411.855   4
  -1   4  -7 6300.06 376.119   8
  -1  -4   8 84.3105 153.731   5
   1   4   8 128.765 74.0370   6
   1  -4   8 16.7530 45.5622   4
   1   4  -8-6.57197 57.4123   2
   1   4  -8 61.3381 84.5010  10
   1  -4  -8 99.9642 105.751   6
  -1  -4  -8 390.117 174.225  10
   1  -4   8 57.8821 185.197   3
   1   4  -8 59.5243 149.782   8
  -1  -4  -8 25.4570 60.7465   6
  -1  -4   8-79.3040 152.141   3
  -1   4   8-69.1428 118.053   1
  -1  -4  -8-396.346 176.215   4
   1  -4  -8 173.093 160.735  10
  -1   4  -8 109.587 160.476   8
   1   4   8 249.743 127.799   1
   1  -4   8-38.8775 137.866   5
   1   4  -9 43510.3 922.262  10
   1   4   9 44621.0 1079.76   1
  -1  -4   9 44017.8 1062.82   5
   1   4  -9 43422.3 1061.05   8
  -1  -4   9 43575.6 1189.15   3
   1   4   9 42636.0 766.462   3
   1  -4   9 41657.3 572.373   4
  -1  -4  -9 42949.0 718.298   6
   1  -4   9 42964.4 1119.06   3
   1  -4   9 43318.2 1077.94   5
  -1  -4  -9 43492.9 1115.03  10
   1   4  -9 41805.8 639.864   2
   1  -4  -9 43058.8 929.394   6
   1   4   9 40539.2 739.483   6
   1  -4  -9 44683.0 1096.62  10
  -1   4  -9 42993.5 1049.44   8
  -1   4   9 42956.6 982.378   1
   1  -4 -10 364.123 129.083   6
   1   4 -10 434.524 227.309   6
  -1  -4  10 362.831 190.950   3
  -1   4  10 414.614 160.034   1
   1   4  10 414.917 109.789   3
  -1  -4 -10 483.824 101.784   6
  -1  -4  10 298.738 182.588   5
  -1   4 -10 379.281 164.993  10
   1  -4  10 377.555 99.3116   7
  -1   4 -10 411.004 146.228   8
   1  -4  10 353.161 70.1194   4
   1  -4  10 472.656 206.471   3
   1   4 -10 389.691 84.2520   2
   1  -4 -10 707.724 238.144  10
   1  -4  10 168.719 167.020   5
   1   4  10 501.057 215.439   1
   1   4 -10 470.427 152.529  10
  -1  -4 -10 265.345 178.777  10
  -1   4  11 1773.88 254.890   1
  -1  -4 -11 2106.21 200.358   6
  -1  -4 -11 2102.32 322.273  10
  -1  -4  11 1781.80 310.894   3
   1  -4  11 1973.62 165.318   7
   1  -4 -11 2047.89 246.004   6
   1   4  11 2148.50 214.658   3
   1   4  11 1858.37 301.046   1
   1  -4  11 2401.40 316.850   3
   1   4 -11 1940.96 273.607  10
   1  -4 -11 1964.38 303.462  10
   1  -4  11 2361.02 345.987   5
   1  -4  11 1762.15 131.727   4
   1   4 -11 1714.71 280.724   6
  -1   4 -11 1369.43 231.565  10
  -1   4  11 2005.11 251.838   3
   1   4 -11 1997.87 190.194   9
  -1   4 -11 2112.09 308.384   8
  -1  -4  12-20.4212 200.326   3
   1  -4 -12 190.230 197.933  10
   1  -4  12 33.1673 192.235   1
  -1  -4 -12 183.347 216.500  10
   1   4 -12-84.7333 139.911  10
   1  -4  12 212.672 194.835   3
  -1   4 -12-49.7891 158.582  10
   1  -4  12-152.991 184.572   5
   1   4  12 224.696 122.564   9
  -1   4  12 191.017 180.396   1
   1  -4  12 44.5432 55.4522   4
   1   4 -12 281.816 230.942   6
   1  -4 -12-45.2800 137.854   6
   1   4  12-8.85355 101.229   3
   1   4  12 311.213 205.043   1
  -1  -4 -12 65.4607 98.7979   6
   1   4 -12 31.7576 81.1783   9
   1  -4  12 25.2248 52.0159   7
  -1   4  12 114.468 148.751   3
  -1  -4 -13 30065.9 763.172   6
   1   4 -13 31453.0 994.850  10
  -1  -4  13 30407.1 1146.38   3
   1  -4  13 28696.3 521.187   7
  -1   4 -13 31143.2 1048.11  10
   1   4  13 31339.3 774.034   9
   1   4 -13 30359.0 660.774   9
   1   4  13 30164.6 1079.84   1
  -1  -4 -13 31158.2 1117.58  10
   1   4 -13 31521.7 1125.71   6
   1  -4  13 27045.7 541.879   4
   1  -4  13 29003.7 1085.33   3
   1  -4 -13 30213.1 1074.27  10
  -1   4  13 29996.8 963.432   3
   1   4  13 30066.0 831.475   3
   1  -4 -13 30179.8 926.177   6
   1  -4  13 31647.3 1134.83   1
  -1   4  13 29480.7 1000.18   1
  -1   4  14 360.161 174.850   3
   1  -4 -14 654.139 266.153  10
   1  -4  14 242.234 223.931   1
   1  -4  14 268.525 54.9893   7
   1   4 -14 513.928 265.744   6
  -1   4 -14 132.365 70.8453   9
  -1   4  14 70.4716 201.445   1
   1   4 -14 189.230 75.6354   9
  -1  -4  14 691.040 256.060   1
  -1   4 -14 331.267 232.585  10
   1   4  14 144.665 128.285   3
  -1  -4 -14 207.480 242.724  10
   1  -4 -14 356.092 180.085   6
   1  -4  14 421.555 241.662   3
  -1  -4  14 126.983 241.707   3
   1   4  14 238.716 104.767   9
   1   4 -14 374.768 198.403  10
   1   4  14 202.905 249.162   1
   1  -4  14 112.643 56.3993   4
  -1  -4 -14 173.978 136.915   6
  -1   4  15 1544.54 280.014   3
   1   4 -15 1237.00 128.623   9
   1   4 -15 1307.74 283.912  10
   1  -4  15 1184.88 328.734   1
   1  -4  15 1059.26 131.118   4
  -1   4 -15 1182.90 278.505   6
  -1  -4 -15 1311.82 306.983  10
   1   4  15 1063.51 319.372   1
  -1   4 -15 1400.50 306.905  10
   1   4  15 1367.30 172.505   9
   1  -4  15 1579.91 342.073   3
  -1  -4  15 1860.48 346.643   1
   1  -4 -15 1501.57 263.874   6
   1   4 -15 1406.83 326.200   6
   1   4  15 1227.14 222.495   3
  -1  -4 -15 1270.31 202.455   6
  -1   4  15 1189.50 296.575   1
  -1  -4  15 1408.13 361.964   3
   1  -4 -15 1459.29 337.582  10
  -1   4 -16 695.306 246.053  10
  -1  -4  16 1352.67 327.454   1
  -1   4  16 737.474 279.608   1
  -1  -4  16 771.665 318.335   3
  -1  -4 -16 786.454 184.151   6
   1  -4 -16 1198.87 335.775  10
  -1  -4 -16 1155.97 307.611  10
   1   4  16 641.551 114.781   9
   1   4 -16 1127.86 342.211   6
   1  -4 -16 1062.68 237.610   6
  -1   4  16 825.453 222.223   3
   1  -4  16 798.404 291.498   3
   1   4  16 895.962 204.537   3
   1   4  16 1218.33 321.858   1
   1   4 -16 694.067 230.544  10
  -1   4 -16 903.951 289.913   6
   1  -4  16 752.761 284.588   1
   1  -4  16 821.555 127.894   4
  -1   4  17 6161.98 529.624   3
  -1   4 -17 7277.58 610.542   6
  -1   4  17 6499.59 574.112   1
  -1  -4 -17 6713.40 629.531  10
   1  -4  17 7381.61 662.002   1
  -1  -4 -17 6907.37 448.879   6
   1   4 -17 6705.10 569.637  10
   1   4  17 7088.52 624.566   1
   1  -4 -17 6859.39 517.073   6
   1   4 -17 6921.79 612.524   6
  -1   4 -17 7698.02 632.832  10
   1   4  17 6930.75 493.517   3
  -1  -4  17 6986.82 643.145   3
   1  -4 -17 7058.63 630.139  10
   1  -4  17 6079.56 591.935   3
  -1  -4  17 7272.25 654.988   1
  -1  -4  18 379.056 314.625   1
   1  -4 -18 548.877 227.347   6
   1   4 -18 732.081 288.123   6
   1   4  18 426.690 288.903   1
   1  -4 -18 661.238 330.302  10
   1  -4  18 815.953 317.222   3
   1   4  18 710.370 228.749   3
  -1  -4 -18 629.507 340.657  10
  -1   4  18 385.394 275.261   1
  -1   4 -18 500.931 285.427  10
  -1  -4 -18 222.780 145.729   6
   1  -4  18 444.018 325.477   1
  -1  -4  18 221.840 220.588   3
  -1   4 -18 590.504 265.303   6
  -1   4  18 418.177 215.054   3
   1   4 -18 340.080 182.912  10
   1  -4 -19 1075.42 262.322   6
  -1  -4  19 209.302 260.832   1
   1  -4 -19 765.701 335.308  10
   1   4  19 636.221 224.941   3
  -1   4 -19 782.801 312.604  10
  -1  -4  19 1063.77 329.172   3
   1  -4  19 549.644 343.032   1
   1   4 -19 557.483 247.053  10
   1   4 -19 952.497 324.405   6
   1   4  19 1249.23 371.820   1
  -1   4  19 666.354 249.397   3
  -1   4  19 1278.82 371.519   1
  -1   4 -19 661.062 267.993   6
   1  -4  19 935.271 360.700   3
  -1  -4 -19 421.289 170.415   6
  -1  -4 -19 1042.39 360.230  10
   1   4  20 53.4216 254.428   1
  -1   4 -20 276.583 249.910  10
   1   4 -20 143.582 263.173  10
   1  -4  20-46.0293 252.774   1
   1  -4  20 344.565 244.226   3
  -1  -4 -20 831.469 297.922  10
   1  -4 -20 353.486 199.506   6
   1  -4 -20 638.561 326.912  10
  -1   4 -20 1056.14 334.263   6
  -1   4  20 97.8364 278.394   1
  -1  -4  20 455.359 322.358   1
  -1  -4 -20 217.341 165.595   6
  -1   4  20 150.923 202.988   3
   1   4 -20 561.694 301.868   6
  -1  -4  20 406.051 358.543   3
   1   4  21 1701.08 369.346   1
   1  -4  21 2220.82 471.717   1
   1  -4  21 2669.71 482.228   3
  -1   4  21 2471.16 415.750   3
   1   4 -21 2177.84 398.311  10
   1  -4 -21 2364.72 441.472  10
  -1  -4  21 2088.78 470.051   3
   1  -4 -21 1812.68 337.473   6
  -1   4 -21 2656.12 433.101   6
  -1   4  21 2312.14 467.144   1
   1   4 -21 1967.50 423.943   6
  -1   4 -21 2273.91 442.820  10
  -1  -4  21 2124.14 430.675   1
  -1  -4 -21 2667.36 498.545  10
   1  -4  22 1043.10 410.380   3
  -1   4 -22 494.410 268.370   6
  -1  -4  22-16.4898 295.154   1
   1  -4 -22 470.554 220.671   6
  -1  -4  22 297.340 273.724   3
  -1   4  22 491.390 268.153   3
  -1   4 -22 4.55572 300.724  10
   1   4 -22 436.789 293.727  10
   1   4 -22 504.147 305.930   6
   1   4  22 345.527 323.381   1
  -1  -4 -22 520.990 375.586  10
  -1   4  22 940.990 402.667   1
   1  -4  22 311.078 281.286   1
   1  -4 -22 392.539 317.822  10
   1   4 -23 587.821 336.009   6
   1  -4 -23 474.185 337.582  10
   1  -4  23-106.120 386.923   1
   1   4 -23-44.0630 237.413  10
  -1   4  23 408.860 262.868   3
  -1   4 -23 427.170 292.263   6
   1   4  23 345.403 273.573   1
   1  -4 -23 493.966 252.391   6
  -1  -4  23 763.241 379.346   3
  -1  -4  23-199.194 347.762   1
  -1  -4 -23 738.853 356.759  10
  -1   4  23 774.867 340.126   1
   1  -4  23 846.960 368.764   3
  -1   4 -23 409.151 332.466  10
  -1   4  24-35.5544 251.093   1
   1  -4  24-534.279 384.964   1
   1   4  24 316.165 383.143   1
  -1  -4  24 335.227 344.294   3
  -1  -4  24-80.9066 347.548   1
   1  -4  24 553.618 315.087   3
   1   4 -24-50.5898 240.091  10
   1   4 -24-169.839 239.337   6
  -1   4 -24-483.124 282.687   6
  -1   4 -24 156.242 246.962  10
  -1  -4 -24 248.811 332.302  10
   1  -4 -24 231.451 204.671   6
   1  -4 -24 501.732 361.212  10
  -1  -4  25-73.5070 340.905   1
  -1   4 -25-10.1904 221.503   6
  -1  -4 -25-27.9509 322.863  10
  -1  -4  25 561.759 364.665   3
  -1   4 -25 176.799 283.134  10
   1   4  25 555.719 408.085   1
  -1   4  25 230.296 342.797   1
   1  -4 -25 124.608 267.329  10
   1   4 -25 355.022 332.990  10
   1  -4  25 73.5187 328.433   1
   1  -4  25 540.441 345.873   3
   1   4 -25 177.987 268.377   6
   1  -4  26 351.144 420.367   1
   1   4 -26 212.602 320.564   6
   1   4  26 397.548 390.370   1
  -1   4 -26-564.014 403.498  10
  -1  -4 -26-127.868 321.103  10
   1  -4  26 104.863 273.098   3
  -1  -4  26 153.209 285.396   3
  -1   4  26 117.230 364.706   1
   1  -4 -26-508.124 347.239  10
  -1  -4  26 412.158 341.614   1
  -1   4 -26 329.288 223.423   6
   1   4 -26 55.7169 255.300  10
   1  -4  27 255.537 319.214   1
   1   4 -27 624.683 380.514   6
  -1  -4  27-98.8184 255.986   3
  -1  -4 -27 527.054 398.203  10
  -1   4 -27 514.689 322.017   6
  -1   4  27 655.409 362.122   1
   1   4 -27 225.450 296.223  10
   1  -4 -27 412.648 389.006  10
  -1   4 -27 33.7772 325.084  10
   1   4  27 219.743 401.840   1
  -1  -4  27 182.598 332.655   1
   1  -4 -28 1046.74 473.102  10
  -1   4 -28 235.875 330.412  10
   1   4  28 1009.70 481.471   1
  -1  -4  28 279.111 384.698   1
  -1  -4  28 1210.03 463.013   3
   1   4 -28-278.491 287.906   6
  -1  -4 -28 1094.87 513.481  10
  -1   4  28-341.669 315.370   1
   1  -4  28 1087.58 478.562   1
   1  -4 -29-70.3631 335.415  10
  -1   4  29 366.851 413.452   1
  -1  -4  29 465.920 360.554   3
   1   4 -29 692.733 373.262   6
  -1   4 -29 61.8221 309.003  10
  -1  -5   0 41.4865 134.617   4
   1   5   0 43.7160 89.7512   8
  -1  -5   0-20.9049 93.5043   5
  -1   5   0-82.5369 117.791   2
   1  -5   0 6.40477 130.051   4
  -1   5   0 140.779 110.716   8
   1  -5   0 45.9785 100.397   5
  -1  -5   1 3646.00 284.263   4
   1   5  -1 3374.09 248.058   2
  -1  -5   1 3577.37 261.873   3
   1   5  -1 3662.03 250.831   8
  -1  -5  -1 3245.96 220.019   5
  -1   5  -1 3265.61 252.624   8
  -1  -5  -1 3666.57 299.236   4
   1  -5   1 4056.24 298.026   4
  -1   5  -1 3344.19 247.487   2
   1  -5  -1 3221.06 269.623   4
   1  -5  -1 3316.64 257.288   5
  -1  -5   1 3190.07 224.758   5
  -1   5   1 3489.45 279.142   2
   1   5  -1 3400.79 225.830  10
  -1   5   1 3317.85 254.463   8
   1  -5   1 3283.00 258.231   5
   1   5   1 3293.65 243.059   8
   1   5   2 8498.77 349.288   3
   1  -5   2 9142.52 407.332   4
  -1   5  -2 8806.47 378.614   2
  -1  -5   2 8993.21 411.072   4
  -1  -5   2 8835.85 362.356   5
   1   5  -2 8937.63 375.005   2
  -1   5   2 9072.73 437.610   2
  -1   5   2 8882.21 407.508   8
  -1  -5  -2 9045.29 364.994   5
  -1  -5   2 8823.55 335.039   2
  -1  -5   2 9253.85 422.317   3
   1  -5  -2 9081.54 463.394   4
  -1  -5  -2 9188.80 461.093   4
   1  -5  -2 8717.79 399.154   5
  -1  -5  -2 8833.25 375.230  10
  -1   5  -2 9262.84 409.199   8
   1   5   2 8440.69 361.590   8
   1  -5   2 8581.44 386.246   5
   1   5  -2 8887.21 385.722   8
   1   5   3 15444.9 457.067   3
  -1  -5  -3 16438.9 622.037   4
  -1  -5   3 16606.6 506.737   5
  -1   5   3 16971.4 564.854   8
  -1  -5  -3 16227.5 502.721   5
   1   5   3 15765.9 552.394   1
  -1  -5  -3 16026.0 520.032  10
   1   5  -3 17249.9 547.481   8
  -1  -5   3 15945.4 434.049   2
  -1  -5   3 16596.3 590.728   3
  -1   5  -3 15299.4 506.259   2
   1  -5  -3 16771.8 545.194   5
  -1   5  -3 16816.5 548.327   8
   1  -5   3 15919.2 507.246   4
  -1   5  -3 15800.3 456.507   4
  -1   5   3 16756.3 613.131   2
  -1  -5   3 16428.4 540.661   4
   1   5   3 16296.5 517.218   8
   1   5  -3 15971.0 470.164   2
   1  -5   3 16681.9 547.090   5
  -1   5   4 610.278 139.839   1
  -1  -5   4 639.512 153.651   4
  -1  -5  -4 522.101 138.774  10
  -1  -5   4 714.695 191.744   3
   1   5   4 369.628 122.066   8
  -1   5  -4 394.755 72.6188   4
   1  -5   4 602.321 136.666   5
   1   5  -4 521.907 114.495   2
  -1  -5   4 441.235 134.177   5
   1  -5   4 695.877 132.942   4
   1   5  -4 569.095 153.837   8
  -1  -5  -4 647.061 152.209   5
  -1  -5   4 643.539 104.296   2
  -1  -5  -4 737.108 193.441   4
  -1   5   4 371.423 125.168   2
  -1   5  -4 504.802 115.151   2
   1   5   4 461.098 154.008   1
   1  -5  -4 396.454 148.415   5
  -1   5   4 442.244 138.336   8
  -1   5  -4 420.956 139.903   8
  -1  -5   5 1173.21 216.684   3
  -1   5  -5 627.613 123.209   2
   1  -5  -5 1034.80 172.424  10
   1  -5  -5 624.612 169.566   5
   1   5   5 797.552 159.604   1
  -1   5   5 803.682 149.374   2
   1  -5   5 922.308 192.711   3
   1   5  -5 698.990 93.0849   2
  -1  -5   5 834.602 109.207   2
   1  -5   5 645.049 154.608   5
   1   5  -5 1077.42 186.524   8
  -1   5  -5 894.955 167.582   8
  -1  -5   5 800.253 169.745   5
  -1   5  -5 770.228 104.357   4
  -1  -5  -5 807.569 171.496  10
   1   5   5 934.004 169.728   8
  -1   5   5 803.685 146.914   1
   1   5   5 645.562 96.9698   6
  -1  -5  -5 911.159 204.600   4
  -1   5   5 872.711 182.363   8
   1  -5   5 971.251 152.307   4
  -1  -5   5 751.478 156.194   4
   1  -5   6 6470.01 391.876   5
  -1  -5  -6 6754.66 404.898  10
   1   5   6 6316.54 395.227   1
  -1  -5   6 6219.79 436.243   3
  -1   5  -6 6288.28 331.986   2
   1  -5  -6 5875.41 399.638  10
  -1  -5   6 6382.24 374.016   5
   1   5   6 5856.04 259.390   6
   1  -5   6 5968.04 392.318   3
  -1  -5  -6 6048.99 426.384   4
  -1   5  -6 5846.60 248.887   4
   1  -5   6 6276.81 286.502   4
   1   5   6 6281.25 363.630   8
   1   5  -6 6033.42 254.736   2
  -1  -5   6 5976.10 336.399   4
  -1   5   6 6013.91 335.008   1
  -1   5  -6 6164.24 382.426   8
   1   5  -6 6274.54 381.137   8
  -1   5  -7 11065.5 519.178   8
  -1  -5   7 11254.3 583.653   3
   1   5   7 9705.54 344.278   6
   1  -5   7 10454.1 552.232   3
   1  -5  -7 10250.6 522.213  10
  -1  -5  -7 10545.9 524.687  10
   1  -5  -7 10904.5 458.976   6
  -1   5   7 10264.7 460.827   1
   1   5   7 10146.1 508.459   1
  -1  -5  -7 11708.5 581.861   4
   1  -5   7 10133.6 347.996   4
   1   5  -7 10313.0 326.045   2
  -1   5  -7 9990.05 424.216   2
  -1  -5   7 10693.3 495.147   5
   1  -5   7 11232.1 518.624   5
  -1  -5   7 10226.0 438.955   4
   1   5  -7 10418.1 506.164   8
   1  -5  -8 2330.61 279.393  10
  -1   5  -8 2369.30 226.572   2
   1   5  -8 2538.18 291.766   8
   1  -5   8 2931.35 330.354   3
  -1   5   8 2519.17 253.086   1
   1  -5  -8 2348.73 229.764   6
  -1  -5   8 2219.00 312.363   3
  -1  -5   8 2373.10 237.078   4
  -1   5  -8 2610.04 282.866   8
   1  -5   8 2057.29 263.934   5
  -1  -5   8 2286.09 269.821   5
   1  -5   8 2427.40 167.768   4
   1   5  -8 2375.74 168.799   2
   1   5   8 2476.49 297.746   1
  -1  -5  -8 2590.81 296.888  10
  -1  -5  -8 2430.70 283.203   4
   1   5  -9 10287.1 335.451   2
   1  -5  -9 10320.9 483.343   6
   1   5  -9 10822.2 560.018   8
  -1  -5   9 11231.7 643.168   3
  -1  -5   9 10181.4 541.089   5
   1  -5  -9 10330.9 565.571  10
  -1  -5  -9 11110.1 588.467  10
   1  -5   9 10889.8 565.031   5
  -1  -5  -9 10241.8 589.515   4
  -1   5  -9 10776.0 556.710   8
  -1   5  -9 9678.87 441.242   2
  -1  -5   9 9445.57 442.402   4
   1  -5   9 10609.1 593.428   3
   1   5   9 10958.0 565.304   1
  -1   5   9 10626.0 527.129   1
   1  -5   9 10255.5 335.181   4
   1   5 -10 4138.18 404.467   8
   1  -5  10 4250.00 412.314   3
   1  -5 -10 4100.73 378.124  10
   1  -5  10 3677.58 201.737   4
  -1   5 -10 3797.29 302.383   2
  -1  -5  10 4553.70 385.364   5
  -1  -5  10 3249.51 276.872   4
   1   5  10 3562.45 252.527   3
  -1   5 -10 4057.31 382.329   8
   1   5  10 4068.91 385.357   1
  -1   5  10 3780.12 348.346   1
   1  -5  10 3781.34 381.469   5
  -1  -5  10 3984.10 426.577   3
   1   5 -10 3672.88 212.624   2
   1   5 -10 4046.35 327.639  10
  -1  -5 -10 4058.79 387.028  10
   1  -5 -10 4015.03 317.499   6
  -1  -5 -10 4010.01 250.939   6
  -1  -5 -11 1244.74 160.666   6
   1   5 -11 1215.47 207.247  10
  -1  -5  11 1057.81 277.039   3
   1   5  11 1282.56 177.568   3
   1  -5 -11 1381.18 213.597   6
   1  -5  11 1182.55 274.610   3
  -1  -5  11 1379.21 281.594   5
  -1   5 -11 1429.44 271.004   8
   1  -5  11 892.874 260.771   5
   1  -5 -11 1539.57 323.834  10
  -1   5 -11 993.772 178.784   2
   1   5  11 1223.81 265.212   1
  -1  -5 -11 1426.68 284.866  10
  -1   5  11 1688.47 271.968   1
  -1  -5  11 1150.59 172.739   4
   1  -5  11 1090.53 119.137   4
   1   5 -11 1116.36 231.763   8
   1   5 -11 1268.44 140.810   2
   1  -5  12 1727.90 295.727   5
   1   5 -12 1418.73 318.752   6
   1   5 -12 1600.36 162.324   2
   1  -5  12 1901.74 186.076   7
  -1  -5  12 1521.71 317.743   3
   1  -5 -12 1364.29 213.062   6
  -1   5  12 1719.32 248.626   3
   1   5  12 1689.41 302.344   1
   1  -5  12 1330.76 130.732   4
   1  -5 -12 1784.57 320.652  10
  -1  -5 -12 1336.17 281.355  10
   1  -5  12 1829.71 342.654   3
  -1   5 -12 1813.95 308.712   8
   1   5 -12 1556.05 248.978  10
  -1  -5  12 1340.06 189.766   4
  -1   5  12 1778.17 301.395   1
   1   5  12 1733.39 215.502   3
  -1   5 -12 1393.93 247.490  10
  -1  -5 -12 1445.15 179.481   6
   1  -5 -13 2423.69 377.639  10
   1  -5  13 2805.48 405.765   5
   1   5 -13 2373.46 237.036   9
   1  -5  13 2280.18 382.857   1
  -1   5 -13 2403.55 322.577  10
   1  -5 -13 2748.66 299.607   6
  -1  -5  13 2056.47 138.166   7
   1   5 -13 2469.49 389.187   6
   1   5 -13 2237.51 292.192  10
   1   5  13 2445.92 255.033   3
  -1  -5 -13 2376.26 227.371   6
   1  -5  13 1966.61 153.885   4
   1   5  13 2342.97 358.570   1
   1  -5  13 2129.08 180.918   7
  -1  -5  13 2208.63 366.576   3
   1  -5  13 2484.88 365.221   3
  -1   5 -13 2155.03 346.023   8
  -1   5  13 2140.02 295.656   3
   1   5 -13 2175.64 193.413   2
  -1  -5 -13 2829.02 398.869  10
  -1   5  13 2355.70 333.405   1
   1  -5 -14 1878.11 352.289  10
   1   5 -14 1643.29 185.230   2
  -1  -5 -14 1700.15 210.620   6
   1  -5  14 1475.11 140.023   4
   1  -5  14 1493.59 346.378   1
   1   5 -14 1559.63 195.085   9
   1  -5  14 1442.89 135.169   7
   1   5 -14 1942.89 376.769   6
   1   5 -14 1623.74 264.920  10
   1   5  14 1726.52 232.348   3
  -1  -5 -14 2370.65 382.908  10
   1  -5  14 1043.50 318.892   3
  -1   5 -14 1605.31 297.923  10
   1  -5 -14 1593.05 268.381   6
  -1   5  14 1567.12 254.270   3
  -1   5  14 1758.54 289.945   1
  -1  -5  14 1305.88 305.800   3
   1   5  14 1631.56 347.834   1
   1   5  14 1681.73 234.915   9
  -1   5  15 412.417 181.740   3
  -1   5 -15 254.196 219.127  10
   1  -5 -15 448.215 270.868  10
  -1  -5 -15 389.581 142.636   6
   1  -5  15 185.349 71.4011   4
   1   5  15 234.710 127.193   9
   1   5 -15 287.111 100.298   9
   1   5  15 836.348 275.365   1
  -1   5  15 382.412 232.543   1
   1   5  15 237.592 120.586   3
  -1  -5  15 413.064 244.193   3
   1   5 -15 255.588 173.557  10
   1  -5  15 160.948 56.9641   7
   1   5 -15 383.705 126.752   2
   1   5 -15 391.524 265.794   6
   1  -5  15 104.259 222.174   3
  -1  -5 -15 370.966 269.571  10
   1  -5  15-248.956 229.982   1
   1  -5 -15 369.865 183.028   6
  -1  -5 -16 315.176 261.419  10
   1   5  16 522.604 252.230   1
   1   5  16 309.084 158.740   3
   1   5 -16-53.3702 168.379  10
   1  -5  16 92.7897 230.670   1
   1   5  16 99.4517 96.5642   9
  -1  -5 -16 162.677 124.819   6
   1   5 -16 41.5100 108.990   2
  -1   5 -16 207.107 194.073  10
  -1   5  16 179.387 182.545   3
  -1  -5  16 246.985 305.747   3
   1   5 -16 190.655 205.527   6
  -1   5  16 271.634 230.863   1
   1  -5  16 1.66778 226.466   3
   1  -5 -16 423.553 190.983   6
   1  -5 -16 649.609 328.124  10
  -1  -5  16 904.336 316.190   1
  -1  -5 -17 289.072 314.699  10
   1  -5  17 458.472 277.209   3
   1  -5  17 668.027 272.810   1
   1   5 -17 299.291 241.055  10
  -1  -5 -17 594.094 177.687   6
  -1   5 -17 734.376 273.399  10
  -1  -5  17 801.571 269.058   1
   1   5 -17 950.284 309.251   6
  -1   5  17 882.713 256.387   3
   1   5  17 544.746 297.653   1
  -1   5 -17 412.785 253.534   6
   1  -5 -17 300.705 244.531  10
  -1  -5  17 644.020 317.573   3
  -1   5  17 506.812 272.133   1
   1  -5 -17 846.017 236.572   6
   1   5  17 438.777 178.520   3
  -1  -5 -18 666.481 181.149   6
   1  -5 -18 1089.22 355.636  10
  -1  -5 -18 794.967 334.838  10
   1   5 -18 1260.12 378.616   6
   1   5  18 844.252 208.859   3
  -1   5 -18 1053.94 307.664   6
   1  -5  18 452.605 328.786   1
   1   5 -18 993.887 287.686  10
  -1  -5  18 925.622 353.914   3
  -1  -5  18 959.505 320.750   1
  -1   5 -18 630.407 255.171  10
  -1   5  18 462.859 198.436   3
   1  -5  18 660.722 309.298   3
   1  -5 -18 787.437 223.769   6
   1   5  18 657.940 319.468   1
  -1   5  18 730.791 272.750   1
  -1  -5  19 1351.41 373.174   1
   1   5  19 973.754 374.215   1
   1   5 -19 1186.20 316.844  10
   1   5 -19 1587.69 427.602   6
   1  -5  19 1232.46 387.750   3
  -1  -5 -19 1386.95 372.258  10
   1  -5  19 911.695 382.203   1
  -1   5 -19 502.455 283.889   6
  -1   5  19 1223.40 370.784   1
  -1  -5  19 769.527 307.963   3
  -1  -5 -19 664.509 202.552   6
  -1   5  19 1083.91 282.739   3
   1  -5 -19 811.917 247.142   6
  -1   5 -19 1167.30 359.106  10
   1  -5 -19 848.039 341.033  10
  -1  -5 -20 599.821 347.245  10
   1   5 -20 575.256 251.693  10
  -1   5  20 886.356 296.581   3
  -1   5 -20 533.350 301.517  10
  -1  -5  20 1031.51 365.500   1
   1  -5 -20 354.344 216.621   6
   1   5  20 426.313 332.740   1
  -1  -5  20 463.951 307.107   3
   1  -5 -20 1572.30 392.101  10
  -1   5 -20 451.286 297.215   6
  -1   5  20 795.049 338.301   1
   1  -5  20 717.364 367.390   3
   1  -5  20 80.4355 335.954   1
   1   5 -20 148.883 300.287   6
   1   5 -21 480.402 272.426  10
  -1   5  21 613.096 351.541   1
  -1  -5  21 734.121 301.837   1
   1   5 -21 957.728 332.843   6
  -1  -5 -21 585.117 318.552  10
  -1   5 -21 569.267 300.734   6
  -1   5 -21 605.136 327.340  10
   1  -5 -21 496.303 225.702   6
   1   5  21 550.800 371.380   1
  -1   5  21 635.039 257.763   3
   1  -5  21 878.855 400.874   1
   1  -5 -21 1051.86 372.198  10
   1  -5  21 1133.61 415.139   3
  -1  -5  21 402.650 321.260   3
  -1  -5  22 629.954 400.571   1
  -1  -5  22-186.544 280.497   3
  -1  -5 -22 531.816 343.537  10
   1   5 -22 831.656 364.281   6
   1   5 -22-125.088 229.806  10
   1  -5 -22 30.6558 283.018  10
   1  -5 -22 321.028 242.981   6
  -1   5  22 607.768 272.711   3
   1   5  22 194.075 341.810   1
  -1   5 -22 205.014 239.926   6
  -1   5 -22-183.233 272.061  10
   1  -5  22-89.7108 341.231   1
  -1   5  22-217.903 262.901   1
   1  -5  22 543.378 346.253   3
  -1   5  23 457.373 341.579   1
  -1   5 -23-43.2742 274.963   6
   1   5 -23 232.632 259.039  10
   1  -5 -23 311.776 227.325   6
   1   5  23 175.230 308.984   1
   1   5 -23 752.261 396.332   6
  -1  -5  23 4.30091 282.455   3
  -1  -5 -23 648.163 339.373  10
   1  -5  23 33.5080 302.725   3
   1  -5 -23 53.4404 313.022  10
  -1   5 -23-27.6610 268.516  10
   1  -5  23-216.608 305.066   1
  -1  -5  23 341.254 342.198   1
  -1   5  24 408.897 324.401   1
   1  -5 -24 167.847 301.292  10
  -1  -5 -24 283.896 368.540  10
  -1  -5  24-404.358 349.647   1
  -1  -5  24 248.503 320.565   3
  -1   5 -24-18.0745 258.546   6
   1  -5  24 221.984 350.224   3
   1   5 -24 199.257 298.149   6
   1   5 -24 255.574 296.608  10
   1  -5  24 650.970 421.758   1
   1   5  24 365.067 354.123   1
  -1   5 -24 308.271 308.910  10
  -1   5 -25 87.1368 236.408   6
  -1  -5 -25 446.794 382.147  10
   1  -5  25-646.663 435.151   1
   1   5 -25-26.5094 266.660  10
  -1  -5  25-89.2935 352.696   1
   1  -5  25 339.936 288.584   3
   1   5 -25 349.326 340.499   6
  -1   5 -25 662.608 397.124  10
  -1  -5  25 256.617 360.268   3
   1   5  25 210.275 348.291   1
   1  -5 -25 595.595 388.158  10
  -1   5  25 1579.86 475.593   1
  -1   5 -26-11.0538 302.059  10
  -1  -5  26-118.454 316.378   3
  -1   5  26 331.692 366.253   1
   1   5 -26 226.551 277.126  10
   1   5 -26 4.18359 272.016   6
   1  -5  26 152.546 249.108   3
  -1  -5  26-422.136 456.620   1
   1  -5  26-583.192 414.807   1
  -1   5 -26 451.396 339.201   6
   1  -5 -26 163.008 342.035  10
   1   5  26-346.295 374.072   1
  -1  -5 -26-16.7923 312.141  10
  -1   5 -27 350.187 298.808   6
  -1   5 -27-356.825 378.971  10
  -1  -5  27 658.803 416.349   3
   1   5  27 430.654 406.656   1
  -1  -5  27 284.668 414.774   1
   1  -5  27 15.6123 413.996   1
  -1   5  27 360.486 396.358   1
   1  -5 -27 276.593 333.830  10
  -1  -5 -27 678.611 348.444  10
   1  -5  27 258.058 292.302   3
   1   5 -27 465.218 409.725   6
   1  -5 -28 910.053 464.891  10
   1   5 -28 567.405 415.957   6
  -1  -5 -28-395.853 367.691  10
  -1   5 -28-153.339 316.681  10
  -1  -5  28-680.130 431.087   3
   1  -5  28-208.576 324.443   1
  -1  -5  28-156.478 330.259   1
  -1   5  28-112.016 348.390   1
   1   5  28 111.479 396.216   1
  -1  -5  29 915.612 419.375   3
  -1   5 -29-212.899 357.251  10
   1   5 -29 85.3870 320.924   6
  -1   5  29 818.165 472.276   1
  -1   6   0 151.137 155.194   2
  -1   6   0-15.1018 125.508   8
   1  -6   0-311.408 137.101   5
  -1  -6   0 152.469 171.025   4
  -1  -6   0-37.8336 101.090   5
   1   6   0-164.998 145.017   2
   1   6   0-14.6117 117.188   8
   1  -6   0-59.5734 138.355   4
   1  -6   1 19469.5 672.100   4
   1  -6  -1 20680.3 731.034   4
  -1  -6   1 19170.1 569.704   5
  -1   6  -1 18606.2 621.076   2
   1   6  -1 18317.5 615.338   2
  -1   6   1 20216.3 648.074   8
  -1  -6   1 19153.8 658.075   4
  -1  -6   1 18698.8 616.215   3
  -1   6   1 19133.9 672.126   2
  -1  -6  -1 18857.7 695.503   4
   1  -6  -1 18751.8 616.200   5
   1  -6   1 18736.0 610.902   5
   1   6  -1 19437.4 611.025   8
   1   6   1 20189.3 610.301   8
  -1   6  -1 18970.4 627.570   8
  -1  -6  -1 19130.1 577.617   5
   1  -6   2 23876.5 727.387   4
   1  -6  -2 24154.1 833.294   4
  -1   6   2 25343.5 780.608   2
  -1  -6   2 24208.0 730.317   4
   1   6   2 24516.4 673.889   8
   1   6  -2 24445.1 685.061   8
   1  -6  -2 23940.5 703.965   5
  -1  -6   2 24563.5 732.697   3
  -1  -6   2 24719.8 660.269   5
  -1  -6  -2 24721.2 805.463   4
  -1  -6  -2 25218.6 663.705   5
   1  -6   2 23617.4 689.912   5
   1   6  -2 24450.8 680.612   2
  -1   6   2 24741.4 717.273   8
  -1   6  -2 23434.0 700.513   8
  -1   6  -2 23043.2 669.555   2
   1  -6   3 4657.36 332.018   5
   1   6  -3 4843.73 298.066   2
   1   6  -3 4732.28 331.104   8
  -1  -6   3 4898.58 332.030   4
   1  -6   3 4532.37 311.504   4
  -1  -6  -3 4392.41 377.524   4
  -1   6  -3 3955.83 288.283   2
  -1  -6  -3 5191.71 317.855   5
   1   6   3 4415.15 318.552   8
   1  -6  -3 4563.36 326.173   5
  -1   6   3 4517.80 363.329   2
  -1  -6  -3 4676.64 314.325  10
  -1   6   3 4946.58 346.832   8
  -1   6  -3 4738.70 339.361   8
  -1  -6   3 4296.15 343.676   3
  -1  -6   3 4631.93 309.962   5
  -1  -6   4 126.784 118.420   4
   1  -6  -4 6.87616 134.685   5
  -1   6   4-11.9835 145.594   8
   1   6  -4 114.474 100.177   2
  -1  -6  -4 29.0045 122.352  10
   1   6  -4 291.725 164.831   8
   1   6   4-50.7854 110.616   8
  -1  -6   4 222.694 167.784   3
  -1  -6  -4 218.270 178.144   4
  -1   6  -4-3.69473 125.561   8
   1   6   4 57.4270 129.948   1
  -1   6  -4 0.70412 101.654   2
  -1  -6   4 81.8023 107.126   5
   1  -6   4 260.248 168.809   5
  -1  -6  -4 160.452 116.807   5
   1  -6   4 175.542 132.401   4
  -1   6   4 25.3385 137.588   2
   1   6  -5 19670.1 671.410   8
   1   6  -5 19000.0 533.345   2
  -1  -6   5 18932.7 633.747   5
  -1   6  -5 19798.7 679.470   8
  -1  -6   5 18595.4 636.002   4
  -1  -6  -5 19499.9 669.891  10
  -1  -6  -5 20044.9 776.008   4
  -1   6  -5 18869.5 600.980   2
  -1  -6   5 19291.1 739.046   3
  -1   6   5 19540.3 750.722   2
   1  -6   5 19181.7 672.739   5
  -1   6   5 18814.4 678.374   8
   1   6   5 19534.7 682.664   1
  -1  -6  -5 19469.0 620.284   5
   1   6   5 19160.0 634.735   8
   1  -6   5 18793.9 587.426   4
   1  -6  -5 19259.6 665.312   5
  -1   6   5 18926.8 612.388   1
  -1  -6   6 65595.8 1403.02   3
  -1   6   6 64629.0 1154.58   1
  -1   6   6 65277.1 1275.07   8
  -1   6  -6 66112.9 1267.36   8
   1   6  -6 65072.9 947.860   2
  -1  -6  -6 64863.7 1257.64  10
   1  -6   6 65546.2 1254.52   5
   1   6   6 65716.6 1273.13   1
  -1  -6   6 67784.1 1217.80   5
   1  -6   6 63099.4 1045.61   4
  -1  -6   6 60754.7 886.845   2
   1  -6   6 66392.8 1395.84   3
  -1   6  -6 63893.2 1103.91   2
  -1  -6   6 64799.2 1173.25   4
   1  -6  -6 65587.1 1244.31   5
   1  -6  -6 65262.3 1333.35  10
  -1  -6  -6 64938.6 1427.16   4
   1   6  -6 67396.4 1265.67   8
   1   6   6 64439.7 1194.77   8
  -1  -6  -6 64831.4 1167.16   5
   1  -6   7 12532.1 637.402   3
   1   6   7 12354.8 588.478   1
   1  -6  -7 12268.7 573.348   5
  -1  -6  -7 12861.3 668.266   4
   1  -6  -7 12730.9 625.539  10
   1   6   7 12091.0 536.903   8
  -1   6   7 12558.7 588.939   8
  -1   6  -7 11774.4 395.804   4
  -1  -6  -7 12552.4 598.823  10
   1   6  -7 12177.1 405.780   2
  -1   6   7 12988.9 537.737   1
  -1  -6   7 12103.2 646.918   3
   1   6  -7 13066.8 601.423   8
  -1  -6   7 13274.5 580.692   5
   1  -6   7 11934.7 569.106   5
  -1  -6   7 12364.1 524.374   4
   1  -6   7 12316.5 453.903   4
  -1   6  -7 12569.3 507.228   2
  -1   6  -7 12584.2 587.851   8
  -1  -6  -8 6788.53 506.749   4
   1   6  -8 6904.72 304.297   2
  -1   6  -8 7052.96 466.920   8
  -1   6  -8 7132.13 393.269   2
  -1  -6   8 7119.60 460.518   5
   1  -6   8 6753.95 323.591   4
   1   6   8 6992.50 432.285   8
   1  -6   8 7389.20 513.268   3
   1  -6  -8 7180.68 489.707  10
   1   6  -8 7754.99 494.968   8
  -1  -6   8 7041.29 401.643   4
   1   6   8 8125.47 497.480   1
  -1   6   8 7199.45 433.033   1
   1  -6   8 6617.28 461.994   5
  -1  -6   8 7223.70 533.219   3
  -1  -6  -8 7208.22 485.448  10
  -1  -6  -9 4382.01 406.430  10
   1   6  -9 4100.48 237.490   2
   1  -6   9 4430.49 438.150   3
  -1  -6   9 4695.01 468.621   3
   1  -6   9 3916.67 385.338   5
  -1   6  -9 4425.44 395.001   8
   1  -6   9 3916.02 248.396   4
  -1  -6   9 3936.45 321.451   4
  -1   6  -9 3793.93 300.890   2
   1   6  -9 4058.34 385.472   8
   1   6   9 3701.36 347.520   1
  -1   6   9 4096.32 339.212   1
   1  -6  -9 4517.08 415.382  10
  -1  -6   9 4439.77 397.895   5
  -1  -6  -9 4005.10 409.755   4
   1  -6 -10 6149.14 401.492   6
   1   6 -10 5576.92 468.919   8
  -1   6  10 6165.02 428.213   1
  -1  -6  10 5465.94 442.829   5
  -1  -6 -10 6297.50 511.662  10
  -1   6 -10 5830.78 383.961   2
   1  -6 -10 6410.61 500.849  10
  -1   6 -10 6128.85 459.829   8
  -1  -6  10 5602.77 374.613   4
   1  -6  10 6296.48 516.678   3
  -1  -6  10 5794.93 517.461   3
   1   6  10 6455.52 468.837   1
   1  -6  10 5904.28 292.573   4
   1  -6  10 6461.64 508.122   5
   1   6 -10 5734.34 288.578   2
  -1   6 -11 1521.29 218.971   2
   1  -6  11 1718.06 307.011   5
  -1   6 -11 1744.92 308.028   8
   1  -6 -11 1789.58 310.559  10
   1   6  11 1450.15 186.073   3
  -1  -6  11 1818.82 345.071   3
  -1   6  11 1953.71 311.870   1
  -1  -6 -11 2092.05 367.811  10
   1   6 -11 1449.03 165.932   2
   1   6  11 2284.16 353.177   1
  -1  -6  11 1547.81 223.064   4
   1  -6  11 1383.31 286.956   3
   1   6 -11 1760.36 302.881   8
   1  -6 -11 1663.00 237.296   6
   1  -6  11 1535.39 165.702   4
  -1  -6  11 1984.02 326.781   5
   1   6 -11 1475.85 243.828  10
   1  -6  12 7749.69 607.786   3
  -1  -6  12 6213.94 396.059   4
  -1  -6  12 6785.80 597.533   3
  -1  -6  12 7168.14 531.295   5
   1  -6  12 7164.61 563.337   5
  -1   6  12 7329.93 525.364   1
  -1   6 -12 7194.86 540.757   8
   1  -6 -12 7150.45 449.659   6
   1   6  12 6455.94 534.060   1
   1  -6  12 6416.62 295.966   4
   1   6 -12 6690.22 460.693  10
  -1   6 -12 7230.61 441.322   2
   1  -6 -12 7195.37 559.125  10
  -1  -6 -12 6430.97 542.380  10
   1   6 -12 6929.37 537.933   8
   1   6 -12 6558.61 319.149   2
   1   6  12 6638.65 386.278   3
  -1  -6 -13 4663.77 498.499  10
  -1  -6  13 4881.40 483.217   5
   1  -6 -13 5645.88 421.973   6
   1  -6  13 5208.75 313.413   7
  -1   6  13 5613.62 496.938   1
   1   6  13 5317.81 355.971   3
   1  -6 -13 4584.06 509.715  10
   1  -6  13 4786.40 482.585   5
   1  -6  13 5224.65 547.558   3
   1   6 -13 4754.02 279.630   2
  -1   6  13 4934.46 413.630   3
  -1  -6  13 4827.62 525.473   3
   1   6 -13 5587.30 526.902   8
  -1   6 -13 4628.28 370.752   2
   1  -6  13 4484.59 247.554   4
  -1   6 -13 5606.04 480.661  10
   1   6  13 5690.91 528.504   1
  -1   6 -13 5021.41 473.072   8
   1   6 -13 4974.34 423.910  10
  -1  -6  13 4076.73 332.075   4
   1  -6  14 558.572 250.223   5
   1  -6  14 290.963 90.9500   4
   1  -6 -14 291.445 264.393  10
  -1   6 -14 143.531 214.818   8
  -1   6 -14 578.481 215.999  10
   1   6  14 1276.33 346.674   1
  -1  -6 -14 433.403 138.445   6
   1  -6 -14 389.978 183.320   6
   1   6 -14 582.433 258.223   6
   1   6 -14 331.870 123.974   9
   1   6 -14 307.639 120.793   2
   1  -6  14 517.665 115.795   7
  -1   6  14 673.978 249.581   1
  -1  -6 -14 152.691 233.031  10
  -1   6  14 417.896 171.221   3
  -1  -6  14 647.542 302.990   3
   1   6  14 200.981 117.507   3
   1  -6  14 520.502 290.296   3
   1   6 -14 456.479 211.900  10
  -1   6 -14 79.8537 131.785   2
  -1  -6  14 181.196 141.135   4
  -1  -6  15 316.039 251.934   3
  -1   6  15 76.9523 151.839   3
   1   6 -15 9.51711 112.811   9
  -1  -6 -15 319.717 126.509   6
   1  -6  15 368.436 272.056   3
   1  -6 -15 724.436 311.595  10
   1   6 -15 199.591 239.395   6
   1   6  15 252.837 129.033   3
  -1   6 -15-26.3490 204.397  10
   1  -6 -15 452.968 200.777   6
  -1  -6  15-63.4500 132.329   4
  -1   6  15 843.774 302.834   1
   1  -6  15 150.029 80.5932   7
   1   6 -15 203.571 187.914  10
  -1  -6 -15 299.231 278.460  10
   1  -6  15 534.602 280.078   1
  -1   6 -15 153.993 145.176   2
   1   6  15 538.795 298.736   1
   1   6 -15 152.231 98.3192   2
   1   6  15 163.334 151.335   9
  -1  -6 -16 1337.66 220.623   6
  -1   6  16 1352.01 280.241   3
   1   6 -16 1233.44 281.851  10
   1  -6  16 993.023 315.882   3
  -1  -6  16 1183.62 377.323   3
  -1   6  16 1209.83 327.168   1
   1  -6 -16 1327.71 261.923   6
   1   6  16 1719.46 389.150   1
  -1  -6 -16 972.651 320.574  10
  -1   6 -16 888.303 204.033   2
  -1   6 -16 1288.78 316.766  10
   1   6 -16 1188.56 180.069   2
   1   6 -16 1208.52 188.788   9
   1  -6  16 1109.06 382.990   1
   1   6  16 1076.97 198.863   9
  -1  -6  16 873.997 203.492   4
   1   6 -16 1697.08 388.717   6
   1   6  16 1059.86 211.398   3
   1  -6 -16 1310.52 361.219  10
  -1  -6 -17 3900.43 338.504   6
   1  -6 -17 4094.83 511.626  10
   1   6  17 5031.15 575.828   1
   1   6  17 4194.54 342.489   9
   1  -6  17 4548.04 580.614   1
  -1  -6  17 4522.92 557.361   3
  -1   6 -17 4563.94 519.816  10
   1  -6 -17 4745.67 448.394   6
  -1   6  17 4013.09 431.332   3
  -1   6 -17 3927.40 390.847   2
   1   6 -17 4510.77 566.142   6
   1   6  17 4220.63 382.173   3
  -1  -6  17 4604.13 549.573   1
  -1  -6  17 3484.45 328.006   4
  -1  -6 -17 4035.25 528.721  10
  -1   6  17 4442.83 525.135   1
   1   6 -17 4331.39 476.252  10
   1  -6  17 4583.67 563.588   3
  -1   6 -18 1983.80 385.771  10
   1   6 -18 2002.86 409.349   6
  -1   6 -18 1302.53 262.003   2
   1   6  18 1759.18 397.370   1
  -1   6  18 1525.95 370.475   1
  -1  -6 -18 2056.89 402.345  10
  -1  -6 -18 1637.66 244.834   6
  -1  -6  18 1456.07 411.995   3
  -1   6  18 1556.23 309.923   3
   1  -6  18 1762.03 428.186   3
  -1   6 -18 1836.21 386.850   6
  -1  -6  18 1377.59 397.180   1
   1  -6  18 1591.24 408.603   1
   1  -6 -18 1686.87 409.931  10
   1  -6 -18 1440.24 289.567   6
   1   6 -18 1889.36 355.961  10
   1  -6 -19 1806.49 306.599   6
   1  -6 -19 1120.88 370.486  10
   1   6 -19 1509.94 346.826  10
  -1  -6  19 1139.47 433.022   3
   1  -6  19 1745.12 446.043   1
  -1  -6 -19 2405.76 492.396  10
   1   6 -19 1614.14 403.997   6
  -1   6  19 1298.12 290.444   3
  -1   6  19 1865.70 420.528   1
  -1   6 -19 1666.36 284.896   2
  -1   6 -19 1539.23 405.013   6
  -1   6 -19 1209.52 325.031  10
   1   6  19 1752.40 434.590   1
   1  -6  19 1388.03 372.683   3
  -1  -6  19 1461.12 403.632   1
  -1   6 -20 1777.84 411.063   6
  -1  -6  20 1934.13 497.157   1
  -1   6  20 1594.45 332.418   3
   1  -6 -20 1472.44 400.007  10
   1   6 -20 1642.71 437.639   6
  -1   6 -20 1143.65 351.001  10
   1  -6 -20 1452.08 321.071   6
   1   6  20 1523.02 428.300   1
   1   6 -20 1136.46 332.567  10
  -1  -6  20 1681.00 471.172   3
  -1  -6 -20 1984.41 489.660  10
  -1   6  20 2209.73 465.109   1
   1  -6  20 1014.19 342.944   3
   1  -6  20 1644.32 398.355   1
  -1  -6  21 469.444 326.155   3
   1  -6 -21 922.515 263.710   6
  -1   6 -21 911.329 335.810  10
   1  -6  21 923.611 399.109   3
  -1  -6 -21 1278.70 366.330  10
   1   6 -21 835.567 299.974  10
  -1  -6  21 1427.51 471.731   1
  -1   6  21 1061.80 399.740   1
   1   6  21 1095.61 422.896   1
   1  -6 -21 667.309 323.543  10
   1  -6  21 1114.55 402.420   1
  -1   6  21 239.294 220.610   3
   1   6 -21 1205.98 407.382   6
  -1   6 -21 419.349 282.735   6
   1  -6  22 885.554 372.041   3
   1  -6 -22 700.819 346.395  10
   1   6 -22 514.378 315.054   6
  -1   6 -22 227.549 272.534   6
   1   6  22 42.1977 304.022   1
  -1  -6  22 196.849 363.080   1
   1  -6  22 1467.27 508.898   1
  -1  -6 -22 764.502 390.057  10
  -1  -6  22 509.401 314.863   3
  -1   6 -22 10.2058 259.621  10
   1  -6 -22 549.864 266.827   6
   1   6 -22 465.814 283.244  10
  -1   6  22 629.081 371.515   1
   1   6  23 328.024 352.324   1
   1   6 -23 12.9062 282.881   6
  -1  -6  23 121.615 247.051   3
   1  -6  23 222.882 336.403   1
  -1   6 -23 324.316 353.330   6
  -1  -6 -23 498.106 333.785  10
   1  -6  23 542.740 334.827   3
  -1   6  23 258.640 302.250   1
   1   6 -23 94.7767 258.842  10
  -1   6 -23-135.712 267.761  10
  -1  -6  23 729.838 388.151   1
   1  -6 -23 386.707 341.175  10
   1   6 -24 1683.14 467.609   6
   1  -6  24 1954.24 541.609   3
  -1   6 -24 639.126 332.930   6
  -1  -6 -24 1065.23 420.830  10
   1   6 -24 609.545 310.563  10
   1   6  24 1273.86 423.410   1
  -1  -6  24 825.502 443.057   1
   1  -6 -24 1277.49 412.436  10
   1  -6  24 1035.51 417.635   1
  -1   6  24 1849.16 489.546   1
  -1  -6  24 1658.35 477.936   3
  -1   6 -24 1355.70 419.461  10
  -1  -6  25 211.637 365.927   3
   1  -6  25 249.308 357.821   3
  -1   6  25 1040.89 468.449   1
  -1   6 -25 527.296 347.001  10
   1   6  25 1177.56 482.779   1
  -1   6 -25 732.661 371.166   6
   1   6 -25 498.973 367.019   6
  -1  -6  25 156.969 347.361   1
   1  -6 -25 427.742 398.815  10
  -1  -6 -25 463.456 357.341  10
   1  -6  25-8.66493 329.745   1
  -1   6 -26-7.83120 328.843  10
   1  -6  26 253.971 388.987   1
   1   6 -26 130.057 306.292   6
   1  -6 -26 199.454 329.534  10
  -1  -6 -26 238.345 347.609  10
   1  -6  26 133.507 253.624   3
  -1   6  26 568.550 353.295   1
  -1  -6  26 183.838 327.314   3
  -1   6 -26 89.9286 273.958   6
   1   6  26 373.699 395.168   1
  -1  -6  26-306.537 363.193   1
   1   6 -27 366.341 300.304   6
   1  -6  27 316.759 430.429   1
   1  -6  27 32.0886 289.377   3
   1  -6 -27 228.328 368.470  10
  -1  -6 -27 601.988 434.423  10
  -1  -6  27 20.0448 341.296   3
  -1   6  27 946.373 466.436   1
  -1   6 -27 792.534 364.261   6
  -1   6 -27 87.1977 294.798  10
   1   6  27 942.583 464.439   1
  -1  -6  27-173.458 273.292   1
  -1   6  28 593.176 381.331   1
  -1  -6  28 70.6406 334.170   3
  -1   6 -28-75.1089 326.544  10
   1   6 -28 272.981 315.224   6
  -1  -6  28 246.887 339.293   1
   1   6  28 555.201 400.593   1
   1  -6 -28 115.228 361.320  10
  -1   6 -28 392.629 325.179   6
   1   6 -29 275.892 317.370   6
  -1   6 -29-256.654 304.644  10
  -1   6  29 580.718 434.655   1
  -1  -7   0 457.373 218.475   4
  -1   7   0-40.4827 157.261   8
   1   7   0-167.466 188.553   2
   1  -7   0-214.110 186.819   5
  -1   7   0 314.637 195.149   2
   1  -7   0-154.972 149.333   4
  -1  -7   0-229.617 131.554   5
   1   7   0-89.0274 135.299   8
  -1   7  -1 23331.8 751.875   8
  -1  -7  -1 22434.4 687.113   5
  -1   7   1 22559.2 743.273   8
  -1  -7   1 22934.7 787.478   4
  -1  -7   1 23119.0 682.360   5
  -1   7   1 24228.1 796.859   2
   1  -7   1 23378.9 740.262   5
  -1  -7  -1 23053.2 830.375   4
   1  -7  -1 22828.1 844.393   4
   1  -7   1 22992.8 793.940   4
   1   7   1 23568.1 724.857   8
   1   7  -1 22559.6 750.401   2
  -1   7  -1 23111.8 756.144   2
   1  -7  -1 23789.2 749.977   5
   1   7  -1 22514.8 715.203   8
   1  -7  -2 61579.7 1409.65   4
  -1   7   2 58679.9 1292.55   2
   1   7  -2 60272.7 1174.51   2
   1   7   2 59407.3 1136.59   8
   1  -7   2 58922.9 1181.90   5
  -1  -7   2 57940.8 1102.39   5
   1  -7   2 59618.6 1247.53   4
  -1  -7   2 56841.0 1207.45   3
   1   7  -2 60654.6 1169.73   8
   1  -7  -2 59218.8 1191.93   5
  -1   7   2 60050.8 1204.53   8
  -1  -7  -2 59935.1 1112.24   5
  -1  -7   2 57618.3 1221.60   4
  -1  -7  -2 59755.8 1339.75   4
  -1   7  -2 60643.5 1217.47   8
  -1   7  -2 56311.4 1148.71   2
  -1  -7  -3 3852.88 380.807   4
  -1  -7  -3 3216.55 276.422   5
   1   7   3 3009.35 295.275   8
  -1  -7   3 3420.45 314.312   4
   1   7  -3 3308.50 277.813   2
   1  -7   3 3322.11 306.782   4
  -1   7   3 3338.58 345.352   2
   1  -7  -3 3456.52 353.728   4
   1  -7  -3 3239.16 308.840   5
  -1   7  -3 3145.12 283.938   2
  -1  -7   3 3025.71 316.590   3
   1  -7   3 3534.77 317.055   5
   1   7  -3 3226.89 302.201   8
  -1   7   3 3202.90 311.042   8
  -1   7  -3 3832.00 343.602   8
  -1  -7   3 2952.93 291.925   5
  -1  -7  -4-14.7228 118.861   5
   1   7  -4 71.6461 107.617   2
  -1   7  -4 272.962 174.090   8
  -1   7   4 130.852 161.216   2
   1   7  -4 62.1664 132.397   8
   1   7   4-68.4909 137.628   8
  -1  -7  -4 447.588 232.812   4
   1  -7   4 395.694 170.226   5
  -1  -7   4 90.3614 119.952   5
  -1   7   4 17.7268 141.370   8
  -1  -7   4 80.6135 143.829   4
   1  -7  -4 129.607 151.027   5
  -1   7  -4 157.416 111.224   2
  -1  -7   4 320.217 172.025   3
  -1  -7  -4 44.4450 119.830  10
   1  -7   4 230.898 144.396   4
  -1   7   5 12546.7 596.923   8
   1   7  -5 13073.2 598.012   8
  -1   7  -5 12615.4 531.535   2
   1   7   5 12729.8 583.439   1
  -1  -7   5 12292.7 637.392   3
  -1   7  -5 13601.4 612.887   8
   1  -7  -5 12661.5 586.447   5
  -1  -7   5 12331.6 564.453   4
  -1  -7  -5 13676.4 699.594   4
   1   7  -5 13362.8 505.968   2
   1   7   5 12529.7 564.479   8
   1  -7   5 12984.0 595.501   5
  -1  -7  -5 12933.4 588.244  10
  -1   7   5 12986.5 663.241   2
  -1  -7  -5 13203.8 556.494   5
  -1  -7   5 13519.4 568.723   5
   1  -7   5 12817.2 550.593   4
  -1  -7  -6 7400.96 470.145  10
   1  -7   6 7658.69 476.461   5
  -1   7  -6 7515.28 414.228   2
  -1  -7   6 7754.13 442.325   4
   1   7   6 7492.32 448.022   8
   1  -7  -6 7798.50 474.096   5
  -1  -7  -6 8037.55 548.717   4
  -1  -7   6 7355.86 515.975   3
  -1  -7   6 7838.70 453.936   5
  -1   7  -6 7265.13 476.940   8
  -1   7   6 7624.73 526.747   2
   1   7  -6 8098.32 489.668   8
  -1  -7  -6 7193.04 429.996   5
   1  -7   6 7866.33 428.865   4
   1   7  -6 7652.13 377.038   2
  -1   7   6 6952.78 455.379   8
  -1   7   6 7566.78 437.859   1
   1   7   6 7949.32 501.962   1
   1   7  -7 2058.04 209.875   2
  -1   7  -7 1957.11 241.288   2
  -1   7   7 2279.57 273.094   1
   1  -7  -7 1640.53 273.874  10
   1  -7   7 2165.66 241.539   4
   1   7  -7 2004.21 293.622   8
  -1  -7  -7 2444.49 287.793   5
  -1  -7   7 1729.17 240.194   4
   1   7   7 1546.44 270.662   1
   1  -7   7 2146.82 290.661   5
  -1   7   7 2167.61 293.416   8
  -1   7  -7 2098.98 285.973   8
  -1  -7   7 1712.57 248.626   5
  -1  -7  -7 1770.46 268.365  10
   1   7   7 1871.22 254.483   8
  -1  -7  -7 2094.94 327.059   4
  -1  -7   7 2231.52 325.136   3
   1  -7  -7 2177.66 290.408   5
   1   7  -8 5083.53 420.840   8
  -1  -7   8 5657.96 438.975   5
  -1  -7  -8 5127.76 453.026  10
   1  -7   8 5304.95 350.571   4
  -1   7  -8 4878.32 423.100   8
  -1   7   8 4768.17 382.139   1
   1  -7  -8 4670.38 430.186  10
   1   7   8 5075.44 402.044   8
   1  -7   8 5345.44 432.456   5
  -1  -7   8 4695.38 345.284   4
  -1  -7   8 5479.28 492.171   3
   1  -7  -8 5117.22 431.331   5
   1  -7   8 5900.10 495.105   3
  -1   7  -8 5203.89 362.906   2
   1   7  -8 5059.68 291.540   2
  -1  -7  -8 5549.14 414.597   5
  -1  -7  -8 5420.40 483.767   4
  -1   7   8 4675.98 399.071   8
   1   7   8 5601.59 453.766   1
  -1   7  -9-44.2773 114.586   2
  -1   7   9 53.7646 147.639   1
   1   7  -9 68.7374 192.181   8
  -1  -7   9 35.7576 184.037   3
   1  -7   9-50.7005 177.547   3
   1  -7  -9-138.452 206.096  10
   1  -7  -9 267.947 202.580   5
  -1  -7  -9-330.276 321.226   4
  -1   7   9 60.8241 182.375   8
   1   7   9 72.9428 186.564   1
   1   7  -9 43.7702 82.3374   2
   1  -7   9 86.3980 209.526   5
  -1  -7   9 334.326 154.769   4
  -1   7  -9 166.668 195.068   8
  -1  -7   9 53.0963 162.813   5
   1  -7   9 268.342 130.316   4
   1   7   9 121.790 162.942   8
  -1  -7  -9 250.531 211.816  10
   1   7  10 1770.91 276.896   8
  -1  -7 -10 1925.81 321.064  10
   1  -7 -10 1798.52 292.168  10
   1   7  10 1327.45 263.702   1
   1  -7  10 1664.25 190.162   4
   1  -7  10 1891.65 350.373   3
   1   7 -10 1938.95 327.697   8
  -1  -7  10 1754.64 299.568   5
  -1   7 -10 1804.18 236.526   2
  -1  -7  10 2018.90 360.190   3
  -1   7  10 1862.17 276.639   1
  -1  -7  10 2080.46 260.522   4
  -1   7 -10 2128.40 316.862   8
   1   7 -10 1645.93 181.708   2
   1  -7  10 1934.10 337.877   5
   1  -7  11-67.6439 219.166   3
  -1   7 -11-178.338 203.831   8
   1  -7  11 376.378 250.803   5
  -1  -7 -11 161.119 250.601  10
   1  -7 -11-348.754 218.764  10
  -1   7 -11 23.2197 123.737   2
  -1   7  11 94.2981 169.023   1
  -1  -7  11 109.704 275.362   3
   1  -7  11 64.0242 88.6340   4
  -1  -7  11 50.2035 147.030   4
   1   7  11-69.9866 216.583   1
  -1  -7  11 235.459 213.020   5
   1   7 -11 208.243 107.301   2
   1   7 -11 130.373 226.031   8
   1  -7 -12 3003.55 396.806  10
  -1  -7  12 3090.73 414.238   5
  -1  -7  12 3584.65 477.598   3
   1  -7  12 3688.81 443.143   5
  -1   7  12 3113.05 382.992   1
  -1  -7 -12 3340.94 433.459  10
   1   7 -12 2714.08 392.968   8
  -1  -7  12 2912.54 301.682   4
   1   7 -12 3417.22 248.156   2
   1   7 -12 2991.25 346.003  10
  -1   7 -12 3362.00 433.969   8
  -1   7 -12 2864.86 293.604   2
   1  -7  12 2915.67 240.861   4
   1   7  12 3337.39 404.143   1
   1  -7  12 3918.89 489.823   3
  -1  -7  13 866.845 288.719   5
   1   7  13 142.491 239.456   1
  -1   7  13 603.046 218.071   1
  -1   7 -13 640.006 203.947   2
  -1  -7  13 449.963 170.235   4
   1  -7  13 577.095 249.853   5
   1   7  13 446.763 140.379   3
   1   7 -13 446.006 118.559   2
  -1  -7  13 897.488 363.651   3
  -1   7 -13 675.306 275.984   8
   1   7 -13 422.303 257.371   8
  -1  -7 -13 623.167 256.160  10
   1  -7  13 483.866 120.858   4
   1  -7  13 266.616 237.463   3
   1   7 -13 283.286 151.090  10
   1  -7 -13 388.175 248.350  10
   1  -7  14 679.389 326.158   5
   1  -7 -14 883.495 235.779   6
   1  -7  14 564.982 120.225   4
  -1  -7 -14 433.946 306.341  10
  -1   7  14 712.864 235.370   3
  -1   7 -14 687.635 188.784   2
   1  -7  14 579.229 295.878   3
   1   7  14 577.273 163.798   3
  -1   7 -14 812.005 314.271   8
  -1  -7  14 626.851 180.464   4
   1   7 -14 740.310 138.411   2
  -1  -7  14 680.439 248.406   5
   1   7 -14 322.080 280.603   8
  -1   7  14 1048.39 290.847   1
  -1   7 -14 597.301 241.160  10
   1   7 -14 507.438 202.186  10
  -1  -7  14 1112.45 390.650   3
   1   7  14 1315.91 342.850   1
   1  -7 -14 668.681 270.055  10
  -1  -7  15 562.522 163.302   4
  -1  -7 -15 571.857 273.230  10
  -1   7 -15 1150.57 307.906  10
   1  -7  15 715.010 297.382   3
   1   7  15 974.515 350.811   1
   1   7 -15 342.188 211.866  10
   1  -7 -15 656.539 282.419  10
   1  -7  15 121.134 264.050   5
   1   7 -15 371.060 237.216   6
  -1   7  15 706.968 303.189   1
  -1   7  15 477.963 179.345   3
   1  -7  15 690.814 145.883   7
   1   7 -15 760.665 143.816   2
  -1  -7  15 659.625 352.040   3
  -1   7 -15 496.466 184.804   2
   1  -7 -15 843.630 234.374   6
   1   7 -15 517.231 158.688   9
  -1   7 -15 836.143 292.540   8
   1   7  15 685.075 177.466   3
   1   7 -16 1228.74 262.274  10
   1   7  16 1381.36 361.712   1
  -1   7  16 857.063 297.319   1
   1   7 -16 1098.50 198.557   9
   1   7  16 1226.34 212.281   3
   1   7  16 991.119 216.064   9
  -1   7 -16 1198.06 317.374  10
   1  -7 -16 1384.81 271.497   6
   1   7 -16 1341.72 369.771   6
   1  -7  16 299.668 252.733   3
  -1   7  16 802.662 245.438   3
  -1   7 -16 853.655 205.603   2
   1  -7  16 1109.50 333.753   1
  -1  -7  16 865.365 196.413   4
  -1  -7 -16 1224.91 371.687  10
   1  -7 -16 877.165 345.859  10
  -1  -7  16 419.463 307.907   3
   1   7 -17 91.8644 244.965   6
   1   7  17 172.595 170.677   9
  -1   7  17 121.900 186.817   3
  -1   7  17 530.634 279.304   1
   1  -7 -17 200.255 291.361  10
  -1   7 -17 421.088 237.094  10
   1  -7  17-28.6678 282.051   1
   1  -7 -17-56.4415 159.172   6
  -1   7 -17-111.345 165.202   2
   1   7  17 389.179 301.708   1
   1  -7  17-69.9969 280.099   3
  -1  -7 -17-159.569 245.596  10
   1   7 -17-190.344 192.882  10
  -1  -7  17 1063.30 397.864   3
  -1  -7  18 661.857 323.838   3
  -1  -7 -18 28.9163 261.090  10
  -1  -7  18 56.8715 291.883   1
   1  -7  18 624.203 367.828   1
   1   7  18 205.055 279.350   1
  -1   7  18 380.020 291.549   1
   1   7 -18 422.822 233.198  10
  -1   7  18 210.956 198.097   3
  -1   7 -18 80.0345 156.244   2
   1  -7 -18 90.6229 187.816   6
   1  -7 -18-90.9960 230.963  10
  -1   7 -18 241.392 228.096  10
   1   7 -18 277.000 275.647   6
   1  -7  18 501.862 327.681   3
   1  -7 -19 97.3127 258.619  10
  -1   7 -19-357.940 240.754  10
  -1   7  19 337.001 313.839   1
   1   7 -19 49.5152 211.192  10
   1   7 -19 226.132 324.458   6
  -1  -7  19 631.763 395.933   3
   1   7  19 525.266 309.816   1
   1  -7  19-555.750 358.808   3
  -1  -7 -19 226.985 276.003  10
  -1   7  19-109.631 210.148   3
   1  -7  19-201.841 311.328   1
   1  -7 -19 112.274 168.577   6
  -1   7 -19 366.264 276.349   6
  -1  -7  19 482.504 339.136   1
  -1  -7 -20 1390.53 395.137  10
  -1   7 -20 1216.76 401.134   6
   1  -7 -20 1613.57 389.545  10
  -1  -7  20 1734.59 441.881   1
  -1   7  20 916.686 260.161   3
   1   7 -20 1288.81 336.826  10
   1   7  20 2226.38 451.694   1
   1  -7 -20 1467.57 315.240   6
  -1  -7  20 1981.64 489.094   3
   1  -7  20 1570.66 449.713   3
   1   7 -20 2069.95 473.940   6
  -1   7 -20 1872.58 403.648  10
   1  -7  20 1900.55 446.213   1
  -1   7  20 2282.22 448.254   1
   1  -7 -21 132.514 198.272   6
   1   7 -21 175.581 348.842   6
  -1  -7 -21 678.795 341.716  10
   1  -7  21-160.844 325.925   1
  -1  -7  21 127.559 277.069   1
   1  -7  21 220.558 259.544   3
  -1  -7  21 233.270 334.527   3
  -1   7 -21-142.940 249.903   6
  -1   7 -21-190.093 239.010  10
  -1   7  21 306.259 322.820   1
   1   7 -21 197.587 230.180  10
   1  -7 -21 353.087 301.042  10
   1   7  21-43.8567 335.952   1
   1  -7  22 501.542 398.122   1
  -1  -7 -22 634.233 383.802  10
  -1   7  22 277.593 292.486   1
   1  -7  22-95.8178 326.658   3
  -1   7 -22 803.256 345.581   6
   1   7 -22 274.422 264.436  10
  -1  -7  22-433.187 315.290   1
  -1   7 -22-231.692 294.907  10
   1  -7 -22-139.754 260.296  10
  -1  -7  22 528.916 344.229   3
   1   7  22 416.785 362.219   1
   1   7 -22 558.782 324.927   6
   1  -7  23 364.166 332.074   3
  -1   7  23 806.229 384.501   1
   1   7 -23 196.351 263.515  10
  -1  -7  23-109.400 342.637   3
  -1   7 -23-20.2109 276.508  10
  -1  -7 -23 96.8699 292.021  10
   1   7 -23 181.008 276.645   6
   1  -7 -23 642.136 396.944  10
   1  -7  23 56.7409 310.699   1
   1   7  23 640.637 399.855   1
  -1   7 -23 248.594 322.996   6
  -1  -7  23 211.633 400.730   1
   1   7  24 815.878 372.344   1
  -1   7 -24 470.723 400.036   6
  -1  -7  24 414.330 356.533   3
  -1   7  24 1095.21 423.824   1
  -1   7 -24 384.070 286.328  10
   1   7 -24 678.997 400.201   6
  -1  -7  24 1250.62 414.361   1
  -1  -7 -24 429.728 374.205  10
   1  -7  24 405.458 384.840   3
   1  -7  24 542.033 422.146   1
   1  -7 -24 956.835 431.142  10
   1  -7 -25 688.253 392.847  10
  -1  -7 -25-152.679 299.990  10
  -1   7 -25 395.178 329.607  10
   1   7  25 946.337 441.350   1
  -1   7 -25 311.867 301.063   6
  -1  -7  25 675.313 420.390   3
   1  -7  25-516.323 463.867   1
  -1   7  25 490.256 414.920   1
   1  -7  25 240.947 361.579   3
  -1  -7  25 302.426 322.869   1
   1   7 -25 146.844 338.259   6
  -1   7 -26 741.948 354.977  10
   1  -7 -26 570.287 424.941  10
   1   7  26 1261.75 511.182   1
   1  -7  26-504.002 464.944   1
  -1   7 -26-538.680 371.689   6
   1  -7  26 229.547 264.646   3
  -1  -7  26 431.223 377.458   3
  -1   7  26 849.182 403.985   1
  -1  -7 -26 634.041 440.462  10
  -1  -7  26-74.8521 289.520   1
   1   7 -26-91.2856 316.499   6
  -1   7  27 347.423 399.289   1
   1  -7 -27 412.735 378.390  10
   1  -7  27-555.275 465.351   1
  -1  -7 -27-272.655 373.530  10
  -1   7 -27-678.005 406.356   6
  -1  -7  27 450.043 383.790   3
  -1  -7  27 181.837 358.750   1
   1   7  27-190.395 334.992   1
   1  -7  27 739.227 406.839   3
   1   7 -27 98.7209 291.005   6
  -1   7 -27 362.424 335.362  10
   1   7 -28 587.505 353.069   6
  -1   7 -28 397.673 352.889   6
   1  -7  28-373.575 373.862   3
  -1   7  28 997.191 475.756   1
  -1  -7  28 354.460 402.073   3
   1   8   0-142.577 182.036   2
  -1  -8   0-258.475 190.846   5
  -1   8   0-269.531 215.473   8
   1   8   0-177.664 202.695   8
   1  -8   0 152.946 164.296   4
  -1  -8   0 433.697 205.683   4
  -1   8   0 189.839 175.622   2
   1  -8   0-655.404 238.648   5
  -1  -8   1 2447.41 274.693   5
  -1   8  -1 2254.25 287.048   8
  -1   8   1 2521.21 324.789   2
  -1  -8  -1 2435.11 337.001   4
   1  -8   1 2151.49 282.413   4
   1  -8  -1 1793.22 278.770   5
   1  -8   1 1877.16 242.210   5
  -1  -8   1 2258.10 312.164   4
   1   8  -1 2524.84 305.018   8
  -1   8   1 2013.32 278.133   8
  -1   8  -1 2436.91 309.003   2
   1  -8  -1 1961.62 288.694   4
   1   8  -1 2238.52 231.512   2
   1   8   1 2372.95 287.741   8
  -1  -8  -1 1885.86 241.980   5
   1  -8  -2 133923. 2254.61   4
   1  -8   2 133833. 1886.80   5
  -1   8  -2 135564. 1932.37   8
   1   8   2 137318. 1862.58   8
   1  -8   2 131447. 2013.72   4
   1  -8  -2 136843. 1911.48   5
  -1  -8  -2 132733. 2128.06   4
  -1   8   2 134777. 2062.76   2
   1   8  -2 137895. 1891.94   8
   1   8  -2 129916. 1897.53   2
  -1   8   2 134193. 1921.65   8
  -1  -8   2 132503. 1783.42   5
  -1  -8  -2 132520. 1802.98   5
  -1   8  -2 129382. 1846.25   2
  -1  -8   2 126393. 1975.89   4
  -1   8  -3 10883.7 576.205   8
  -1  -8   3 11241.4 548.446   5
   1  -8   3 10601.7 570.649   4
  -1  -8  -3 10178.2 631.737   4
  -1  -8   3 10864.0 596.887   3
   1   8  -3 10937.9 572.237   8
   1   8  -3 10481.5 521.616   2
  -1   8  -3 9879.05 511.482   2
  -1   8   3 11011.1 578.701   8
   1  -8  -3 10734.6 651.855   4
  -1  -8  -3 10716.5 534.723   5
  -1   8   3 10615.3 624.564   2
  -1  -8   3 10709.8 575.832   4
   1  -8  -3 10747.5 557.718   5
   1  -8   3 10408.5 565.981   5
   1   8   3 10646.3 534.123   8
  -1  -8   4 4225.29 362.628   4
  -1   8   4 3908.62 397.166   2
  -1   8   4 3895.07 367.819   8
   1  -8  -4 4123.50 368.990   5
   1   8  -4 3721.73 351.963   8
   1  -8   4 4303.27 359.260   4
  -1  -8   4 4195.06 348.968   5
   1   8  -4 4342.52 341.578   2
  -1   8  -4 4151.46 390.609   8
  -1  -8   4 4023.16 387.077   3
   1  -8   4 3811.90 361.868   5
  -1  -8  -4 4243.91 351.681   5
   1   8   4 3932.79 329.205   8
  -1  -8  -4 4450.96 435.881   4
  -1   8  -4 3621.07 307.780   2
  -1  -8   5 566.215 200.645   5
   1  -8   5 242.256 197.314   5
  -1   8  -5 391.920 157.646   2
   1   8  -5 247.288 135.269   2
  -1  -8  -5 358.531 170.474   5
  -1   8  -5 188.537 199.167   8
   1  -8  -5 238.595 170.739   5
  -1  -8   5 373.910 203.088   3
   1   8   5 290.282 166.176   8
  -1  -8   5 221.155 179.814   4
   1  -8   5 236.695 194.127   4
  -1   8   5 245.251 176.452   2
  -1  -8  -5 546.854 222.319   4
  -1   8   5 221.952 192.962   8
   1   8  -5-116.390 173.454   8
  -1  -8  -5 178.319 155.167  10
  -1   8  -6 26189.1 920.082   8
   1   8   6 24882.1 845.160   8
  -1  -8  -6 25698.8 838.539   5
   1   8  -6 26345.9 755.485   2
  -1  -8   6 25081.4 849.025   4
   1  -8   6 25032.8 886.428   5
   1  -8  -6 26442.5 898.377   5
  -1   8  -6 24898.2 779.091   2
  -1  -8   6 25887.9 987.434   3
  -1  -8  -6 25461.4 885.465  10
   1  -8   6 25045.9 816.497   4
  -1   8   6 26298.6 912.335   8
  -1  -8   6 25706.4 870.995   5
  -1  -8  -6 26565.6 1038.44   4
   1   8   6 27511.6 923.832   1
   1   8  -6 27791.9 927.113   8
  -1  -8  -7-80.1646 232.998   4
  -1   8   7-265.405 202.585   8
   1   8  -7 319.394 155.801   2
   1   8   7 49.4292 206.422   1
   1   8   7-31.3186 163.351   8
  -1  -8  -7 156.517 162.626   5
  -1  -8  -7 188.292 178.633  10
  -1  -8   7 455.340 228.114   5
   1  -8   7 257.670 221.732   5
   1  -8   7 241.202 159.277   4
  -1  -8   7 430.523 261.283   3
  -1   8   7 270.894 202.759   1
  -1   8  -7-34.4067 189.564   8
   1   8  -7 0.55095 177.062   8
  -1   8  -7 424.542 176.711   2
  -1  -8   7 179.839 154.374   4
   1  -8  -7 662.865 241.216   5
   1  -8   8 5280.35 381.454   4
  -1   8   8 5308.52 431.175   1
   1   8   8 4810.17 438.338   1
   1  -8  -8 5690.64 462.338   5
  -1   8   8 5023.10 449.467   8
  -1  -8   8 5538.56 437.380   5
  -1   8  -8 4863.99 357.178   2
  -1   8  -8 4817.70 442.010   8
   1  -8  -8 4902.54 442.108  10
  -1  -8   8 4732.47 379.381   4
  -1  -8   8 4778.22 489.092   3
  -1  -8  -8 4924.36 506.275   4
   1   8  -8 5431.25 341.876   2
   1   8  -8 5478.01 461.394   8
   1  -8   8 4998.76 443.613   5
   1   8   8 5011.17 428.085   8
  -1  -8  -8 5394.38 428.284   5
  -1  -8  -8 5207.86 453.617  10
  -1   8  -9 1082.03 305.875   8
  -1   8  -9 555.849 188.071   2
  -1  -8  -9 532.540 260.639  10
  -1  -8  -9 15.4542 254.183   4
   1  -8   9 933.334 281.862   5
   1  -8  -9 534.822 223.937  10
   1  -8   9 914.109 210.918   4
   1   8  -9 688.735 224.212   8
  -1  -8   9 509.850 165.774   4
   1   8   9 543.190 241.132   1
  -1  -8  -9 571.518 228.781   5
  -1   8   9 302.189 222.271   8
  -1  -8   9 510.894 255.561   3
  -1   8   9 555.975 202.716   1
   1  -8   9 312.716 239.904   3
   1   8  -9 337.154 131.345   2
  -1  -8   9 774.228 257.047   5
   1   8   9 619.648 216.599   8
   1  -8  -9 486.694 256.760   5
  -1   8  10 11448.3 631.305   1
   1  -8 -10 10621.3 644.189   5
  -1  -8  10 9407.77 616.567   5
  -1   8 -10 10593.2 538.223   2
   1  -8  10 10029.0 495.898   4
   1   8  10 10176.2 624.948   8
   1  -8  10 10524.0 667.793   5
  -1  -8  10 9626.86 531.637   4
   1  -8 -10 10204.5 656.242  10
  -1  -8  10 10629.7 733.859   3
   1   8 -10 10299.3 651.725   8
  -1   8  10 10759.7 668.390   8
   1   8 -10 10160.1 434.594   2
  -1  -8 -10 10693.3 663.946  10
  -1   8 -10 10091.8 651.384   8
   1   8  10 10508.0 644.366   1
  -1  -8 -10 10835.9 627.624   5
   1  -8  10 11140.6 732.806   3
   1   8  11 126.834 186.776   8
   1   8  11 35.4193 208.993   1
   1  -8  11 25.4628 241.324   5
   1   8 -11-133.970 204.403   8
  -1  -8  11 295.801 268.618   3
  -1   8  11 47.7121 201.884   1
  -1   8 -11 205.053 138.418   2
  -1  -8  11 249.480 255.432   5
   1  -8  11 412.222 171.563   4
   1  -8  11 69.1006 233.134   3
   1  -8 -11 219.128 257.322  10
  -1   8 -11 749.196 288.597   8
  -1  -8 -11 38.7749 195.402  10
   1  -8 -11 659.382 286.710   5
  -1   8  11 304.751 249.298   8
  -1  -8  11 87.1114 145.995   4
   1   8 -11-13.5486 95.1755   2
  -1   8  12 6063.17 557.801   8
   1  -8  12 6665.33 591.321   5
  -1  -8  12 6398.07 556.446   5
  -1  -8  12 6537.05 625.060   3
   1   8 -12 6230.88 346.535   2
   1  -8 -12 6429.81 581.865  10
  -1   8 -12 6710.41 559.473   8
   1   8 -12 6536.10 562.466   8
   1   8  12 6132.83 541.467   1
  -1  -8 -12 6681.12 584.726  10
   1   8  12 6421.28 541.274   8
   1  -8  12 6743.30 390.143   4
  -1   8  12 6820.31 535.460   1
  -1  -8  12 6233.54 442.906   4
   1  -8  12 6957.81 628.118   3
  -1   8 -12 6680.80 443.993   2
  -1  -8  13 651.755 279.049   5
   1   8 -13 220.236 231.464   8
   1  -8  13 624.065 303.058   5
  -1   8 -13 534.103 266.453   8
   1   8 -13 199.562 93.7202   2
  -1  -8 -13 124.207 213.405  10
   1   8 -13 454.357 193.110  10
  -1  -8  13 695.936 348.699   3
   1   8  13 320.918 237.438   8
   1   8  13 426.238 260.242   1
  -1  -8  13 102.454 127.926   4
  -1   8  13 535.577 225.101   1
   1  -8  13 609.636 162.394   4
  -1   8 -13 216.695 158.150   2
   1  -8  13 505.577 316.679   3
   1  -8 -13 338.647 271.994  10
  -1  -8  14 4495.24 378.903   4
   1  -8 -14 4929.64 539.731  10
   1  -8  14 5857.96 611.675   5
  -1   8 -14 6003.34 560.344   8
   1   8 -14 6111.69 587.260   8
  -1   8  14 5599.79 517.722   1
  -1  -8  14 5140.46 538.509   5
  -1  -8 -14 5239.23 559.656  10
   1  -8  14 5250.06 586.132   3
   1   8  14 5668.23 570.665   1
   1   8 -14 4775.17 444.185  10
  -1  -8  14 5307.67 625.960   3
  -1   8 -14 5189.95 406.202   2
   1   8 -14 5291.26 326.113   2
   1   8  14 5411.74 399.527   3
  -1   8  15 702.779 244.737   3
   1  -8  15 711.783 356.531   3
   1   8 -15 803.621 252.325  10
  -1   8 -15 765.828 327.094   8
  -1  -8  15 883.527 210.807   4
   1  -8 -15 1377.16 363.010  10
  -1   8 -15 636.596 252.585  10
  -1  -8  15 937.424 385.825   3
   1   8  15 1108.96 353.850   1
  -1  -8  15 1222.78 353.605   5
  -1   8  15 1423.64 330.035   1
  -1   8 -15 804.021 210.837   2
   1   8  15 669.412 180.204   3
   1   8 -15 963.861 340.865   8
   1  -8  15 1060.45 314.906   5
  -1  -8 -15 976.325 305.462  10
  -1   8  16 8522.55 671.673   1
  -1   8  16 8092.10 609.246   3
  -1  -8 -16 9282.67 762.084  10
  -1  -8  16 8019.38 788.472   3
   1  -8 -16 8115.90 709.123  10
   1   8 -16 8546.67 632.634  10
   1  -8  16 7871.01 752.058   3
   1  -8  16 8693.48 721.251   5
  -1   8 -16 8310.90 523.475   2
  -1  -8  16 7680.04 503.901   4
  -1   8 -16 8668.96 704.878   8
   1   8 -16 8636.50 770.806   6
   1   8  16 8837.75 735.406   1
   1   8 -16 8430.55 535.725   9
  -1   8 -16 8648.26 672.330  10
  -1   8 -17-252.545 228.839  10
   1   8  17-213.812 173.395   9
   1  -8  17 119.832 273.265   1
  -1   8  17 50.3299 169.499   3
   1   8  17 10.0622 290.653   1
   1   8 -17-111.907 193.205  10
   1  -8 -17 47.9044 292.505  10
  -1   8 -17 43.3027 146.681   2
  -1  -8  17 115.452 277.426   3
   1  -8  17-104.156 242.612   3
   1   8 -17 277.813 311.097   6
  -1   8  17 400.941 312.860   1
  -1  -8 -17 118.588 299.678  10
  -1   8  18 686.737 255.683   3
   1  -8  18 754.475 271.665   3
  -1   8  18 1731.78 406.157   1
  -1   8 -18 1138.99 343.369  10
   1   8 -18 1172.94 313.217  10
  -1  -8 -18 908.614 374.049  10
  -1  -8  18 1148.24 358.521   3
   1  -8  18 905.883 359.311   1
   1   8 -18 1719.64 433.269   6
   1  -8 -18 879.434 337.459  10
   1   8  18 661.243 324.935   1
   1   8 -19-103.742 199.560  10
   1  -8 -19 77.0092 239.759  10
  -1   8  19 219.036 213.562   3
  -1  -8 -19 405.467 291.752  10
  -1   8  19 22.4009 262.067   1
  -1  -8  19 757.542 421.213   1
   1   8  19-26.0143 299.370   1
  -1   8 -19 282.202 293.855   6
   1  -8  19 104.878 301.799   1
  -1   8 -19-143.723 236.011  10
   1  -8  19-237.498 317.199   3
   1   8 -19-211.317 283.219   6
  -1  -8  19-22.0793 329.111   3
  -1   8  20 2421.07 475.089   1
   1  -8  20 1418.49 436.405   1
  -1   8 -20 2475.65 440.889  10
  -1  -8  20 1332.03 453.870   3
   1   8  20 2286.17 489.185   1
  -1  -8 -20 2066.89 467.406  10
   1  -8 -20 2545.16 525.144  10
   1   8 -20 2728.15 541.437   6
   1  -8  20 2670.65 539.796   3
   1   8 -20 2248.32 414.237  10
  -1   8 -20 2763.85 528.302   6
  -1  -8  20 2875.66 596.371   1
   1   8 -21-52.5499 227.043  10
  -1   8 -21-131.230 283.510  10
  -1  -8 -21 156.445 346.684  10
   1  -8 -21 270.802 318.359  10
  -1  -8  21 220.516 320.967   1
   1   8  21 355.817 339.499   1
   1  -8  21 93.5432 301.343   1
   1  -8  21 18.1697 334.318   3
  -1  -8  21 682.021 319.048   3
   1   8 -21-239.366 326.319   6
  -1   8  21 735.639 349.061   1
  -1   8 -21 419.224 297.038   6
   1  -8  22 498.053 358.818   1
  -1  -8  22 179.543 342.515   1
  -1   8 -22 674.443 333.126  10
  -1   8 -22 186.919 291.051   6
   1  -8  22 444.729 327.409   3
  -1   8  22 779.084 413.970   1
   1   8  22 457.593 363.666   1
   1   8 -22 689.093 421.353   6
   1  -8 -22 413.006 360.618  10
  -1  -8  22-39.1408 339.020   3
  -1  -8 -22 48.6175 358.855  10
   1  -8  23-198.916 286.814   1
  -1  -8  23 313.923 366.618   3
  -1  -8 -23 288.367 317.736  10
  -1   8 -23-57.7019 278.332  10
  -1  -8  23 388.541 329.743   1
  -1   8 -23-2.41066 285.736   6
   1  -8  23 132.882 333.183   3
  -1   8  23 442.473 359.961   1
   1  -8 -23 80.7347 288.800  10
   1   8 -23-502.091 355.739   6
   1   8  23 518.066 373.454   1
   1  -8  24 1232.92 501.101   1
  -1   8 -24 75.0965 267.383  10
  -1   8  24 931.661 424.519   1
  -1  -8 -24 700.127 402.871  10
   1  -8  24 272.369 375.340   3
   1   8 -24-66.4765 328.729   6
   1  -8 -24 95.3128 339.297  10
  -1  -8  24 463.972 414.439   3
   1   8  24 1527.75 502.624   1
  -1   8 -24 820.307 410.665   6
  -1  -8  24-227.728 301.175   1
   1  -8 -25 380.467 381.365  10
   1   8  25 69.7544 345.108   1
  -1   8  25 236.852 364.359   1
   1  -8  25 941.197 540.128   1
   1  -8  25 75.6909 337.206   3
  -1  -8  25 86.1746 298.402   1
  -1   8 -25 118.277 263.524  10
  -1  -8  25 430.911 429.765   3
  -1   8 -25-393.544 380.705   6
   1   8 -25 254.834 344.643   6
  -1  -8 -25 492.014 389.557  10
   1   8 -26 344.587 398.576   6
   1   8  26 235.991 330.571   1
   1  -8  26-156.824 272.409   3
   1  -8  26-876.460 473.222   1
   1  -8 -26 191.343 335.694  10
  -1   8 -26 360.211 388.415   6
  -1   8  26 783.629 464.766   1
  -1  -8  26 262.785 384.744   3
  -1  -8  26 176.900 306.011   1
  -1  -8 -26 517.961 417.283  10
  -1   8 -26-246.654 301.583  10
   1   8  27 751.485 491.209   1
   1  -8  27 768.982 458.123   3
   1   8 -27 500.423 412.414   6
  -1  -8  27-18.0751 316.340   3
  -1   8  27 801.327 403.282   1
  -1   8 -27-34.7518 315.383   6
  -1   8  28 376.565 387.130   1
  -1   8 -28 653.357 383.871   6
  -1   9   0 19.1153 174.687   8
   1  -9   0 147.463 178.893   4
   1  -9   0-97.5614 158.040   5
  -1  -9   0 429.025 242.865   4
  -1   9   0 3.86993 172.166   2
  -1  -9   0-83.5825 162.800   5
   1   9   0 230.412 187.963   8
   1   9  -1 628.197 192.362   8
  -1   9  -1 635.067 245.030   8
   1   9  -1 214.556 160.520   2
   1  -9  -1 746.389 231.508   5
   1  -9  -1 188.396 228.329   4
  -1  -9  -1 1004.38 310.654   4
   1   9   1 1027.67 225.973   8
   1  -9   1 675.740 236.711   5
  -1  -9   1 864.252 255.793   4
  -1  -9  -1 607.924 196.647   5
  -1   9   1 916.680 246.978   8
  -1   9  -1 749.315 232.645   2
  -1  -9   1 739.220 219.705   5
  -1   9   1 548.546 203.853   2
   1  -9   1 510.566 181.319   4
  -1   9   2 2513.29 328.895   2
   1  -9   2 2778.17 337.574   5
  -1  -9  -2 2675.01 313.552   5
  -1  -9   2 2534.70 295.022   5
   1  -9  -2 2584.52 351.305   4
  -1   9   2 2984.35 346.600   8
   1  -9  -2 2883.13 340.454   5
   1   9   2 3091.15 340.237   8
  -1  -9   2 2758.26 355.969   4
   1   9  -2 3066.24 354.474   8
  -1  -9  -2 3083.12 411.988   4
  -1   9  -2 3011.15 344.091   2
   1  -9   2 3113.25 354.679   4
  -1   9  -2 2685.32 340.471   8
   1   9  -2 2606.64 324.242   2
  -1   9   3 427.191 186.615   2
  -1  -9   3 472.486 198.415   5
  -1   9  -3 1047.91 248.327   2
   1   9  -3 876.905 225.770   2
  -1   9   3 964.342 250.858   8
   1  -9  -3 614.395 196.615   5
   1   9  -3 634.864 214.736   8
  -1   9  -3 1090.97 270.443   8
  -1  -9  -3 1182.10 317.151   4
  -1  -9   3 695.200 216.218   4
   1  -9   3 585.265 212.580   5
   1   9   3 670.728 208.278   8
   1  -9   3 804.635 222.170   4
   1  -9  -3 468.473 251.321   4
  -1  -9  -3 748.487 206.988   5
  -1   9  -4-67.2281 148.372   2
  -1  -9  -4 203.095 210.089   4
   1  -9   4-384.045 197.856   4
  -1   9   4 151.976 175.068   2
   1  -9   4-100.225 175.678   5
   1   9  -4-23.8936 129.579   2
  -1  -9   4 243.777 186.237   4
  -1   9  -4 190.544 210.411   8
  -1  -9  -4 29.9913 156.551   5
  -1   9   4 222.656 195.061   8
   1  -9  -4 110.847 212.547   5
   1   9  -4 89.8794 173.214   8
  -1  -9   4 429.031 222.124   5
   1   9   4 33.8691 179.778   8
  -1  -9   5 90.5313 165.424   5
   1   9  -5 258.305 157.312   2
  -1   9  -5 372.274 244.005   8
  -1   9   5 249.101 223.280   8
   1   9  -5 347.750 197.707   8
   1   9   5 103.577 189.325   8
  -1  -9   5 217.375 173.800   4
  -1   9  -5 140.118 135.393   2
  -1  -9   5 244.543 204.932   3
  -1   9   5-270.026 228.309   2
   1  -9   5 331.014 199.123   5
  -1  -9  -5 266.978 227.941   4
   1  -9  -5 37.3647 191.358   5
   1  -9   5 76.2057 146.460   4
  -1  -9  -5 20.4467 161.938   5
  -1   9  -6 3980.02 348.427   2
  -1  -9   6 4059.97 389.879   4
   1   9   6 4099.10 395.415   8
  -1  -9  -6 4407.22 474.659   4
   1   9  -6 4141.27 336.145   2
   1   9  -6 3818.32 413.462   8
  -1   9   6 4720.00 439.911   8
  -1  -9   6 4117.26 460.453   3
   1  -9   6 4427.86 394.444   4
  -1  -9  -6 3937.80 389.490  10
  -1   9  -6 4092.28 422.135   8
   1  -9   6 4270.38 420.552   5
  -1  -9  -6 4470.20 401.049   5
   1  -9  -6 4508.29 424.519   5
  -1  -9   6 4211.52 392.902   5
  -1  -9   7 1104.90 293.246   3
  -1  -9  -7 1257.92 236.005   5
   1  -9   7 1397.20 252.781   4
   1   9  -7 961.045 232.677   8
   1  -9  -7 1447.80 303.201   5
  -1  -9   7 1163.73 227.851   4
  -1   9  -7 1544.87 224.086   2
  -1   9   7 1001.46 289.349   8
   1   9   7 820.648 242.308   8
   1   9  -7 1125.02 203.919   2
   1   9   7 1271.40 300.475   1
  -1  -9  -7 932.134 298.723   4
  -1  -9   7 970.669 253.604   5
  -1   9  -7 1309.23 265.862   8
  -1  -9  -7 1071.88 244.304  10
   1  -9   7 1318.75 250.406   5
  -1  -9   8 133.023 193.711   4
  -1  -9  -8-25.5415 184.311  10
  -1  -9  -8-202.649 256.858   4
  -1   9   8 58.4440 203.147   8
   1  -9   8-53.5734 228.991   5
  -1   9  -8 123.353 159.325   2
   1   9   8 124.518 208.534   1
   1   9   8 368.487 201.444   8
  -1   9   8 262.584 230.002   1
   1  -9  -8 554.496 266.040   5
  -1   9  -8 154.793 216.775   8
  -1  -9  -8 36.9963 175.042   5
   1  -9   8 148.878 169.297   4
   1   9  -8 104.416 210.406   8
  -1  -9   8-21.0311 201.898   5
   1   9  -8-99.7858 113.078   2
  -1  -9   8 181.704 277.050   3
   1   9  -9 451.193 257.881   8
  -1  -9   9 582.963 202.629   4
   1   9   9 1325.87 306.721   1
  -1  -9  -9 1010.22 274.133  10
  -1   9  -9 936.037 194.519   2
   1  -9   9 502.167 254.267   5
  -1  -9   9 876.722 261.249   5
  -1   9  -9 986.034 264.679   8
  -1   9   9 610.609 200.983   1
   1  -9  -9 765.559 267.044   5
  -1  -9  -9 364.972 269.276   4
   1   9   9 744.594 247.162   8
  -1   9   9 893.737 265.185   8
   1   9  -9 1112.52 223.512   2
  -1  -9   9 792.765 327.997   3
   1  -9   9 1022.57 217.735   4
  -1  -9  -9 1144.00 302.355   5
   1   9  10 1841.29 308.252   8
  -1   9 -10 1890.56 261.250   2
  -1  -9 -10 1846.58 342.003  10
   1   9 -10 2345.14 390.726   8
  -1  -9  10 1566.29 258.614   4
   1   9 -10 2363.69 254.534   2
   1   9  10 1727.96 328.358   1
   1  -9 -10 1541.07 318.750  10
   1  -9  10 2188.11 273.474   4
  -1   9  10 2109.67 364.124   8
  -1  -9 -10 2454.35 346.925   5
  -1   9  10 1938.25 341.015   1
  -1  -9  10 2107.60 360.067   5
  -1  -9  10 2449.51 426.520   3
  -1  -9 -10 1766.17 324.894   4
   1  -9 -10 2225.71 366.879   5
  -1   9 -10 2498.12 388.254   8
   1  -9  10 2251.58 375.381   5
  -1  -9  11 204.031 204.296   5
   1   9  11 182.489 203.043   8
   1  -9 -11 442.768 222.956  10
  -1   9  11 222.195 196.662   1
   1  -9  11 236.363 156.145   4
  -1  -9  11-124.301 265.685   3
   1   9 -11 156.645 122.206   2
  -1  -9  11 167.743 144.883   4
  -1  -9 -11 268.335 217.035   5
   1   9  11 95.5852 216.543   1
  -1   9 -11 159.339 173.277   2
  -1  -9 -11-18.4561 214.347  10
   1   9 -11 6.76283 224.710   8
   1  -9  11 0.49383 237.103   5
  -1   9 -11 15.4098 238.224   8
   1  -9 -11 167.261 235.463   5
  -1   9  11-192.334 253.499   8
  -1  -9  12 995.758 312.822   3
  -1   9  12 981.379 283.761   1
  -1  -9 -12 1202.91 337.106   5
  -1   9 -12 781.734 203.565   2
   1  -9  12 785.215 242.643   3
  -1  -9  12 745.514 277.606   5
   1  -9 -12 1022.40 280.841   5
   1   9  12 993.316 302.850   8
  -1   9  12 1263.10 352.362   8
   1   9  12 1214.25 312.573   1
  -1   9 -12 578.595 313.426   8
  -1  -9 -12 393.483 195.937  10
   1  -9  12 1097.42 203.226   4
  -1  -9  12 664.592 194.419   4
   1  -9 -12 733.383 302.882  10
   1   9 -12 766.323 282.160   8
   1   9 -12 644.618 140.868   2
   1  -9  12 1150.23 361.736   5
  -1  -9  13 346.336 333.238   3
  -1  -9  13 317.067 186.936   4
   1  -9  13 23.3650 276.390   5
   1  -9 -13 816.041 332.542   5
  -1   9 -13 241.227 166.071   2
  -1   9  13 107.978 216.171   1
  -1  -9 -13 300.217 289.029   5
   1   9 -13-48.2385 131.049   2
   1  -9  13 80.7147 273.575   3
   1   9  13-251.192 276.233   1
  -1   9 -13 313.998 291.789   8
  -1  -9 -13-60.6178 215.817  10
   1   9 -13-294.461 289.493   8
   1  -9 -13-114.755 265.177  10
  -1   9  13-115.200 227.645   8
   1   9  13-128.628 227.865   8
  -1  -9  13 12.7649 207.498   5
  -1   9 -14 618.247 325.089   8
   1   9  14 471.145 269.278   8
   1   9  14 300.579 136.112   3
   1  -9 -14 335.279 254.962  10
  -1  -9  14 290.845 340.591   3
   1   9 -14 660.284 289.504   8
   1  -9 -14 569.625 294.029   5
  -1  -9 -14 366.306 289.396  10
  -1   9 -14 399.565 175.922   2
  -1   9  14 333.803 246.189   1
  -1  -9  14 531.957 176.883   4
   1  -9  14 245.950 269.512   5
  -1   9  14 745.559 326.653   8
   1   9  14 6.16730 228.781   1
   1  -9  14-61.6357 272.595   3
   1   9 -14 171.337 176.035  10
  -1  -9  14 272.368 269.663   5
  -1  -9  15 69.0826 256.946   3
   1   9  15 492.323 275.310   1
  -1  -9 -15 412.922 264.435  10
  -1   9 -15 121.986 204.686  10
  -1  -9  15 219.964 176.268   4
  -1   9  15 379.943 269.058   1
   1  -9  15 134.100 243.719   5
   1  -9 -15 357.069 267.563  10
  -1  -9  15 321.822 297.333   5
  -1   9 -15 106.030 187.520   2
   1   9  15 424.853 306.967   8
   1   9 -15 295.499 295.051   8
   1  -9  15-213.252 268.279   3
  -1   9  15 167.344 279.122   8
   1   9 -15 37.6013 179.016  10
  -1   9 -15-7.06284 270.495   8
  -1   9  16 1605.14 414.995   8
   1  -9 -16 864.501 341.867  10
   1   9 -16 1268.93 443.773   6
  -1   9 -16 898.685 281.031   8
  -1   9  16 718.528 296.444   1
  -1  -9  16 811.267 355.790   3
   1   9  16 958.901 326.275   8
   1   9  16 1318.29 381.597   1
  -1  -9  16 688.031 274.754   5
  -1   9 -16 810.380 277.932  10
   1   9 -16 765.869 251.819  10
   1   9 -16 798.173 340.580   8
   1  -9  16 606.630 304.233   3
  -1   9 -16 1086.27 238.697   2
  -1  -9 -16 881.080 361.104  10
   1  -9  16 793.502 368.949   5
  -1   9  16 1175.02 286.329   3
   1   9 -17 66.7927 181.232  10
  -1  -9 -17 11.2079 285.362  10
  -1   9 -17-48.1746 291.723   8
  -1  -9  17-42.4838 313.968   3
   1   9 -17-374.709 282.894   6
   1  -9  17-449.118 295.741   5
   1  -9  17-602.210 348.455   3
   1  -9 -17 309.735 329.031  10
   1   9  17-140.130 259.198   8
  -1   9 -17 75.8743 242.406  10
   1   9  17 332.612 287.830   1
  -1   9  17 337.398 211.552   3
  -1   9  17 207.090 243.993   1
   1   9  18 94.6563 306.347   1
  -1   9 -18-102.100 219.326  10
   1  -9 -18 176.420 285.233  10
  -1   9  18 259.829 322.720   1
  -1   9  18-22.9894 173.824   3
   1   9 -18 119.377 284.367   6
   1  -9  18-407.410 360.151   3
   1   9 -18-20.4128 208.588  10
  -1  -9  18 614.714 355.796   3
   1  -9  18-33.7299 259.012   1
  -1  -9 -18 90.6417 292.030  10
   1   9 -19 474.462 256.947  10
   1  -9  19 570.821 324.588   1
  -1  -9 -19 591.130 368.551  10
  -1  -9  19 461.132 368.536   3
   1  -9 -19 646.501 335.309  10
  -1   9 -19 558.910 303.289  10
   1   9  19 122.489 337.798   1
  -1   9  19 328.102 317.554   1
   1   9 -19 493.979 319.273   6
   1  -9  19 904.934 404.946   3
   1   9  20-171.802 301.131   1
  -1   9 -20 264.651 235.109  10
  -1  -9  20 544.204 400.055   1
  -1   9  20 23.6897 277.725   1
   1  -9 -20 148.321 352.315  10
  -1   9 -20 466.323 306.047   6
   1   9 -20-343.501 313.174   6
  -1  -9  20 238.652 331.380   3
  -1  -9 -20 856.567 393.718  10
   1   9 -20 168.605 232.635  10
   1  -9  20-67.5173 337.142   3
   1  -9  20 710.175 436.972   1
   1  -9 -21-381.119 314.077  10
  -1   9 -21 245.722 339.569   6
   1   9  21 400.763 306.281   1
   1   9 -21 196.994 297.656   6
  -1   9 -21 297.602 259.048  10
  -1   9  21 278.928 289.504   1
   1  -9  21 286.604 385.335   1
  -1  -9 -21 134.580 374.421  10
   1  -9  21-140.001 294.286   3
  -1  -9  21-642.020 338.202   3
  -1  -9  21 720.851 361.588   1
   1  -9  22-446.528 350.338   3
   1   9 -22-124.731 324.874   6
  -1  -9  22-229.923 329.580   3
   1  -9 -22 527.766 454.966  10
  -1  -9 -22 604.506 363.862  10
   1  -9  22 119.789 384.261   1
  -1   9 -22 46.4231 273.607  10
  -1   9 -22 107.034 372.229   6
   1   9  22-270.501 334.691   1
  -1  -9  22 353.601 346.587   1
  -1   9  22-340.236 329.108   1
   1   9  23 528.861 418.661   1
  -1  -9 -23 157.994 300.226  10
   1  -9 -23 306.928 321.498  10
  -1   9  23 287.772 381.236   1
   1   9 -23 274.139 363.841   6
  -1   9 -23-53.3172 305.659   6
   1  -9  23 806.668 450.933   3
  -1  -9  23 782.810 417.676   1
  -1  -9  23-265.203 346.561   3
  -1   9 -23-118.722 285.040  10
   1  -9  23 187.843 330.861   1
  -1  -9  24-165.963 389.329   1
   1   9  24 29.3889 359.095   1
  -1   9 -24-81.4837 286.942   6
  -1   9  24 695.559 417.519   1
  -1  -9 -24 346.785 363.096  10
   1  -9  24 24.3769 294.872   3
  -1   9 -24-75.3458 254.903  10
   1  -9  24 23.1876 390.745   1
   1  -9 -24 58.1806 365.787  10
  -1  -9  24 604.593 444.393   3
   1   9 -24 303.310 363.082   6
   1  -9  25-130.849 366.595   3
  -1   9 -25 56.1579 304.810  10
   1   9 -25 27.2122 287.938   6
  -1  -9  25-257.120 344.985   1
  -1   9  25 56.3327 333.949   1
   1   9  25 132.540 395.441   1
   1  -9  25 114.509 318.624   1
  -1  -9 -25 126.186 377.224  10
  -1  -9  25 524.201 368.803   3
   1  -9 -25 243.543 344.633  10
  -1   9 -25-20.9444 313.406   6
  -1   9  26-453.127 430.119   1
   1   9 -26 645.502 417.512   6
  -1  -9  26-187.278 358.598   3
   1  -9 -26 825.649 478.705  10
   1   9  26 390.719 415.873   1
  -1   9 -26-234.802 292.855   6
  -1  -9  26 701.235 403.677   1
   1  -9  26 362.151 324.562   3
  -1   9 -27-176.431 348.434   6
  -1   9  27-669.344 422.325   1
  -1 -10   0-440.207 215.198   5
  -1  10   0-149.703 179.804   2
   1 -10   0-367.571 264.830   4
  -1 -10   0 488.846 290.240   4
   1  10   0-135.619 182.401   8
  -1  10   0 194.974 218.149   8
   1 -10   0-239.684 241.094   5
   1  10   1 4495.38 445.201   8
   1 -10  -1 4616.50 451.179   4
  -1 -10  -1 4137.42 463.957   4
   1 -10  -1 3528.57 382.697   5
   1 -10   1 4202.21 421.729   5
  -1  10  -1 3904.09 416.272   8
  -1 -10   1 4302.39 381.240   5
   1  10  -1 4258.52 410.760   8
   1  10  -1 3833.60 398.459   2
  -1 -10   1 4553.18 474.543   4
  -1  10  -1 4783.40 445.660   2
  -1 -10  -1 3594.41 373.854   5
   1 -10   1 3884.05 400.985   4
  -1  10   1 4606.42 444.226   2
  -1  10   1 4320.72 431.064   8
   1 -10   2 8358.85 564.694   5
  -1 -10   2 8637.03 629.289   4
   1 -10   2 9040.44 605.115   4
   1  10   2 8233.54 551.429   8
  -1  10   2 8268.32 589.652   8
  -1  10   2 8607.10 597.148   2
   1  10  -2 8403.50 573.502   8
  -1 -10  -2 8012.85 529.589   5
   1  10  -2 8431.03 561.069   2
  -1  10  -2 7973.42 572.830   8
   1 -10  -2 9020.34 632.213   4
   1 -10  -2 8654.29 563.644   5
  -1 -10   2 7779.89 506.028   5
  -1  10  -2 8562.44 562.540   2
  -1 -10  -2 9187.91 668.754   4
  -1  10   3 7143.98 530.071   8
   1 -10  -3 6692.87 568.762   4
  -1 -10  -3 6694.68 504.451   5
   1  10  -3 6913.88 535.973   8
  -1  10  -3 7026.59 539.209   8
   1 -10   3 7577.54 561.083   4
   1  10  -3 6951.60 480.179   2
   1  10   3 6946.08 528.241   8
   1 -10   3 7725.54 542.773   5
  -1  10   3 7127.96 550.620   2
   1 -10  -3 6610.13 518.364   5
  -1  10  -3 7468.54 515.716   2
  -1 -10  -3 7887.49 636.148   4
  -1 -10   3 7174.18 557.815   4
  -1 -10   3 6987.04 503.408   5
  -1  10  -4 1858.15 320.106   2
  -1  10  -4 1320.97 292.308   8
   1  10  -4 974.878 205.636   2
  -1 -10   4 1780.38 335.821   4
   1 -10   4 1009.70 268.962   5
   1 -10   4 1184.72 273.102   4
  -1 -10  -4 1422.29 348.368   4
  -1  10   4 1008.40 295.713   2
   1  10   4 1600.32 309.701   8
  -1 -10   4 1140.09 261.921   5
  -1 -10  -4 968.306 275.780   5
   1  10  -4 1144.26 281.154   8
   1 -10  -4 882.713 278.855   5
  -1  10   4 1396.10 319.743   8
  -1 -10  -5 8787.64 666.949   4
   1  10  -5 7988.30 507.384   2
   1  10   5 8320.09 551.670   8
  -1 -10   5 8046.42 585.265   4
   1  10  -5 8357.62 587.661   8
   1 -10  -5 8481.89 581.460   5
  -1 -10   5 8030.14 541.747   5
  -1  10  -5 7486.86 577.832   8
  -1 -10  -5 8345.90 550.120   5
   1 -10   5 8194.37 577.839   5
   1 -10   5 8829.86 587.434   4
  -1  10  -5 8361.18 536.957   2
  -1  10   5 8032.56 609.616   2
  -1  10   5 9213.50 611.309   8
   1 -10   6 601.280 246.514   5
   1  10  -6 404.161 166.617   2
   1  10   6 633.297 233.880   8
  -1 -10   6 494.848 241.011   5
  -1  10  -6 198.583 167.859   2
  -1 -10   6 625.281 208.107   4
  -1 -10  -6 400.796 259.811   4
   1  10  -6 379.382 197.392   8
  -1  10  -6 908.630 301.977   8
   1 -10   6 585.671 196.507   4
  -1  10   6 748.961 242.748   8
   1 -10  -6 534.133 237.482   5
  -1 -10   6 877.747 292.886   3
  -1 -10  -6 344.038 207.925   5
  -1 -10  -7 2841.30 451.598   4
  -1  10   7 2598.77 382.121   8
   1  10  -7 3064.97 422.319   8
   1  10   7 2193.57 340.674   8
  -1 -10   7 3196.63 373.652   5
   1 -10   7 2724.05 353.080   4
   1  10  -7 3036.64 317.933   2
  -1 -10   7 2741.27 410.610   3
  -1 -10  -7 3241.69 387.128   5
  -1 -10   7 3037.51 374.897   4
   1 -10  -7 2868.31 397.056   5
  -1  10  -7 3257.95 426.508   8
  -1  10  -7 2803.05 315.790   2
   1 -10   7 3783.34 426.125   5
   1 -10   8 494.891 219.988   4
   1  10   8 703.890 248.594   8
   1  10  -8 1224.91 224.668   2
  -1 -10   8 948.928 347.015   3
  -1  10   8 958.373 316.034   8
  -1 -10  -8 1054.74 266.587  10
  -1 -10   8 888.645 269.139   5
   1  10  -8 885.193 276.288   8
  -1  10  -8 763.131 218.938   2
  -1 -10   8 541.848 180.309   4
   1 -10   8 1074.33 309.693   5
  -1 -10  -8 501.018 248.711   4
  -1  10  -8 1138.82 314.202   8
   1 -10  -8 1159.35 293.238   5
  -1 -10  -8 1004.85 283.690   5
   1  10   9 4618.62 473.886   8
  -1 -10  -9 4553.26 459.700   5
   1  10  -9 4730.02 478.614   8
   1 -10   9 4515.37 482.302   5
  -1  10  -9 4351.41 479.067   8
  -1 -10  -9 4226.93 467.851  10
  -1 -10   9 4000.89 400.108   4
  -1 -10   9 5644.92 511.860   5
   1 -10  -9 4957.16 493.269   5
  -1  10  -9 4182.19 381.098   2
   1 -10   9 4606.56 409.730   4
  -1 -10  -9 5057.13 567.021   4
   1  10   9 5393.03 522.559   1
  -1  10   9 4656.71 489.709   8
   1  10  -9 4813.52 372.521   2
  -1 -10   9 4640.87 523.880   3
   1  10  10 5532.09 536.870   1
   1 -10  10 5030.76 521.365   5
  -1 -10 -10 4477.50 483.340  10
  -1  10  10 4356.80 470.310   1
   1  10 -10 4281.47 356.342   2
  -1 -10  10 4592.73 503.280   5
  -1  10 -10 4258.57 494.463   8
  -1 -10  10 4481.32 447.411   4
  -1 -10  10 3455.30 494.974   3
  -1  10  10 4908.09 525.819   8
   1  10 -10 4488.73 506.277   8
   1 -10 -10 4170.18 481.800   5
   1  10  10 4358.52 463.515   8
   1 -10  10 3741.71 374.046   4
  -1 -10 -10 5404.00 505.565   5
  -1  10 -10 4403.28 387.981   2
   1 -10  11 817.809 340.813   5
   1  10  11 217.219 263.622   1
   1  10 -11 469.068 282.208   8
  -1  10 -11 183.203 177.832   2
   1 -10 -11 201.292 235.719   5
  -1  10 -11 441.013 260.398   8
  -1  10  11 217.660 244.190   1
  -1  10  11 342.974 303.661   8
  -1 -10  11 181.988 234.900   5
   1  10  11 361.370 233.930   8
  -1 -10  11 229.355 168.723   4
  -1 -10  11 356.363 275.607   3
   1  10 -11 551.387 182.703   2
  -1 -10 -11-40.6476 209.702  10
   1 -10  11 514.804 202.340   4
  -1 -10 -11 561.528 277.841   5
  -1 -10 -12 354.082 232.567  10
   1 -10 -12 858.281 324.488   5
  -1 -10  12 522.732 308.263   5
   1  10  12 1067.00 285.548   8
   1  10 -12 766.784 314.669   8
   1 -10 -12 86.8295 212.912  10
   1 -10  12 888.725 363.176   5
  -1 -10 -12 1303.70 354.993   5
   1 -10  12 592.455 198.893   4
  -1 -10  12 559.570 201.087   4
   1  10  12 235.181 271.251   1
  -1  10 -12 442.406 229.561   8
  -1  10  12 618.131 265.901   1
  -1  10  12 692.982 277.630   8
   1  10 -12 668.651 179.723   2
  -1 -10  12 601.602 301.588   3
  -1  10 -12 541.609 211.907   2
  -1 -10  13 2302.83 327.682   4
  -1 -10  13 2139.20 473.661   3
   1 -10 -13 1896.18 377.373  10
  -1  10  13 2645.73 425.181   8
   1  10  13 2278.98 404.153   8
  -1 -10 -13 2202.50 384.246   5
  -1  10 -13 2609.32 463.405   8
   1 -10  13 2433.99 424.316   5
   1  10  13 2107.50 397.499   1
   1 -10 -13 3426.00 480.363   5
  -1 -10 -13 2415.41 436.220  10
  -1  10  13 2222.90 387.616   1
  -1  10 -13 2618.76 327.599   2
  -1 -10  13 2852.47 469.643   5
   1  10 -13 2474.93 437.153   8
   1 -10  14 2605.50 487.898   5
   1  10 -14 2161.85 330.712  10
   1  10 -14 1598.63 393.418   8
  -1  10  14 1827.50 372.743   1
  -1  10 -14 1645.99 382.878   8
  -1  10 -14 2040.58 300.059   2
   1 -10 -14 2341.25 447.034   5
  -1 -10  14 2029.36 302.294   4
  -1 -10 -14 2588.45 436.728   5
  -1  10  14 2039.47 425.737   8
   1  10  14 2073.27 396.563   8
  -1 -10 -14 2365.32 436.456  10
   1  10  14 1872.94 386.482   1
   1 -10 -14 2181.12 429.173  10
  -1 -10  14 2994.91 508.470   3
  -1 -10  14 2294.76 411.132   5
  -1 -10 -15 48.7170 248.432  10
   1 -10 -15 337.516 282.778  10
   1  10  15-312.072 286.064   8
   1 -10  15 461.228 356.812   3
  -1  10  15 159.155 228.130   1
  -1 -10 -15 403.046 332.996   5
   1  10 -15 287.686 221.406  10
  -1  10 -15 146.945 158.358   2
   1  10 -15-48.7207 262.824   8
  -1 -10  15 240.643 323.654   5
  -1  10 -15 83.5496 270.783   8
   1 -10  15-234.442 262.786   5
  -1 -10  15 754.133 350.966   3
  -1  10  15-81.0033 307.021   8
   1  10  15 432.212 316.572   1
   1 -10 -15 210.633 304.755   5
   1 -10  16 1012.73 399.171   3
   1  10  16 1382.60 363.565   8
  -1 -10  16 1045.24 405.112   3
   1  10 -16 1258.66 295.856  10
  -1  10  16 756.238 353.874   8
  -1  10 -16 895.085 314.761  10
  -1  10  16 1357.87 384.084   1
  -1  10 -16 1434.69 391.089   8
  -1 -10  16 1092.51 344.108   5
   1  10 -16 1047.34 363.230   8
  -1 -10 -16 1025.55 377.208  10
   1 -10  16 840.938 324.727   5
  -1  10  16 588.048 233.120   3
   1  10  16 1067.75 370.744   1
   1 -10 -16 1359.87 414.202  10
   1 -10 -16 576.745 307.459   5
  -1 -10 -16 1430.10 377.914   5
  -1 -10  17 638.608 373.763   3
   1 -10  17 578.568 371.241   5
  -1  10  17 1077.84 242.546   3
  -1  10 -17 1223.26 345.324  10
   1  10  17 820.820 379.853   8
   1  10 -17 1076.77 273.011  10
  -1  10 -17 1141.00 377.162   8
   1  10  17 1213.71 403.882   1
   1 -10 -17 1523.58 431.670  10
  -1  10  17 988.787 414.924   8
  -1 -10  17 1039.87 365.881   5
   1 -10 -17 1716.56 420.679   5
  -1  10  17 1374.73 392.888   1
   1  10 -17 1307.49 407.779   6
  -1 -10 -17 1103.29 362.698  10
  -1 -10 -17 1462.21 412.738   5
   1 -10  17 1497.38 387.931   3
   1 -10  18-133.032 327.639   5
   1  10 -18-15.8861 194.031  10
  -1  10 -18 193.691 279.502  10
   1 -10 -18 212.776 308.585  10
   1 -10  18-73.8248 243.101   3
  -1  10  18 0.51765 248.102   1
  -1 -10 -18-98.7683 253.849  10
   1 -10 -18 299.527 336.376   5
  -1 -10  18 79.6192 292.017   3
   1  10  18-202.276 300.922   8
   1  10 -18 45.5915 286.037   6
  -1  10  18-44.1227 271.764   8
   1  10  18 260.864 390.322   1
  -1  10 -18 118.526 312.915   8
   1 -10 -19 560.492 349.904  10
  -1  10  19 272.738 303.143   1
   1  10  19 188.811 349.693   1
  -1 -10 -19 1084.15 448.737  10
   1  10  19 284.866 350.670   8
  -1  10  19 451.093 317.839   8
   1  10 -19 469.314 328.725   6
  -1 -10  19 398.972 315.977   3
   1 -10 -19 909.973 416.856   5
   1 -10  19 779.982 373.435   3
   1 -10  19-123.850 342.896   1
  -1  10 -19-221.467 235.656  10
   1 -10  20-201.839 341.348   1
   1 -10 -20 566.888 373.090  10
  -1  10 -20 896.716 445.527   6
   1  10 -20-56.1167 335.808   6
   1 -10  20-320.840 286.961   3
  -1  10  20 783.938 398.476   1
   1  10  20-87.4320 311.045   8
   1 -10 -20 368.227 310.674   5
   1  10  20-78.1247 302.769   1
  -1 -10  20 860.870 364.613   1
  -1  10  20-151.170 354.048   8
  -1 -10  20 320.546 395.416   3
  -1  10 -20 352.466 308.815  10
  -1 -10 -20 904.461 392.896  10
  -1 -10  21 1114.97 441.327   1
   1 -10  21 1283.91 486.221   1
  -1  10 -21 1245.18 447.030   6
  -1  10  21 673.820 420.539   8
   1  10  21 482.333 317.153   8
  -1 -10 -21 610.046 381.168  10
  -1 -10  21 940.872 470.608   3
  -1  10 -21 1417.25 396.635  10
   1 -10  21 814.547 394.245   3
  -1  10  21 1562.84 426.900   1
   1  10 -21 1441.12 484.770   6
   1 -10 -21 1173.22 404.362  10
   1  10  21 741.347 396.000   1
  -1  10  22 192.634 356.690   8
   1  10  22 19.1994 354.891   8
  -1  10  22-77.2121 339.764   1
  -1 -10 -22 291.029 347.555  10
  -1 -10  22-32.5064 317.957   3
   1 -10 -22 33.7554 336.591  10
   1 -10  22 544.259 479.844   1
  -1  10 -22-128.856 370.602   6
  -1 -10  22 353.660 387.459   1
   1  10  22 341.186 392.884   1
   1  10 -22 9.71350 367.289   6
  -1  10 -22 115.214 278.813  10
   1 -10  22 97.2992 382.272   3
  -1 -10  23 848.218 468.454   1
   1  10  23 231.790 431.581   1
  -1  10  23 217.151 345.662   8
   1  10  23 972.041 475.349   8
  -1  10 -23 158.137 258.535  10
   1 -10 -23 81.0168 398.233  10
  -1 -10 -23 365.336 350.801  10
   1 -10  23 662.193 466.867   1
  -1 -10  23 558.160 368.064   3
   1  10 -23 44.1785 291.655   6
  -1  10 -23 219.039 342.670   6
   1 -10  23 676.856 427.531   3
  -1  10  23 626.054 401.802   1
  -1  10 -24-4.09143 378.082   6
  -1 -10 -24-294.006 345.863  10
  -1  10  24 284.604 362.871   1
   1  10  24 889.553 456.638   8
  -1 -10  24 198.353 377.684   1
  -1  10  24 576.969 483.756   8
  -1 -10  24 643.925 477.413   3
   1  10  24 303.884 386.366   1
   1 -10  24-513.033 477.571   1
   1 -10 -24 697.856 396.804  10
   1  10 -24 451.828 344.312   6
  -1 -10 -25 617.319 461.335  10
  -1  10  25 479.088 395.046   8
  -1 -10  25-237.668 374.676   3
   1  10  25 712.369 408.469   8
  -1  10 -25 142.106 364.956   6
   1 -10  25 423.169 439.468   1
   1  10  25 353.660 339.742   1
   1 -10 -25-66.0033 354.958  10
   1  10 -25 617.935 451.462   6
  -1  10  25-588.434 421.360   1
  -1 -10  25 291.369 410.997   1
  -1  10 -26 468.066 433.224   6
   1  10  26 191.632 353.882   8
  -1  10  26 146.664 358.430   1
   1  10  26-121.959 423.730   1
   1 -11   0-138.325 221.210   5
   1 -11   0-296.213 303.134   4
  -1 -11   0 650.822 301.346   4
   1  11   0-149.812 236.268   8
  -1 -11   0 462.872 203.582   5
  -1  11   0 510.555 262.830   2
  -1  11   0 71.7864 231.288   8
   1 -11   1 10863.1 718.994   4
  -1  11   1 10300.4 672.739   8
  -1  11  -1 10285.5 655.554   2
  -1 -11  -1 11220.3 779.778   4
   1  11  -1 10601.5 675.680   8
  -1 -11  -1 11199.2 650.984   5
  -1 -11   1 10060.4 615.404   5
   1 -11  -1 10430.0 754.050   4
   1 -11   1 10576.5 656.518   5
   1 -11  -1 10921.9 671.807   5
  -1  11  -1 10544.0 681.418   8
   1  11   1 9906.21 634.332   8
  -1  11   1 10094.9 666.076   2
  -1 -11   1 11157.1 729.856   4
   1  11   2-241.135 201.258   8
  -1 -11  -2 168.213 202.048   5
   1 -11   2-403.878 284.731   5
  -1 -11  -2 198.293 275.413   4
   1 -11  -2-171.681 198.359   5
  -1 -11   2 144.919 238.843   4
   1  11  -2-817.788 307.201   2
  -1  11  -2-15.0089 163.592   2
  -1 -11   2-257.250 243.480   5
  -1  11  -2 59.5806 247.743   8
  -1  11   2 143.784 216.711   8
  -1  11   2-198.789 237.657   2
   1 -11  -2-26.2844 282.339   4
   1 -11   2 0.68092 209.360   4
   1  11  -2 231.650 230.715   8
  -1 -11  -3 1948.93 399.199   4
  -1  11  -3 2200.53 388.059   8
   1 -11  -3 1365.18 306.120   5
  -1  11   3 1850.57 328.875   8
   1  11   3 1762.73 318.509   8
   1  11  -3 2162.04 367.725   8
  -1  11  -3 2129.98 330.187   2
  -1 -11   3 2294.77 376.922   4
  -1 -11   3 1994.35 305.605   5
   1 -11   3 2309.73 358.988   4
  -1 -11  -3 1950.76 342.697   5
   1 -11   3 1962.46 328.902   5
  -1  11   3 1825.21 319.766   2
   1 -11  -3 1796.62 305.912   4
   1  11  -3 1355.47 231.119   2
  -1  11  -4 3553.64 441.723   8
   1  11   4 2983.61 377.426   8
  -1  11   4 3767.57 452.018   8
   1 -11   4 3706.19 412.773   4
   1  11  -4 3794.16 456.540   8
  -1 -11  -4 3637.46 406.492   5
  -1 -11   4 3336.92 454.016   4
  -1  11  -4 3816.59 418.766   2
  -1  11   4 2950.83 392.025   2
   1 -11   4 3588.18 422.862   5
  -1 -11  -4 3453.97 473.163   4
  -1 -11   4 3644.92 419.011   5
   1 -11  -4 3815.66 455.697   5
   1  11  -4 3406.98 372.132   2
   1 -11   5 11201.7 693.833   4
   1  11  -5 10376.5 615.611   2
   1  11  -5 11070.8 698.964   8
   1  11   5 11324.8 700.173   8
  -1 -11   5 10927.5 709.537   4
  -1  11   5 11082.0 763.014   2
  -1  11  -5 11194.6 715.236   8
  -1 -11  -5 11923.6 804.318   4
  -1  11   5 10150.9 697.689   8
  -1 -11   5 11386.9 676.358   5
   1 -11   5 12072.0 715.648   5
   1 -11  -5 10893.4 693.218   5
  -1  11  -5 11780.6 658.784   2
  -1 -11  -5 10716.0 647.249   5
  -1 -11   6 293.497 246.943   4
  -1  11   6 119.603 260.674   8
  -1 -11  -6 301.014 292.148   4
   1  11  -6 355.867 258.891   8
   1 -11  -6 51.1522 243.542   5
  -1  11  -6 95.7737 231.164   8
  -1 -11   6-15.0212 203.987   5
   1 -11   6 723.560 290.860   5
   1 -11   6-34.8455 190.728   4
  -1  11  -6 716.943 245.839   2
  -1 -11  -6-15.0896 204.854   5
   1  11   6 106.957 215.169   8
   1  11  -6 126.464 154.187   2
  -1 -11   7-358.914 211.626   4
   1  11  -7 125.269 178.082   2
  -1  11   7 414.351 263.980   8
   1 -11   7 504.538 236.586   4
  -1 -11  -7-670.225 309.958   4
  -1  11  -7 364.153 179.847   2
   1  11  -7 80.7858 227.653   8
  -1  11  -7-6.07497 261.292   8
   1  11   7 15.5013 200.219   8
  -1 -11   7 244.097 232.466   5
   1 -11   7 482.121 248.983   5
   1 -11  -7-195.596 284.946   5
  -1 -11  -7-108.526 183.816   5
  -1  11   8 35.4021 213.591   8
   1  11   8-197.664 255.436   8
   1  11  -8-98.3489 225.558   8
  -1 -11  -8 441.287 274.062   5
   1 -11  -8 142.509 200.055   5
   1 -11   8 286.902 174.000   4
  -1  11  -8-175.044 198.909   2
   1 -11   8 224.187 209.291   5
  -1 -11   8 242.683 226.260   5
  -1 -11   8 50.0849 181.190   4
   1  11  -8-86.5492 173.011   2
  -1 -11   8 6.50976 255.441   3
  -1  11  -8 319.217 247.350   8
  -1 -11  -8-333.308 370.776   4
  -1  11  -9 2684.36 442.005   8
  -1  11   9 2974.34 430.434   8
  -1 -11   9 3316.68 458.211   5
   1 -11   9 2543.19 360.217   4
   1  11   9 2981.08 419.986   8
   1 -11   9 2671.02 416.285   5
  -1 -11   9 2751.42 368.872   4
   1  11  -9 2762.17 425.972   8
  -1  11  -9 2746.70 330.611   2
  -1 -11  -9 2589.85 455.651   4
  -1 -11   9 2919.24 471.458   3
  -1 -11  -9 3213.95 431.669   5
   1 -11  -9 2971.52 442.598   5
   1  11  -9 2943.06 319.950   2
  -1  11 -10 526.819 292.572   8
  -1 -11 -10 300.499 236.731   5
   1  11  10 199.631 230.427   8
  -1  11  10 101.044 246.543   8
  -1 -11 -10 595.582 253.647  10
   1  11 -10 226.113 165.557   2
   1 -11  10 368.459 202.243   4
   1  11 -10 217.360 286.734   8
  -1 -11  10 685.615 336.099   5
  -1  11 -10 155.572 174.003   2
   1  11  10 599.122 296.106   1
   1 -11  10 444.161 296.878   5
  -1 -11  10 5.54618 166.657   4
   1 -11 -10 691.096 333.732   5
  -1 -11  10 332.839 280.698   3
  -1 -11  11-8.15709 231.089   5
  -1 -11  11 145.372 198.787   4
   1 -11  11 199.866 192.595   4
  -1  11 -11-29.9132 162.359   2
   1 -11  11 584.227 334.132   5
  -1  11  11-106.942 254.317   8
   1  11 -11 128.010 134.301   2
  -1  11 -11 531.809 301.096   8
  -1 -11 -11 333.205 256.849   5
  -1 -11  11 76.2188 264.807   3
   1 -11 -11 128.137 248.790   5
  -1 -11 -11 200.212 222.799  10
   1  11 -11 5.04115 220.818   8
   1  11  11 242.603 258.417   1
   1  11  11-65.8467 235.001   8
   1  11 -12-70.8023 240.542   8
   1  11  12-1.96765 268.543   8
  -1  11 -12 74.2995 175.664   2
   1 -11 -12 484.427 303.719   5
  -1 -11 -12-390.129 318.606  10
  -1 -11  12 138.949 285.915   3
  -1 -11  12-277.626 205.924   4
  -1  11 -12 205.791 265.306   8
  -1 -11 -12 461.335 279.423   5
  -1 -11  12 145.544 273.467   5
  -1  11  12 499.555 258.557   8
   1  11  12 9.30798 265.908   1
  -1  11  12-330.056 242.688   1
   1 -11  12 180.982 299.893   5
   1 -11 -13 1650.26 445.114   5
   1  11  13 1743.30 426.406   1
  -1 -11  13 988.655 369.443   5
  -1  11 -13 913.188 225.387   2
   1  11  13 1361.14 359.205   8
   1  11 -13 1010.01 361.516   8
  -1 -11  13 1161.97 274.955   4
  -1  11 -13 938.198 362.511   8
   1 -11  13 1129.42 373.847   5
  -1 -11 -13 1627.70 418.904  10
  -1 -11  13 821.007 347.287   3
  -1  11  13 574.448 275.453   8
  -1  11  13 1157.38 357.535   1
  -1 -11 -13 975.399 312.124   5
   1  11 -14 229.963 312.921   8
  -1  11 -14-6.18081 160.759   2
  -1  11  14-267.935 292.625   8
  -1  11 -14 243.467 304.043   8
   1  11  14-180.288 304.537   8
   1 -11  14 665.604 338.988   5
  -1 -11  14-98.2527 266.791   5
   1  11  14 388.369 308.352   1
  -1 -11 -14-37.7400 282.397  10
   1 -11 -14 319.829 269.970   5
  -1  11  14 299.522 266.962   1
  -1 -11  14 46.5730 324.675   3
  -1 -11 -14 185.685 287.344   5
  -1 -11  15 538.124 295.495   5
  -1 -11 -15-113.833 270.508  10
  -1 -11  15 289.966 331.920   3
  -1 -11 -15 600.500 334.771   5
   1 -11  15-25.9718 302.912   5
   1  11  15 443.256 277.713   8
  -1  11  15 703.162 340.707   1
   1  11  15 1040.61 384.353   1
  -1  11 -15 173.711 326.581   8
  -1  11  15-306.496 319.380   8
   1 -11 -15 964.805 414.860   5
   1  11 -15 143.411 288.285   8
   1  11 -15 347.156 218.133  10
   1 -11 -15 412.921 302.434  10
   1 -11  16 303.298 292.023   5
   1  11 -16 437.182 233.482  10
  -1 -11 -16 394.518 335.000   5
  -1 -11 -16 357.976 276.681  10
   1  11 -16 417.238 286.785   8
   1 -11 -16 178.558 349.000  10
  -1  11 -16 326.162 360.337   8
  -1  11  16-33.8259 311.474   8
   1 -11 -16 653.998 383.779   5
  -1 -11  16 148.487 266.076   3
  -1  11  16-73.7844 263.711   1
   1  11  16-69.5198 282.269   8
  -1 -11  16-189.256 281.278   5
   1  11  16 56.5448 312.490   1
  -1  11  17 273.349 335.582   8
   1 -11  17 510.444 391.019   5
   1 -11 -17 841.050 330.901   5
  -1 -11  17 1156.00 460.059   3
  -1  11 -17 478.669 261.101  10
   1  11  17-322.150 284.336   8
  -1 -11  17-189.346 262.263   5
  -1  11  17 510.256 313.089   1
   1  11  17 714.841 396.702   1
  -1 -11 -17 1166.12 422.286  10
   1 -11 -17 423.249 351.200  10
   1  11 -17 355.161 348.146   8
  -1  11 -17-214.283 283.368   8
  -1 -11 -17 547.276 372.465   5
   1  11 -17 430.073 392.522   6
   1  11  18 295.155 312.129   8
  -1  11  18-146.330 287.688   1
   1 -11 -18 76.7288 354.158  10
   1 -11  18-36.8469 335.993   5
   1  11  18 244.701 364.672   1
  -1 -11 -18 1203.23 436.517   5
  -1  11 -18 66.7226 313.793   8
  -1  11  18-77.8349 374.535   8
  -1 -11  18 20.9895 366.671   3
   1  11 -18 364.600 329.629   6
   1 -11 -18 356.847 319.609   5
  -1  11 -18-405.812 257.540  10
  -1 -11 -18 273.464 313.005  10
  -1 -11 -19 380.236 365.481   5
   1  11  19 1016.52 460.051   1
   1 -11  19-704.206 389.334   5
  -1 -11 -19 919.689 371.372  10
  -1  11  19 409.609 336.903   1
   1  11  19-58.0649 307.545   8
  -1  11 -19 316.086 248.068  10
  -1 -11  19-271.517 339.937   3
  -1  11  19 346.173 316.292   8
   1 -11 -19-30.4037 307.190  10
   1  11 -19 33.8612 383.938   6
   1 -11 -19 246.918 347.889   5
  -1  11  20 252.944 366.512   8
   1  11  20 186.298 330.412   1
  -1 -11 -20-175.489 307.877   5
  -1 -11 -20 195.621 304.473  10
   1  11 -20 597.580 429.218   6
   1  11  20-453.109 318.764   8
  -1  11 -20 564.234 309.113  10
   1 -11 -20 189.243 347.729   5
  -1 -11  20-199.375 334.888   3
   1 -11  20-82.4669 296.235   1
   1 -11 -20-133.924 354.986  10
  -1  11  20 97.9482 362.472   1
  -1 -11  21 410.110 339.799   3
  -1 -11  21 1220.03 415.268   1
  -1  11  21-256.974 332.925   8
   1 -11 -21 513.505 401.155  10
  -1  11 -21-280.142 278.088  10
   1  11  21-379.370 349.941   8
   1 -11 -21 1418.06 490.347   5
   1  11 -21 300.406 365.189   6
  -1 -11 -21 564.324 411.910   5
   1  11  21 343.510 389.127   1
  -1  11 -21 54.4798 333.497   6
  -1 -11 -21 649.960 404.521  10
  -1  11  21 587.939 348.568   1
   1 -11  21 189.146 320.195   1
   1  11  22 349.320 408.171   8
  -1 -11  22-53.9534 279.218   1
  -1 -11 -22 877.878 468.495  10
  -1 -11 -22 711.555 430.878   5
  -1  11 -22 315.361 316.572  10
  -1  11 -22-147.558 347.212   6
   1 -11 -22 730.435 408.459   5
   1 -11 -22 446.006 375.942  10
   1  11 -22-143.310 345.951   6
  -1  11  22 617.012 456.349   8
   1  11  22-152.067 359.729   1
  -1  11  22 46.7412 310.225   1
  -1 -11  22 187.317 421.995   3
   1 -11  22-207.604 350.792   1
  -1 -11  23 414.412 381.672   1
   1  11  23 63.1959 365.045   1
   1  11  23-205.010 354.015   8
  -1  11  23 835.877 448.602   1
   1 -11  23-0.29141 372.324   1
  -1  11  23-162.167 379.980   8
   1 -11 -23 605.285 492.945   5
   1 -11 -23 116.718 332.222  10
  -1 -11 -23 601.502 384.286  10
  -1 -11  23-189.100 365.437   3
  -1  11 -23 556.944 452.982   6
   1  11 -23 85.6842 283.489   6
  -1 -11 -23 358.920 376.237   5
   1 -11 -24-533.580 416.216  10
  -1 -11 -24 271.825 341.065   5
  -1 -11  24 307.988 380.124   1
  -1  11  24 80.1958 358.223   8
  -1  11  24 124.448 325.578   1
  -1 -11  24-79.7762 353.824   3
   1 -11  24 180.197 399.119   1
  -1 -11 -24 343.313 315.517  10
  -1  11 -24 406.528 422.642   6
   1  11 -24-164.589 342.719   6
   1  11  24-617.421 392.773   8
   1  11  24 100.306 323.362   1
   1 -11 -24 488.258 464.841   5
   1  11  25 512.430 386.386   1
  -1  11 -25-261.497 423.779   6
   1  11  25 572.430 395.145   8
  -1  11  25-9.65291 325.583   1
  -1  11  26 28.0261 296.749   1
  -1 -12   0 490.819 304.103   4
   1 -12   0 515.596 259.555   5
  -1  12   0-260.067 230.770   2
   1 -12   0-607.554 365.353   4
  -1 -12   0-66.8282 211.888   5
   1  12   0 361.651 259.960   8
  -1  12   0-196.784 235.720   8
  -1  12   1 12079.8 773.352   2
   1  12  -1 12840.1 772.050   8
  -1 -12  -1 12087.9 826.819   4
   1 -12   1 12930.5 836.553   4
  -1  12  -1 12352.3 764.562   8
  -1 -12   1 11324.8 798.673   4
   1 -12  -1 12345.8 759.140   5
   1 -12  -1 11783.9 825.569   4
  -1  12   1 12433.4 788.297   8
  -1 -12   1 13356.4 744.477   5
  -1 -12  -1 12295.0 723.746   5
   1 -12   1 11936.4 751.683   5
  -1  12  -1 12125.3 730.271   2
   1  12   1 13871.9 786.507   8
   1 -12  -2 4057.04 473.513   4
  -1 -12   2 4870.24 516.593   4
  -1  12  -2 5281.17 534.421   8
  -1 -12   2 4984.07 482.841   5
  -1  12  -2 4619.19 473.056   2
  -1 -12  -2 4643.46 533.573   4
   1  12   2 4971.44 486.294   8
   1 -12   2 5066.32 508.766   5
  -1  12   2 5300.92 558.621   8
   1 -12  -2 4228.21 456.609   5
  -1  12   2 4140.98 490.954   2
   1  12  -2 4911.57 504.731   8
   1 -12   2 4334.22 498.104   4
  -1 -12  -2 4974.72 481.080   5
   1  12   3-209.297 219.512   8
  -1 -12   3 401.657 268.388   4
  -1 -12   3 102.432 229.623   5
  -1  12   3-135.670 266.965   2
  -1 -12  -3-328.512 269.051   4
  -1 -12  -3-107.148 222.823   5
   1 -12   3 202.329 245.676   5
  -1  12  -3 240.916 278.612   8
  -1  12   3-503.384 287.160   8
   1 -12   3-177.954 277.597   4
  -1  12  -3 217.667 187.098   2
   1 -12  -3-347.369 281.341   5
   1  12  -3 162.502 253.760   8
   1  12  -3-153.429 255.239   2
   1  12  -4 133.751 239.383   8
   1 -12  -4 216.483 237.686   5
  -1  12  -4 387.574 239.434   8
  -1 -12   4 140.267 246.058   5
  -1  12   4 40.1663 203.845   2
  -1  12  -4 296.360 227.739   2
   1  12  -4-301.078 238.461   2
  -1 -12   4 289.731 276.183   4
   1 -12   4-91.4660 201.529   4
  -1 -12  -4 226.870 248.280   5
   1  12   4 18.7278 226.239   8
  -1 -12  -4 143.275 293.670   4
   1 -12   4 300.352 294.249   5
  -1  12   4 304.376 288.532   8
  -1 -12   5 10341.4 716.161   4
   1 -12   5 10141.3 703.263   4
  -1 -12  -5 9336.99 769.534   4
  -1  12  -5 8875.19 611.795   2
  -1 -12  -5 9821.37 674.740   5
   1 -12  -5 10039.2 703.943   5
   1 -12   5 10660.1 723.910   5
   1  12  -5 9986.09 710.500   8
   1  12   5 9509.04 673.655   8
  -1 -12   5 10454.4 688.880   5
  -1  12  -5 9693.10 721.465   8
   1  12  -5 9772.97 633.796   2
  -1  12   5 9805.11 703.881   8
  -1 -12   6 1152.86 319.156   5
   1  12  -6 1000.27 247.312   2
   1 -12   6 667.015 217.268   4
   1 -12   6 831.521 289.533   5
   1  12  -6 1497.46 360.242   8
  -1 -12  -6 1311.47 395.466   4
  -1  12  -6 1648.76 313.285   2
  -1 -12   6 1949.85 381.282   4
  -1  12  -6 1153.02 336.400   8
   1 -12  -6 1097.74 305.246   5
  -1 -12  -6 1159.13 319.724   5
   1  12   6 1176.06 285.644   8
  -1  12   6 915.754 317.410   8
  -1 -12  -7-53.6922 216.059   5
  -1  12  -7 632.408 254.945   2
  -1 -12  -7 229.727 271.982   4
  -1 -12   7 382.744 226.879   4
  -1  12  -7 160.446 245.369   8
  -1 -12   7 66.2596 218.697   5
   1 -12   7 740.280 313.284   5
  -1  12   7 254.461 264.394   8
   1  12  -7 747.908 305.851   8
   1 -12  -7-126.146 218.473   5
   1 -12   7 4.18649 178.250   4
   1  12   7 300.489 242.547   8
   1  12  -7 375.334 189.408   2
   1 -12   8 650.169 294.812   5
   1  12   8 39.2362 227.749   8
  -1  12  -8 569.668 263.114   2
  -1  12  -8 862.632 332.969   8
  -1 -12   8 319.107 254.216   5
   1  12  -8 265.906 181.381   2
   1 -12  -8 164.172 252.784   5
  -1 -12  -8-447.610 359.815   4
  -1  12   8 899.878 341.548   8
   1 -12   8 61.0368 192.570   4
  -1 -12  -8 441.440 233.743   5
   1  12  -8-13.2709 250.243   8
  -1 -12   8-131.154 225.416   4
  -1  12   9 2995.86 461.312   8
  -1  12  -9 3127.45 374.282   2
  -1 -12  -9 3728.24 455.610   5
  -1 -12  -9 2842.49 492.452   4
   1 -12   9 2801.30 362.994   4
   1  12  -9 3262.66 382.968   2
   1 -12   9 3585.28 517.202   5
  -1 -12   9 3510.43 452.355   5
   1  12  -9 4162.69 515.992   8
  -1 -12   9 3359.33 427.693   4
   1  12   9 3048.23 443.755   8
  -1  12  -9 3380.75 474.644   8
   1 -12  -9 3535.83 470.612   5
   1 -12 -10 317.409 253.430   5
   1  12 -10-280.906 275.384   8
   1 -12  10-6.94994 170.832   4
   1  12  10 79.5744 236.982   8
  -1 -12  10 323.861 271.826   5
  -1 -12  10-51.5987 188.001   4
   1 -12  10-314.007 260.319   5
  -1  12  10 51.0314 257.651   8
  -1  12 -10 1.33992 175.339   2
   1  12 -10-128.973 157.879   2
  -1  12 -10 48.3447 271.643   8
  -1 -12 -10 25.1780 228.224   5
   1 -12  11-0.15531 284.540   5
   1  12  11 734.522 306.862   8
  -1  12 -11-274.012 217.569   2
  -1  12 -11 387.052 307.050   8
   1 -12 -11-13.0767 248.028   5
   1  12 -11-52.1580 244.088   8
  -1  12  11 375.077 343.257   8
  -1 -12  11 660.387 365.332   3
  -1 -12  11 292.326 230.733   4
  -1 -12  11 594.875 327.636   5
  -1 -12 -11 316.871 289.544   5
  -1  12  12 632.091 317.119   8
  -1 -12  12 828.994 378.573   3
  -1  12 -12 104.919 166.517   2
  -1 -12  12 142.737 185.897   4
   1  12  12 621.558 304.308   8
  -1 -12  12 449.677 302.799   5
   1 -12 -12 526.436 343.575   5
   1  12  12 703.231 340.121   1
   1 -12  12 524.619 335.880   5
  -1 -12 -12 976.937 351.870   5
   1  12 -12 540.845 328.392   8
  -1 -12 -12 194.423 244.312  10
  -1  12 -12 616.408 377.582   8
  -1 -12  13 3401.39 546.009   3
  -1  12 -13 3591.24 522.661   8
   1  12  13 2838.52 478.962   8
  -1  12 -13 2924.39 369.091   2
   1 -12 -13 3902.95 525.601   5
  -1 -12  13 3626.47 553.747   5
   1  12  13 3422.99 520.603   1
  -1  12  13 3324.36 506.796   8
  -1 -12 -13 3590.99 491.327   5
  -1 -12  13 2285.52 357.040   4
  -1 -12 -13 2238.99 441.884  10
   1  12 -13 3806.06 556.525   8
   1 -12  13 3069.05 510.801   5
  -1 -12 -14 230.218 271.137  10
   1  12 -14 309.804 274.215   8
  -1  12  14-81.5864 279.567   8
  -1  12 -14 139.589 287.306   8
   1  12  14 102.470 273.640   8
  -1  12  14 324.816 276.245   1
   1 -12 -14 437.804 342.482   5
  -1 -12  14 505.499 444.007   3
  -1 -12 -14 61.6221 321.465   5
   1  12  14-190.924 279.111   1
   1 -12  14 195.705 299.578   5
  -1 -12  14-288.884 274.978   5
   1 -12  15 111.694 337.840   5
  -1  12 -15 286.929 319.252   8
   1  12  15-144.557 256.858   8
  -1 -12  15 250.589 287.068   5
  -1  12  15 1016.24 382.693   8
   1  12  15 870.582 387.060   1
  -1 -12 -15-162.999 277.633  10
  -1  12  15 537.983 314.255   1
  -1 -12  15 23.1729 259.783   3
   1 -12 -15 602.661 367.461   5
   1  12 -15 416.586 243.088  10
   1  12 -15 889.704 421.526   8
  -1 -12 -15 220.807 314.720   5
  -1  12  16 797.500 358.713   1
  -1 -12 -16 1388.20 433.084  10
  -1 -12 -16 671.965 387.775   5
   1 -12  16 359.454 275.219   5
  -1 -12  16 1140.46 422.404   5
   1  12  16 90.0339 296.072   8
   1  12  16 978.201 432.241   1
  -1  12 -16 654.675 367.513   8
  -1  12  16 756.478 422.374   8
   1 -12 -16 1021.93 392.181   5
  -1 -12  16 941.636 417.267   3
   1  12 -16 733.638 351.816   8
  -1 -12 -17 1630.56 414.971   5
  -1 -12 -17 1432.49 415.929  10
  -1  12 -17 1348.28 351.779  10
   1  12 -17 1383.11 443.357   8
  -1 -12  17 1647.50 454.447   5
   1  12  17 1663.76 431.717   8
  -1  12 -17 1712.34 447.829   8
  -1 -12  17 1249.96 461.169   3
  -1  12  17 1591.69 484.449   8
  -1  12  17 1740.28 461.676   1
   1 -12  17 1548.55 484.692   5
   1  12  17 910.624 379.143   1
   1 -12 -17 2881.30 541.004   5
  -1  12 -18 619.379 349.688   8
   1 -12  18 31.3104 301.367   5
  -1  12 -18 654.686 319.804  10
  -1  12  18 190.833 305.159   1
   1  12  18 278.215 362.120   1
   1  12 -18 401.125 403.313   6
  -1  12  18-544.161 434.033   8
  -1 -12  18-19.9207 352.099   3
   1  12  18 121.526 314.554   8
  -1 -12 -18 403.400 368.393  10
  -1 -12 -18 201.938 332.123   5
   1 -12 -18 613.183 426.122   5
   1  12 -18 56.0012 326.784   8
  -1 -12  18 48.6580 376.612   5
  -1  12 -19 826.083 402.454   8
   1 -12  19 89.8494 408.077   5
  -1 -12 -19 330.028 397.572  10
  -1 -12  19 358.515 372.497   3
  -1 -12 -19 1956.32 522.365   5
  -1  12  19 310.939 360.969   1
   1 -12 -19 453.931 375.551  10
  -1  12 -19 170.301 258.856  10
  -1  12  19-305.582 363.112   8
   1  12 -19 41.0058 320.201   6
   1  12  19 957.825 443.607   1
   1  12  19-239.465 299.966   8
   1 -12 -19 833.313 415.809   5
  -1  12  20-380.996 342.727   1
  -1  12  20-75.1923 296.752   8
   1 -12  20 545.773 454.313   1
  -1 -12  20 1230.35 548.047   3
  -1  12 -20 164.433 271.350  10
   1 -12 -20 416.676 380.964  10
   1  12 -20 202.187 372.959   6
   1 -12 -20 902.870 449.497   5
   1  12  20-327.689 300.729   1
  -1 -12 -20 778.312 391.721  10
   1  12  20 676.895 398.055   8
  -1 -12 -20 139.176 302.740   5
  -1 -12 -21 410.895 371.769  10
   1 -12 -21-309.338 357.266  10
   1  12 -21 538.631 366.241   6
   1  12  21 468.049 449.487   1
  -1  12  21 163.419 283.465   1
  -1 -12  21 586.577 467.262   3
  -1  12 -21 90.4452 342.787   6
   1 -12 -21 1369.08 514.688   5
   1  12  21 234.507 382.979   8
  -1  12  21 531.974 395.227   8
  -1 -12 -21-327.262 357.380   5
   1 -12  21 443.016 349.783   1
   1 -12  22-152.886 315.329   1
  -1 -12  22 466.886 387.607   3
   1  12  22-130.625 286.117   1
  -1  12  22 445.475 406.262   1
   1  12  22-353.165 369.432   8
  -1 -12 -22 129.439 397.112  10
  -1  12 -22 375.895 335.281   6
  -1  12  22 112.508 381.681   8
   1 -12 -22 187.747 329.266  10
  -1 -12  22-175.411 388.214   1
   1  12 -22-352.041 426.115   6
  -1 -12 -22-115.675 316.720   5
   1 -12 -22 554.433 386.623   5
  -1 -12 -23 711.334 479.214   5
  -1 -12  23 546.600 472.907   3
  -1  12  23-8.30809 337.519   8
   1  12  23 545.444 443.295   1
  -1 -12  23-98.0968 319.105   1
  -1  12  23 134.232 367.993   1
  -1  12 -23 425.192 388.898   6
   1  12 -23 29.3598 329.236   6
   1 -12 -23-1039.68 484.039  10
  -1 -12 -23 82.9603 366.085  10
   1 -12  23-355.486 318.711   1
   1 -12 -23 743.557 460.282   5
   1  12  23-232.628 320.871   8
   1  12  24 823.012 492.596   1
   1  12  24 116.364 380.098   8
  -1  12  24 811.553 391.831   1
  -1  12  25 529.945 379.878   1
  -1  13   0-337.345 259.580   2
   1 -13   0-235.117 277.930   4
   1 -13   0 22.4057 250.481   5
   1  13   0-85.9663 248.268   8
  -1 -13   0-314.229 230.761   5
  -1 -13   0 315.318 244.253   4
  -1  13   0 23.4898 263.608   8
  -1  13  -1 258.994 215.950   2
   1 -13  -1 195.555 295.818   4
  -1  13  -1 656.880 308.024   8
   1  13   1 523.461 305.272   8
  -1  13   1-351.952 268.477   2
   1  13  -1 188.680 220.539   8
  -1 -13  -1 362.618 275.462   5
  -1  13   1 909.197 333.470   8
   1 -13   1 56.6378 240.167   5
   1 -13  -1 284.540 256.850   5
  -1 -13  -1 473.210 236.018   4
  -1 -13   1 486.371 241.464   5
   1 -13   1 146.265 226.775   4
  -1 -13   1 333.033 292.024   4
  -1  13  -2 313.472 313.615   8
  -1 -13   2 119.224 279.176   5
   1  13  -2 106.579 230.670   8
   1 -13  -2 257.061 305.904   5
  -1  13  -2-6.32252 218.122   2
  -1 -13   2 233.462 212.292   4
  -1 -13  -2-181.649 209.968   5
   1  13   2-246.246 239.278   8
  -1  13   2 56.8716 245.575   8
  -1 -13  -2 512.453 278.310   4
   1 -13   2 15.8857 276.829   4
  -1  13   2-127.843 231.132   2
   1 -13   2 13.9026 250.021   5
  -1  13   3 941.486 325.729   8
  -1 -13  -3 671.726 344.232   4
   1 -13  -3 1014.81 341.189   5
   1  13   3 830.253 293.408   8
   1  13  -3 921.468 317.862   8
  -1  13  -3 1132.80 335.232   8
  -1 -13   3 449.184 245.741   5
  -1 -13   3 891.148 312.814   4
  -1 -13  -3 950.660 278.636   5
   1 -13   3 1047.75 346.729   5
   1 -13   3 523.264 224.132   4
  -1  13  -3 985.676 292.371   2
  -1  13   3 303.978 289.603   2
  -1  13   4 107.390 229.384   8
   1 -13   4-269.093 314.041   4
   1  13  -4-14.1903 267.328   2
  -1 -13  -4-37.4543 214.206   5
  -1 -13   4 141.187 242.012   5
   1 -13   4 315.528 247.812   5
  -1 -13   4 552.406 318.222   4
   1  13   4 59.2910 249.118   8
  -1 -13  -4 170.242 274.119   4
   1 -13  -4 121.060 277.346   5
   1  13  -4-38.4813 237.133   8
  -1  13  -4-2.89487 197.419   2
  -1  13  -4 518.343 301.093   8
   1  13  -5 1671.08 393.834   8
  -1  13  -5 1602.37 349.955   2
   1 -13   5 1741.77 360.417   5
  -1 -13   5 1283.80 320.090   5
   1  13  -5 1323.68 276.404   2
  -1 -13  -5 1169.07 382.552   4
   1  13   5 1468.09 338.426   8
  -1 -13  -5 1857.32 382.275   5
  -1  13   5 1741.97 350.940   8
  -1  13  -5 1034.79 352.350   8
   1 -13  -5 1734.46 410.526   5
  -1 -13   5 2110.28 400.192   4
   1 -13   5 960.932 294.802   4
  -1 -13  -6 95.7747 232.210   4
  -1  13  -6-13.3790 269.983   8
  -1 -13   6 691.789 314.955   4
  -1 -13   6 465.660 271.794   5
   1 -13  -6 902.210 377.608   5
  -1  13  -6 319.516 215.537   2
   1  13  -6 47.7100 209.859   2
  -1  13   6 178.890 286.411   8
   1 -13   6 106.729 235.804   4
   1 -13   6 489.433 307.822   5
   1  13  -6 320.073 261.955   8
   1  13   6 196.893 241.359   8
  -1 -13  -6 712.950 311.149   5
  -1 -13  -7-269.260 356.292   4
   1  13   7 263.658 277.897   8
  -1  13   7-146.165 260.329   8
   1 -13  -7 165.200 263.779   5
   1  13  -7 235.236 250.563   8
  -1  13  -7 273.301 212.447   2
   1 -13   7 53.8004 235.265   4
  -1 -13   7 145.542 233.817   5
  -1 -13   7 473.244 325.029   4
   1 -13   7 211.745 281.055   5
  -1  13  -7 191.699 300.678   8
   1  13  -7 33.1579 182.483   2
  -1 -13  -7-171.383 206.718   5
   1  13  -8 372.001 299.338   8
  -1 -13   8 412.200 262.853   4
   1  13   8 109.933 256.253   8
  -1  13  -8 181.755 212.318   2
  -1 -13  -8-270.800 256.770   5
   1 -13   8 71.8578 193.430   4
  -1  13   8 302.111 294.159   8
   1 -13   8-131.872 281.367   5
   1  13  -8-190.104 221.111   2
   1 -13  -8 184.745 256.328   5
  -1 -13   8 145.999 214.777   5
  -1 -13  -8-260.164 304.341   4
  -1  13  -8 146.192 292.298   8
  -1  13   9 1432.92 376.390   8
  -1  13  -9 1429.16 417.121   8
   1 -13   9 965.795 336.645   5
  -1  13  -9 1023.52 277.698   2
   1 -13  -9 923.392 332.292   5
   1  13   9 876.162 275.842   8
  -1 -13   9 1168.31 351.410   4
  -1 -13   9 829.186 279.056   5
   1 -13   9 794.680 273.605   4
   1  13  -9 1040.06 264.494   2
  -1 -13  -9 1048.37 317.205   5
   1  13  -9 1596.13 418.839   8
   1  13  10 146.527 278.156   8
  -1  13 -10 285.094 207.241   2
  -1 -13  10 318.313 222.887   4
  -1  13  10 93.5478 283.065   8
  -1  13 -10 365.416 311.310   8
  -1 -13  10 60.6653 233.445   5
   1  13 -10 216.899 313.430   8
   1 -13 -10 184.995 272.185   5
   1 -13  10 3.86597 241.695   5
  -1 -13 -10-73.0133 214.185   5
  -1 -13 -11 224.395 270.330   5
  -1  13  11 826.845 361.094   8
  -1 -13  11-336.987 228.870   5
  -1 -13  11 792.164 321.687   4
  -1  13 -11-112.311 275.239   8
   1  13  11 204.151 275.859   8
   1  13 -11 380.821 323.293   8
  -1  13 -11 48.4345 187.038   2
   1 -13 -11-252.470 288.412   5
   1 -13  11 299.700 303.126   5
  -1  13  12 288.858 289.349   8
   1 -13  12 92.9678 254.378   5
  -1  13 -12 118.089 203.493   2
   1 -13 -12 59.7568 259.463   5
  -1  13 -12-131.627 283.158   8
  -1 -13 -12-101.993 254.542   5
  -1 -13  12-259.626 274.538   5
  -1 -13  12 331.192 236.819   4
   1  13 -12 366.289 361.216   8
   1  13  12 280.128 254.589   8
  -1  13 -13 1835.67 413.389   8
  -1 -13  13 2239.10 475.326   5
   1 -13  13 2208.26 486.286   5
   1  13 -13 2240.39 496.592   8
   1 -13 -13 2592.78 500.817   5
  -1 -13 -13 2410.76 471.120   5
   1  13  13 2058.72 418.548   8
  -1  13  13 2391.47 501.646   8
   1  13  14-131.151 251.212   8
  -1  13 -14-302.524 308.868   8
   1 -13  14 183.881 318.137   5
  -1 -13 -14 221.761 321.190   5
  -1  13  14 181.591 288.591   8
  -1 -13  14 71.6868 275.448   5
   1  13 -14 410.600 341.167   8
   1 -13 -14 580.574 292.132   5
   1  13  15-421.999 267.479   1
   1  13  15 80.3127 296.526   8
  -1 -13  15 569.379 364.717   5
  -1  13  15-213.142 287.890   8
   1  13 -15 421.055 380.477   8
  -1  13 -15 622.210 405.461   8
   1 -13  15 659.986 376.546   5
  -1 -13  15-84.5840 321.394   3
  -1 -13 -15 469.252 394.552  10
   1 -13 -15-154.757 282.352   5
  -1 -13 -15 448.938 288.257   5
   1 -13  16-281.269 311.901   5
  -1 -13 -16 180.117 294.014   5
   1 -13 -16 775.003 375.374   5
   1  13  16 359.640 352.719   8
  -1  13  16-203.675 279.738   8
  -1 -13  16 240.320 297.659   5
  -1  13 -16 494.654 364.914   8
  -1 -13 -16 141.857 339.899  10
   1  13 -16-13.5718 281.451   8
   1  13  16 289.272 322.699   1
  -1 -13  16-340.056 389.049   3
  -1  13 -17 106.400 311.418   8
  -1  13 -17 561.214 301.694  10
  -1  13  17 707.193 364.300   8
   1 -13  17 141.999 323.810   5
  -1 -13 -17 767.684 412.453  10
  -1 -13  17 305.854 297.257   5
  -1 -13  17 121.597 337.473   3
   1 -13 -17 983.473 461.426   5
  -1  13  17 406.107 333.172   1
   1  13 -17 438.511 321.046   8
   1  13  17 484.870 381.575   1
   1  13  17 125.021 344.421   8
  -1 -13 -17 964.776 380.860   5
   1 -13 -18 729.616 424.743   5
  -1  13 -18-10.3701 229.882  10
   1  13  18-9.56377 318.648   8
   1  13 -18 382.424 401.887   8
  -1 -13  18 602.116 419.312   3
   1  13 -18-221.660 354.559   6
  -1 -13 -18 120.359 340.322  10
  -1 -13 -18 290.564 270.190   5
  -1  13  18 569.324 356.339   1
  -1  13 -18 548.686 433.221   8
   1 -13  18 316.728 293.677   5
  -1  13  18 131.564 314.382   8
   1  13  18 353.226 325.185   1
  -1 -13  18 2.66959 289.520   5
  -1  13 -19-146.911 357.856   8
  -1  13  19 202.905 380.903   8
  -1  13  19 558.679 389.383   1
   1  13  19 433.528 366.286   1
  -1 -13 -19 404.010 375.330   5
   1  13 -19 107.408 367.959   6
   1  13  19-277.204 394.330   8
  -1 -13 -19 168.427 384.052  10
   1 -13  19-80.1742 362.856   5
  -1 -13  19-383.455 382.347   3
   1 -13 -19 550.965 398.777   5
  -1 -13  20-189.988 317.133   3
   1  13  20 806.723 418.814   1
  -1 -13 -20 31.2471 323.799  10
   1  13  20 121.931 339.990   8
   1 -13  20 172.659 404.631   5
   1  13 -20-510.415 389.235   6
  -1  13  20 282.516 369.102   1
  -1  13  20 1102.39 467.262   8
  -1 -13 -20 885.477 472.219   5
   1 -13 -20 103.390 391.230   5
  -1  13  21 206.726 350.901   8
  -1  13  21-291.861 319.418   1
   1 -13 -21-43.1758 294.195   5
  -1 -13  21 179.256 414.297   3
  -1 -13 -21 237.988 351.435   5
   1  13  21-60.0598 357.496   8
  -1  13 -21 650.080 515.296   6
   1  13  21 322.472 361.526   1
   1 -13  21 317.971 359.080   1
  -1 -13 -21 241.708 362.874  10
   1  13 -21-75.0524 326.704   6
   1  13  22-103.277 324.099   8
  -1 -13  22 1120.85 533.387   1
  -1  13  22 651.114 435.037   8
   1  13 -22-72.4093 397.465   6
   1  13  22-274.231 389.008   1
  -1  13  22 120.198 391.739   1
  -1  13 -22 206.676 432.748   6
  -1 -13 -22-33.7646 365.458   5
   1 -13 -22 421.217 460.743   5
  -1 -13 -22 408.842 446.996  10
  -1  13  23-136.703 288.136   1
   1  13  23 1051.50 490.117   1
   1  13  23 636.429 431.797   8
  -1  13  24 383.531 365.557   1
   1  14   0 260.123 239.908   8
  -1 -14   0 137.464 257.045   4
  -1  14   0 324.768 265.799   8
  -1 -14   0-138.442 259.074   5
   1 -14   0 54.2610 233.833   5
  -1  14   0-20.5263 208.582   2
   1 -14   0-328.466 396.286   4
   1  14  -1 1414.29 379.153   8
  -1  14  -1 1041.77 380.416   8
  -1  14   1 1343.13 286.085   2
   1  14   1 1683.96 420.987   8
  -1 -14   1 2024.77 422.907   4
  -1 -14   1 1241.67 354.357   5
  -1  14  -1 1407.72 342.916   2
   1 -14   1 2016.52 387.680   5
  -1 -14  -1 1642.53 371.367   5
  -1 -14  -1 1434.46 399.284   4
   1 -14   1 904.810 312.747   4
   1 -14  -1 1699.46 363.772   5
  -1  14   1 1765.19 407.468   8
  -1  14  -2 2079.49 438.552   8
  -1  14  -2 1863.67 351.744   2
   1  14  -2 2225.90 402.433   8
  -1 -14  -2 1446.10 356.117   5
  -1  14   2 883.874 289.052   2
  -1  14   2 1670.74 409.220   8
   1  14   2 1798.26 372.694   8
  -1 -14  -2 1967.63 433.604   4
   1 -14   2 2239.53 425.317   5
  -1 -14   2 2041.34 422.838   4
   1 -14  -2 1992.38 407.307   5
   1 -14   2 2165.57 417.374   4
  -1 -14   2 2076.38 410.486   5
  -1 -14  -3-437.221 237.124   5
   1 -14   3-411.328 335.619   4
  -1  14  -3-27.8451 233.838   2
   1  14   3 149.897 245.851   8
  -1  14   3 571.226 346.084   8
  -1 -14   3-11.2462 258.732   5
  -1  14  -3 45.0348 269.394   8
   1  14  -3 214.954 277.535   8
  -1 -14   3-3.23672 272.118   4
   1 -14   3 790.855 361.240   5
  -1 -14  -3 48.9898 257.097   4
   1 -14  -3 110.200 277.991   5
  -1  14   4 176.955 277.548   8
  -1 -14   4 930.393 340.734   4
   1 -14   4 135.683 269.968   4
   1  14   4 412.809 297.103   8
   1 -14   4 163.023 277.569   5
  -1 -14  -4 224.993 274.517   4
  -1  14  -4 73.7461 275.046   8
  -1 -14   4 521.754 297.524   5
  -1 -14  -4 674.042 320.063   5
   1  14  -4 300.885 308.072   8
   1 -14  -4 372.439 250.336   5
  -1  14  -4-79.5581 233.622   2
  -1 -14   5 1017.06 329.689   4
   1 -14   5 785.052 282.736   5
  -1  14  -5 852.613 284.378   2
  -1  14  -5 492.525 304.491   8
  -1 -14   5 980.188 317.336   5
   1  14   5 526.828 314.477   8
  -1  14   5 1055.07 380.818   8
   1  14  -5 1279.89 358.930   8
  -1 -14  -5 837.785 288.060   5
   1 -14  -5 699.159 301.730   5
  -1 -14  -5 204.740 312.774   4
   1 -14   5 101.787 253.818   4
   1 -14   6 451.411 210.685   4
   1  14  -6 958.139 260.258   2
  -1  14  -6 664.095 271.334   2
  -1 -14  -6 1264.79 380.612   5
  -1 -14   6 907.161 312.685   5
   1 -14   6 792.030 370.638   5
   1 -14  -6 1147.70 353.791   5
   1  14  -6 902.147 299.010   8
  -1 -14   6 1329.81 380.210   4
  -1  14  -6 881.736 362.408   8
  -1 -14  -6 968.605 400.281   4
   1  14   6 690.123 288.761   8
  -1  14   6 903.668 324.211   8
  -1 -14  -7 256.060 257.221   5
   1  14  -7 118.457 268.868   8
   1 -14   7 313.364 250.324   4
  -1 -14   7 165.395 255.921   5
   1 -14   7 1032.98 425.534   5
  -1 -14  -7-165.266 341.470   4
   1  14   7 18.9164 249.306   8
  -1 -14   7 449.807 291.838   4
   1  14  -7-52.0843 220.296   2
  -1  14   7 212.209 312.225   8
  -1  14  -7 297.286 231.330   2
   1 -14  -7 568.349 351.189   5
  -1  14  -7-100.922 260.570   8
  -1  14  -8 709.535 279.807   2
  -1 -14   8 537.117 269.707   5
   1 -14   8 623.936 263.558   4
   1 -14   8 491.516 284.585   5
   1  14   8 549.737 274.423   8
  -1 -14  -8 668.320 378.070   4
   1 -14  -8 982.279 363.524   5
   1  14  -8 877.178 369.969   8
  -1 -14   8 802.545 330.254   4
  -1 -14  -8 411.909 296.448   5
  -1  14  -8 801.152 377.458   8
   1  14  -8 739.456 240.403   2
  -1  14   8 954.491 357.251   8
   1  14  -9 550.686 309.299   8
  -1  14  -9 648.490 262.157   2
  -1  14  -9 435.474 311.509   8
  -1 -14  -9 632.789 288.020   5
  -1  14   9 1183.19 418.500   8
   1 -14   9 562.277 234.478   4
   1 -14   9 1066.14 348.753   5
   1  14   9 546.423 292.841   8
   1 -14  -9 814.622 352.116   5
  -1 -14   9 885.864 306.088   5
  -1 -14   9 1504.65 379.181   4
   1 -14 -10 1046.38 359.604   5
  -1  14 -10 1157.80 305.072   2
   1 -14  10 1321.80 365.335   5
  -1 -14 -10 861.585 336.855   5
   1  14  10 952.644 325.795   8
  -1 -14  10 1622.35 404.988   5
  -1  14 -10 1614.27 429.213   8
  -1  14  10 1616.58 422.620   8
   1  14 -10 1514.73 419.969   8
  -1 -14  10 1468.37 389.470   4
  -1 -14 -11 12.6037 317.394   5
   1  14  11 84.7350 297.111   8
  -1  14 -11 104.119 295.936   8
   1 -14  11-10.9143 293.881   5
   1 -14 -11-126.148 266.810   5
  -1  14 -11 274.611 217.568   2
  -1  14  11 387.216 371.308   8
   1  14 -11 233.233 264.169   8
  -1 -14  11 926.162 359.542   5
  -1 -14  11 526.003 275.644   4
  -1  14  12 606.803 370.414   8
  -1 -14 -12 128.423 231.543   5
   1  14 -12 345.456 342.396   8
   1 -14 -12 48.4465 311.200   5
   1 -14  12 455.538 332.176   5
   1  14  12 569.748 344.832   8
  -1  14 -12 190.171 382.649   8
  -1 -14  12 229.271 313.925   5
  -1 -14 -13 1025.67 377.769   5
   1 -14  13 647.875 341.024   5
  -1 -14  13 766.419 348.303   5
  -1  14 -13 756.828 397.461   8
   1 -14 -13 127.324 317.203   5
   1  14  13 316.134 293.282   8
   1  14 -13 682.340 372.039   8
  -1  14  13 482.326 358.662   8
  -1  14  14 532.278 347.790   8
  -1 -14 -14 406.944 294.951   5
   1  14  14 568.952 363.496   8
   1  14 -14 385.857 375.042   8
  -1 -14  14 571.227 351.569   5
   1 -14 -14 588.793 394.107   5
  -1  14 -14 897.700 396.307   8
   1 -14  14 616.017 412.177   5
  -1 -14  15-213.561 296.532   5
   1 -14 -15 157.829 315.854   5
  -1  14 -15 422.624 387.981   8
  -1 -14 -15 1075.23 390.965   5
  -1  14  15 834.712 428.473   8
   1  14 -15-441.185 350.889   8
   1  14  15 32.1364 305.871   8
   1 -14  15 357.062 384.444   5
   1 -14  16 802.271 408.163   5
  -1 -14  16 191.908 375.448   5
  -1  14  16 582.582 432.062   8
   1  14 -16 561.949 356.752   8
  -1  14 -16 585.784 357.818   8
   1  14  16 13.1637 288.537   8
  -1 -14 -16 171.455 335.916   5
   1 -14 -16-11.5522 304.969   5
  -1 -14 -17 908.607 437.226   5
   1 -14  17 598.807 381.675   5
  -1 -14  17-44.5400 273.408   5
   1  14 -17-239.686 350.312   8
  -1  14 -17 1027.64 469.588   8
   1  14  17 311.110 292.947   8
   1 -14 -17 763.548 434.148   5
  -1  14  17 1232.20 488.535   8
   1  14 -18 932.152 486.088   6
  -1  14 -18 642.124 416.091   8
  -1 -14  18-157.597 322.077   5
   1  14  18-758.083 362.918   8
   1  14 -18-306.556 358.428   8
   1 -14 -18 1416.27 500.787   5
  -1 -14 -18-344.644 380.441   5
   1  14  18 604.020 387.330   1
   1 -14  18 568.571 418.772   5
  -1  14  18 621.463 446.087   8
   1  14  19 552.495 386.050   1
  -1 -14 -19-15.3597 332.817   5
  -1  14  19 88.2598 369.024   8
   1  14  19 588.661 394.364   8
   1 -14  19 896.299 462.283   5
   1  14 -19 175.719 391.095   6
   1  14 -19 702.027 437.694   8
   1 -14 -19 1300.27 528.013   5
  -1 -14  19-25.0633 371.405   5
  -1  14 -19 43.5181 313.787   8
   1  14  20 303.141 369.065   8
   1 -14 -20 80.4294 400.471   5
   1 -14  20 534.307 388.067   5
  -1  14  20 229.251 333.292   8
   1  14  20 489.204 424.138   1
  -1  14 -20-408.380 367.887   8
   1  14 -20 308.888 329.594   6
  -1 -14 -20 610.525 403.551   5
   1  14  21-44.7692 314.603   8
   1  14  21 93.1172 396.097   1
  -1  14  21 178.866 375.271   1
  -1  14  21 311.635 397.863   8
  -1 -14 -21 1182.16 508.049   5
   1  14  22 16.6842 413.989   8
  -1  14  22 257.778 359.274   1
  -1  14  23-158.500 320.154   1
   1  15   0 232.452 276.724   8
  -1 -15   0-177.627 239.348   4
  -1  15   0 27.6535 240.803   8
   1 -15   0 372.312 327.818   5
  -1 -15   0 247.501 281.274   5
  -1  15   0 315.874 252.318   2
   1  15  -1 288.385 296.010   8
  -1 -15   1 353.398 292.480   4
   1 -15  -1 52.8689 250.727   5
  -1  15   1-362.783 360.757   2
   1 -15   1 10.1408 290.813   5
  -1  15   1 700.585 330.788   8
  -1  15  -1 692.824 371.833   8
  -1 -15   1-184.186 236.819   5
   1  15   1 399.388 290.836   8
  -1  15  -1-296.076 262.787   2
   1 -15   1-475.701 381.628   4
  -1 -15  -1 198.258 250.069   5
  -1 -15  -1-130.839 264.793   4
  -1 -15  -2 829.037 329.065   5
  -1  15   2 667.277 342.492   8
  -1  15  -2 374.879 276.552   2
  -1  15  -2 743.463 352.326   8
  -1 -15   2 512.695 306.109   5
   1 -15   2 1025.38 318.015   5
   1  15  -2 769.325 344.569   8
  -1 -15   2 970.492 370.490   4
   1 -15  -2 323.665 287.570   5
  -1 -15  -2 709.230 326.924   4
   1  15   2 869.300 367.729   8
   1 -15   2 275.234 241.195   4
   1 -15  -3-50.1574 314.565   5
   1 -15   3-417.004 351.795   4
   1  15  -3 158.284 297.529   8
  -1  15   3 39.0476 298.390   8
  -1 -15  -3-212.682 336.366   4
  -1  15  -3 356.191 333.590   8
  -1  15  -3-70.4622 240.872   2
  -1 -15   3 517.331 282.562   5
  -1 -15  -3 179.232 300.709   5
   1  15   3 403.201 286.044   8
   1 -15   3 109.525 311.489   5
  -1 -15   3 527.663 308.716   4
   1 -15  -4 1189.45 384.936   5
  -1 -15  -4 643.528 310.181   4
  -1  15  -4 1314.88 336.279   2
   1 -15   4 1519.26 394.831   5
  -1  15  -4 1909.59 461.012   8
   1  15  -4 1493.63 397.782   8
   1 -15   4 585.642 288.407   4
  -1  15   4 1166.67 364.216   8
  -1 -15   4 1553.04 413.561   5
   1  15   4 1499.62 404.764   8
  -1 -15   4 1432.81 362.189   4
  -1 -15  -4 972.838 323.370   5
   1  15   5 292.552 286.053   8
   1 -15  -5 191.387 256.096   5
  -1  15  -5 85.1010 204.250   2
   1 -15   5 790.688 363.495   5
  -1 -15  -5 651.949 331.257   5
  -1  15  -5 321.984 278.746   8
   1  15  -5 273.957 345.858   8
   1 -15   5-392.769 362.274   4
  -1  15   5 242.892 305.602   8
  -1 -15   5 316.793 248.484   4
  -1 -15  -5-605.052 343.418   4
  -1 -15   5 299.918 287.556   5
  -1  15  -6 414.080 320.428   8
   1  15   6 847.827 324.384   8
  -1  15  -6 63.8143 229.995   2
   1 -15   6 456.601 325.332   5
  -1 -15  -6-339.792 382.933   4
  -1 -15   6 283.546 281.328   4
  -1  15   6 408.169 312.208   8
   1 -15  -6 817.108 356.391   5
  -1 -15   6 128.799 271.812   5
  -1 -15  -6 664.573 324.836   5
   1  15  -6 357.491 352.844   8
   1 -15   6 434.166 236.510   4
  -1 -15  -7 240.458 287.971   5
  -1 -15  -7-296.736 294.450   4
  -1 -15   7 332.213 273.961   4
  -1  15   7-118.135 284.630   8
  -1  15  -7-143.109 206.776   2
   1 -15   7 65.4094 247.438   5
   1 -15   7-288.152 305.523   4
  -1 -15   7 194.891 281.572   5
  -1  15  -7 255.622 331.477   8
   1 -15  -7 384.872 343.277   5
   1  15   7 31.9634 266.542   8
   1  15  -7-135.857 322.768   8
   1 -15  -8 869.723 397.429   5
  -1  15  -8 297.109 229.938   2
   1  15   8 465.544 317.867   8
  -1 -15  -8 794.073 353.053   5
  -1  15  -8 698.203 365.333   8
  -1 -15   8 597.361 293.784   5
   1 -15   8 1019.12 401.511   5
   1 -15   8 235.649 262.553   4
   1  15  -8 623.787 355.231   8
  -1 -15   8 945.303 356.800   4
  -1  15   8 468.708 327.705   8
   1 -15   9 162.145 305.946   5
   1 -15  -9 24.3830 293.658   5
  -1 -15   9-127.126 219.985   4
  -1 -15  -9 426.467 310.355   5
   1  15   9 393.843 326.572   8
   1  15  -9 633.421 300.635   8
  -1  15   9 310.601 325.551   8
  -1  15  -9 440.790 355.911   8
  -1 -15   9 130.402 304.686   5
  -1  15  -9 47.3059 212.283   2
  -1 -15  10 479.053 314.577   4
   1  15  10 668.332 362.004   8
  -1 -15  10 275.209 358.964   5
   1 -15 -10 104.865 301.956   5
  -1  15  10 576.824 333.060   8
  -1  15 -10 116.804 221.655   2
   1  15 -10 1062.91 377.231   8
  -1 -15 -10 153.037 281.534   5
   1 -15  10 494.869 272.505   5
  -1  15 -10 93.5877 297.655   8
   1  15 -11 499.879 356.369   8
   1  15  11 63.9988 283.175   8
  -1  15  11 285.363 299.583   8
   1 -15 -11-256.260 269.197   5
  -1  15 -11 233.124 347.040   8
   1 -15  11-146.751 298.078   5
  -1 -15 -11 145.356 243.757   5
  -1 -15  11 201.098 304.417   5
   1 -15  12 457.249 324.859   5
   1  15  12-53.4826 299.688   8
  -1  15  12 688.283 375.258   8
   1 -15 -12 627.045 360.121   5
  -1  15 -12 552.372 370.156   8
  -1 -15  12 641.478 351.715   5
   1  15 -12 408.730 336.642   8
  -1 -15 -12 288.655 310.761   5
  -1 -15  13 492.546 371.624   5
   1 -15 -13 424.840 349.938   5
  -1  15 -13 159.140 385.815   8
   1 -15  13 220.034 346.200   5
   1  15  13-161.408 312.310   8
   1  15 -13-51.0292 309.103   8
  -1  15  13 816.325 435.298   8
  -1 -15 -13 104.435 330.263   5
  -1 -15  14-162.623 278.187   5
  -1  15  14 458.424 357.713   8
   1 -15 -14-106.337 324.022   5
   1  15 -14-72.3878 326.526   8
  -1  15 -14 95.6750 281.291   8
   1  15  14 339.083 270.142   8
   1 -15  14 276.682 352.556   5
  -1 -15 -14 53.7461 330.843   5
  -1  15  15 207.901 292.137   8
  -1 -15 -15 368.380 271.196   5
   1  15 -15 112.725 393.070   8
  -1  15 -15-440.076 340.185   8
   1  15  15 588.409 382.887   8
   1 -15  15 289.924 325.123   5
   1 -15 -15-280.638 377.241   5
  -1 -15  15 515.981 376.389   5
   1  15  16 377.418 382.128   8
  -1  15  16 451.422 368.778   8
   1  15 -16 936.678 422.598   8
  -1 -15 -16 108.201 293.218   5
  -1  15 -16-13.6190 342.527   8
  -1 -15  16-210.500 325.252   5
   1 -15  16 358.603 359.397   5
   1 -15 -16-291.051 356.491   5
   1 -15 -17-98.8480 380.710   5
   1 -15  17 298.229 360.146   5
   1  15  17-164.435 330.408   8
  -1  15  17-390.787 360.121   8
  -1  15 -17 476.079 343.407   8
   1  15 -17-125.585 367.279   8
  -1 -15  17-309.585 337.340   5
  -1 -15 -17 302.775 375.334   5
  -1  15 -18-363.003 342.952   8
   1  15 -18 905.861 530.713   6
   1 -15 -18 593.209 460.553   5
   1  15 -18 419.575 402.840   8
   1  15  18 160.048 392.090   8
   1 -15  18-454.787 402.711   5
  -1 -15 -18 163.730 313.787   5
  -1 -15  18 50.7769 371.243   5
  -1  15  18-45.5835 343.089   8
   1 -15 -19 457.713 437.494   5
   1  15  19-525.561 379.782   8
   1 -15  19-45.1887 298.939   5
  -1  15  19 105.157 372.508   8
  -1  15 -19-328.534 394.978   8
  -1 -15  19-179.141 332.177   5
   1  15 -19 531.219 465.121   6
  -1 -15 -19 248.298 318.025   5
   1  15 -19 482.173 436.862   8
   1  15  20 79.0841 302.930   8
  -1 -15 -20-37.8117 367.225   5
  -1  16   0 865.148 391.319   8
  -1 -16   0 88.3738 240.800   4
  -1 -16   0 152.335 276.527   5
   1  16   0 226.178 299.172   8
  -1  16   0-289.457 347.649   2
   1 -16   0-721.302 360.016   5
  -1 -16  -1 847.883 370.606   4
  -1 -16   1 471.267 307.162   4
   1  16   1 957.641 413.783   8
  -1  16   1 993.632 377.676   8
  -1 -16  -1 683.239 310.326   5
  -1  16  -1 1000.78 366.265   8
  -1  16  -1 231.061 263.337   2
   1  16  -1 153.295 294.829   8
  -1 -16   1 1160.46 393.710   5
   1 -16  -1 705.517 347.058   5
   1 -16   1 798.303 372.361   5
   1  16   2 624.274 352.539   8
   1 -16  -2 1138.72 393.508   5
   1  16  -2 816.849 387.451   8
  -1 -16  -2 958.621 343.444   5
  -1 -16  -2 282.571 295.751   4
   1 -16   2 794.333 377.360   5
  -1  16  -2 918.171 433.619   8
  -1  16   2 1219.29 426.537   8
  -1  16  -2 160.659 252.595   2
  -1 -16   2 546.348 282.007   4
  -1 -16   2 904.356 341.270   5
   1  16  -3 240.674 345.784   8
  -1 -16  -3-295.708 269.485   5
  -1  16  -3 364.908 326.068   8
  -1  16  -3-183.108 287.195   2
  -1 -16   3 438.757 323.067   5
  -1  16   3 488.309 388.886   8
  -1 -16   3-9.91449 274.200   4
  -1 -16  -3-103.822 339.140   4
   1 -16   3 284.434 267.196   5
   1 -16  -3-89.1952 267.927   5
   1  16   3 354.995 290.016   8
  -1  16  -4 187.190 373.113   8
   1 -16   4-48.3400 286.576   4
  -1  16   4 994.928 408.782   8
  -1 -16  -4-33.3279 339.497   4
  -1 -16  -4 337.610 275.657   5
   1 -16   4 430.042 339.068   5
  -1 -16   4 94.4836 257.680   5
   1 -16  -4 131.351 336.247   5
   1  16  -4-249.854 276.883   8
  -1  16  -4 237.035 261.514   2
   1  16   4 367.602 329.978   8
  -1 -16   4 774.451 351.305   4
   1 -16   5-40.3935 294.041   4
  -1  16  -5 412.659 327.439   8
   1  16  -5 634.797 316.327   8
  -1  16   5 705.562 400.617   8
   1 -16  -5 278.560 326.843   5
  -1 -16  -5-224.072 357.056   4
  -1  16  -5-82.9332 297.459   2
  -1 -16  -5 884.115 354.508   5
   1  16   5 819.456 356.908   8
  -1 -16   5 490.037 310.689   4
   1 -16   5 536.651 349.930   5
  -1 -16   5 729.709 318.224   5
  -1 -16  -6 85.1381 254.119   5
  -1  16  -6 694.187 270.495   2
  -1 -16  -6-224.841 295.874   4
  -1 -16   6 189.078 298.066   5
   1 -16   6-432.257 340.428   4
  -1 -16   6 82.5977 239.934   4
   1 -16  -6 537.534 355.157   5
   1  16  -6 488.331 343.379   8
   1  16   6 31.3279 271.981   8
  -1  16   6 518.146 360.244   8
   1 -16   6 507.930 247.127   5
  -1  16  -6-28.8180 316.251   8
  -1 -16   7-39.8889 264.734   4
   1  16   7 276.593 278.239   8
  -1 -16  -7-114.067 294.322   5
   1  16  -7 179.029 314.985   8
  -1  16  -7-54.4403 273.214   8
  -1  16  -7 79.4872 244.754   2
   1 -16   7 483.733 341.311   5
   1 -16  -7-84.7579 284.985   5
   1 -16   7-298.086 296.706   4
  -1 -16   7-9.12655 256.645   5
  -1  16   7 521.031 318.013   8
  -1 -16   8 10.9386 252.527   4
  -1  16  -8-67.9047 249.729   2
  -1 -16   8 514.528 364.583   5
  -1  16  -8-750.366 412.406   8
   1 -16  -8 462.005 368.318   5
   1  16   8 361.384 344.740   8
   1 -16   8 655.615 360.232   5
   1  16  -8 529.347 332.342   8
  -1 -16  -8 590.939 350.190   5
  -1  16   8 877.236 416.496   8
  -1 -16   9-440.343 352.764   5
   1 -16  -9 590.505 373.379   5
  -1 -16  -9 351.931 315.496   5
   1  16  -9 616.696 408.682   8
   1  16   9-72.3674 266.534   8
  -1  16  -9 361.828 319.904   8
  -1 -16   9 44.8198 248.685   4
   1 -16   9-15.8432 300.544   5
  -1  16   9 391.298 376.735   8
  -1 -16  10 541.047 372.305   5
  -1  16  10 814.231 372.940   8
   1  16 -10 1345.65 476.884   8
  -1  16 -10 1073.09 399.020   8
  -1 -16 -10 1217.68 401.559   5
   1 -16  10 578.981 379.764   5
   1  16  10 573.835 370.031   8
   1 -16 -10 1207.28 434.416   5
  -1  16  11 526.551 421.402   8
   1  16  11 319.463 298.842   8
  -1  16 -11 37.2770 353.495   8
  -1 -16  11 504.361 415.127   5
   1 -16 -11-163.468 272.107   5
   1  16 -11-138.091 334.011   8
   1 -16  11 490.557 386.799   5
  -1 -16 -11 255.814 289.405   5
   1 -16  12 1052.61 437.559   5
  -1 -16  12 487.318 361.915   5
   1  16 -12 425.889 383.148   8
  -1  16 -12 245.726 345.898   8
  -1 -16 -12-391.610 343.290   5
  -1  16  12 775.006 421.070   8
   1 -16 -12-255.171 381.676   5
   1  16  12-81.7653 311.459   8
   1 -16  13 722.886 434.685   5
  -1 -16 -13 77.0541 305.006   5
   1  16 -13 1012.29 446.765   8
  -1 -16  13 1035.22 427.999   5
   1 -16 -13 1.06000 287.458   5
   1  16  13 15.7778 304.039   8
  -1  16  13 564.974 429.942   8
  -1  16 -13 589.353 438.184   8
   1 -16 -14-128.908 345.922   5
  -1 -16 -14 168.775 311.292   5
  -1  16  14 1017.82 456.446   8
   1  16  14 629.334 401.747   8
   1 -16  14-138.593 322.789   5
  -1 -16  14-105.514 284.088   5
  -1  16 -14 326.962 364.770   8
   1  16 -14 228.171 366.330   8
  -1  16  15 23.5148 302.937   8
  -1 -16  15 507.624 353.724   5
  -1 -16 -15-234.439 369.796   5
   1  16  15 15.2982 279.598   8
  -1  16 -15 446.189 374.156   8
   1  16 -15-65.2285 329.524   8
   1 -16 -15-280.339 363.713   5
   1 -16  15-191.417 380.586   5
   1 -16 -16-279.359 383.415   5
  -1 -16 -16 115.202 401.844   5
  -1  16 -16 174.045 379.466   8
   1  16 -16 856.596 472.208   8
   1 -16  16 237.347 310.245   5
  -1 -16  16 165.544 368.745   5
  -1  16  16-143.826 290.261   8
   1  16  16 87.8647 314.793   8
  -1 -16  17-319.932 334.323   5
  -1 -16 -17 505.828 379.183   5
   1  16  17 500.884 420.805   8
  -1  16  17-74.4497 316.183   8
   1  16 -17 625.282 460.504   8
   1 -16 -17 708.266 430.112   5
   1 -16  17-296.156 380.336   5
  -1  16 -17 1012.03 521.222   8
  -1 -16  18 29.4845 336.683   5
  -1  16  18 999.159 457.923   8
  -1 -16 -18 221.967 343.482   5
   1  16  18 102.722 300.665   8
   1  16  19 310.149 358.490   8
   1 -17   0-316.971 301.717   5
  -1 -17   0-229.313 345.274   4
   1  17   0 445.163 384.841   8
  -1  17   0 787.663 471.836   8
  -1 -17   0 873.426 409.304   5
  -1 -17   1 400.466 304.102   5
   1 -17   1 990.875 437.553   5
  -1  17  -1-182.260 331.259   8
  -1 -17   1 149.504 311.039   4
   1  17  -1 672.875 349.800   8
   1  17   1 218.394 279.505   8
  -1 -17  -1 429.451 307.297   4
   1 -17  -1 42.7236 333.248   5
  -1 -17  -1-509.150 319.990   5
  -1  17   1 514.295 390.982   8
  -1  17  -2 526.864 303.113   8
  -1  17   2 525.476 350.772   8
   1 -17  -2 654.814 347.730   5
  -1 -17   2 331.417 301.203   4
  -1 -17   2 269.192 306.330   5
   1  17  -2 145.067 297.167   8
   1  17   2 346.672 293.485   8
   1 -17   2 711.633 381.889   5
  -1  17  -2 3.74887 262.727   2
  -1 -17  -2 581.441 366.301   5
  -1 -17  -2-486.692 344.048   4
   1  17  -3 549.023 424.149   8
  -1  17  -3 3.92723 318.156   8
  -1 -17  -3 328.431 350.090   4
   1 -17   3-50.0024 296.378   5
  -1  17   3 809.717 401.230   8
   1  17   3 457.813 339.311   8
  -1 -17  -3-296.980 303.951   5
   1 -17  -3-214.435 268.015   5
  -1 -17   3-110.084 327.274   4
  -1 -17   3-11.2599 259.260   5
  -1  17  -3-252.303 294.111   2
   1 -17  -4 48.3742 302.407   5
  -1 -17  -4 241.035 342.396   4
  -1  17  -4 85.1373 289.492   2
   1 -17   4-180.370 290.143   5
  -1  17   4 551.525 386.295   8
  -1 -17  -4 90.5446 274.354   5
   1  17  -4 460.831 331.137   8
  -1  17  -4 1184.76 470.391   8
  -1 -17   4 147.370 319.745   5
  -1 -17   4 456.794 327.510   4
   1  17   4 495.268 365.581   8
   1  17   5-749.604 377.388   8
  -1  17  -5 547.191 408.230   8
  -1  17  -5-117.204 285.159   2
  -1 -17  -5-302.214 425.532   4
  -1  17   5 313.357 350.821   8
   1 -17   5-255.223 334.228   5
  -1 -17   5-213.756 337.093   5
  -1 -17   5 148.189 282.086   4
  -1 -17  -5 832.578 385.544   5
   1  17  -5 579.031 395.104   8
   1 -17  -5 261.689 339.351   5
  -1 -17   6 256.537 311.594   4
   1 -17  -6 558.827 333.323   5
   1  17   6 761.922 387.442   8
   1  17  -6 187.643 351.447   8
  -1 -17   6 57.9260 260.016   5
  -1  17   6 813.218 367.959   8
  -1  17  -6 832.777 405.050   8
   1 -17   6 583.862 363.937   5
  -1  17  -6 372.458 262.822   2
  -1 -17  -6 1051.56 402.643   5
  -1  17   7 333.186 349.946   8
   1 -17   7-189.341 332.601   5
  -1 -17   7 49.4580 261.900   4
   1 -17  -7 442.317 350.067   5
   1  17  -7-107.113 301.207   8
  -1 -17  -7 466.458 357.488   5
  -1 -17   7-421.277 364.024   5
  -1  17  -7 601.706 381.906   8
  -1  17  -7-134.056 226.028   2
   1  17   7 420.689 343.718   8
  -1 -17   8 70.2499 240.886   4
  -1  17   8-85.2252 296.837   8
   1  17   8 77.2650 337.433   8
   1  17  -8-106.127 337.512   8
   1 -17   8-304.388 347.026   5
  -1 -17   8-318.152 337.610   5
  -1 -17  -8 295.329 343.315   5
   1 -17  -8 143.302 302.304   5
  -1  17  -8 76.6904 331.483   8
   1 -17   9-168.811 330.448   5
  -1 -17  -9 576.650 362.807   5
   1  17   9 345.423 312.406   8
   1  17  -9 496.304 384.501   8
   1 -17  -9 647.250 425.883   5
  -1  17   9 575.914 400.874   8
  -1  17  -9-194.444 369.393   8
  -1 -17   9 125.037 309.438   5
   1  17  10 349.136 371.622   8
  -1  17 -10 240.656 368.428   8
  -1 -17  10 497.422 322.481   5
  -1  17  10 236.603 311.308   8
   1 -17  10 301.468 343.218   5
   1  17 -10 860.595 415.993   8
  -1 -17 -10 326.481 307.060   5
   1 -17 -10 801.557 403.384   5
  -1 -17 -11 343.523 325.985   5
   1 -17  11 174.952 301.394   5
   1  17 -11-383.034 344.851   8
  -1  17 -11 612.214 402.080   8
  -1 -17  11 556.595 355.807   5
   1  17  11-82.4431 314.982   8
  -1  17  11-99.8395 372.503   8
   1 -17 -11 286.330 317.810   5
  -1  17  12-540.311 329.103   8
   1 -17 -12 4.20006 331.789   5
  -1 -17  12 253.114 315.898   5
   1 -17  12 632.012 429.159   5
   1  17  12 156.183 326.230   8
   1  17 -12 60.1830 353.098   8
  -1  17 -12 864.211 491.965   8
  -1 -17 -12 646.917 382.590   5
  -1 -17  13 1206.98 473.393   5
  -1 -17 -13 432.688 359.938   5
   1  17 -13 439.007 428.068   8
   1 -17  13 770.096 440.091   5
  -1  17  13 954.940 475.054   8
   1  17  13 47.7018 315.345   8
  -1  17 -13 803.784 474.869   8
   1 -17 -13 30.2184 303.618   5
  -1  17  14 219.109 420.588   8
  -1  17 -14 550.682 406.378   8
   1 -17 -14-410.962 372.034   5
   1  17  14-193.877 355.740   8
  -1 -17 -14-452.875 383.731   5
   1  17 -14-46.0491 349.964   8
  -1 -17  14 386.588 313.797   5
   1 -17  14 20.6934 310.856   5
  -1 -17  15-272.358 333.982   5
   1  17  15-318.802 338.171   8
  -1  17  15 140.007 396.325   8
  -1  17 -15-179.335 360.943   8
  -1 -17 -15 27.0198 362.000   5
   1  17 -15 409.175 377.522   8
   1 -17 -15-17.3426 384.673   5
   1 -17  15-502.368 375.413   5
  -1 -17  16 100.570 364.431   5
   1  17  16 480.152 424.264   8
  -1  17  16-186.485 407.938   8
  -1 -17 -16-518.916 409.784   5
   1  17  17-8.43115 332.726   8
  -1 -18   0-200.411 331.381   4
  -1 -18   0 767.003 437.083   5
   1  18   0-185.317 300.449   8
  -1  18   0 482.999 336.172   8
   1 -18   0 594.398 430.969   5
  -1  18   1 434.953 375.448   8
  -1  18  -1 680.960 394.017   8
  -1 -18  -1-372.421 390.516   4
   1  18   1 766.204 395.502   8
   1 -18  -1-129.786 337.130   5
  -1 -18   1 418.568 313.245   4
   1 -18   1 665.127 362.324   5
  -1 -18  -1 529.453 310.583   5
   1  18  -1 606.351 423.342   8
  -1 -18   1 479.134 365.005   5
  -1  18   2 1110.80 414.807   8
  -1 -18   2 806.569 382.201   5
  -1 -18  -2 806.438 387.200   4
  -1 -18  -2 313.389 319.192   5
   1  18   2 846.739 389.421   8
  -1  18  -2 1185.90 460.612   8
   1 -18  -2 355.319 312.730   5
  -1 -18   2 269.351 339.404   4
   1  18  -2 12.3030 329.467   8
   1 -18   2 775.651 377.843   5
  -1 -18   3-645.975 343.025   5
  -1  18   3 478.868 367.684   8
  -1 -18  -3-584.428 417.201   4
   1  18   3 234.634 351.388   8
   1 -18   3 397.360 413.848   5
  -1  18  -3-206.932 361.526   8
  -1 -18  -3-210.587 346.527   5
   1 -18  -3-141.921 334.292   5
   1  18  -3-224.143 316.681   8
  -1 -18   3-261.969 343.121   4
  -1 -18  -4-496.434 439.374   4
   1  18   4 202.387 310.652   8
  -1  18   4 216.664 281.617   8
  -1  18  -4-559.397 353.495   2
  -1 -18   4-112.942 373.872   4
   1 -18   4 344.853 311.994   5
  -1  18  -4-35.4142 299.199   8
  -1 -18   4 3.49466 299.224   5
   1 -18  -4 102.636 293.186   5
   1  18  -4 564.561 355.303   8
  -1 -18  -4-17.9833 319.754   5
  -1 -18   5 428.636 354.073   4
   1  18   5 133.892 322.196   8
  -1 -18   5 524.330 352.821   5
   1  18  -5 157.340 315.372   8
   1 -18   5 356.842 370.063   5
  -1  18   5 51.6132 313.159   8
  -1  18  -5 423.403 382.756   8
   1 -18  -5 568.757 356.539   5
  -1  18  -5-626.659 402.192   2
  -1 -18  -5-122.087 309.689   5
  -1 -18   6 112.365 289.427   4
   1  18   6 550.902 366.533   8
  -1  18   6 398.223 388.721   8
  -1  18  -6 164.763 283.104   2
  -1 -18   6 124.605 303.987   5
   1 -18  -6 822.717 430.878   5
   1  18  -6 1138.04 466.466   8
  -1  18  -6 137.442 392.978   8
   1 -18   6 292.052 394.749   5
  -1 -18  -6 338.082 262.058   5
  -1  18   7 588.063 433.045   8
   1 -18  -7 227.631 339.694   5
  -1 -18  -7-53.8741 282.524   5
  -1 -18   7-430.103 320.541   5
   1  18  -7-361.684 344.857   8
  -1  18  -7-100.013 392.037   8
   1 -18   7 516.633 312.827   5
   1  18   7 510.308 355.766   8
  -1 -18   7-291.352 308.071   4
  -1  18  -8 158.906 368.535   8
  -1  18   8-244.330 350.044   8
   1 -18   8 89.1858 341.903   5
  -1 -18   8-129.778 319.232   5
  -1 -18  -8 428.792 345.890   5
   1  18  -8-67.2338 317.178   8
   1  18   8 189.764 363.428   8
   1 -18  -8 434.121 411.527   5
   1 -18   9 262.151 327.773   5
  -1 -18  -9-36.8959 320.495   5
  -1 -18   9 71.1082 330.087   5
   1  18   9 1116.83 435.448   8
   1  18  -9 585.174 403.823   8
  -1  18  -9 204.354 353.990   8
  -1  18   9 188.932 390.336   8
   1 -18  -9 69.6485 297.826   5
  -1  18 -10 278.030 426.143   8
  -1 -18  10 215.704 330.052   5
  -1  18  10-90.3455 375.762   8
   1  18 -10 690.696 515.724   8
   1 -18 -10 512.773 351.139   5
  -1 -18 -10 543.615 391.234   5
   1  18  10-162.597 340.045   8
   1 -18  10-123.482 301.261   5
   1 -18  11 345.123 444.745   5
  -1 -18  11 400.919 324.878   5
  -1  18  11 366.003 409.061   8
   1 -18 -11 422.978 407.705   5
  -1  18 -11 766.903 463.403   8
   1  18 -11-81.5752 365.637   8
  -1 -18 -11 175.332 291.768   5
   1  18  11 628.998 443.867   8
  -1 -18 -12 498.749 369.522   5
   1 -18  12 179.520 349.893   5
  -1  18 -12 328.238 395.878   8
  -1  18  12 311.049 334.363   8
   1 -18 -12 1389.57 532.620   5
   1  18  12-105.060 323.991   8
  -1 -18  12 268.106 379.432   5
   1  18 -12 787.534 474.015   8
  -1 -18  13 387.735 402.519   5
   1 -18  13 400.803 373.439   5
   1  18  13 15.2520 325.166   8
  -1  18  13-49.3510 394.062   8
  -1 -18 -13 1139.12 448.270   5
   1  18 -13 483.146 350.776   8
   1 -18 -13 279.507 338.516   5
  -1 -18 -14 372.828 366.320   5
   1  18  14-558.168 385.894   8
  -1 -18  14 279.092 337.327   5
  -1  19   0 275.349 344.694   8
   1  19   0 526.803 365.233   8
  -1 -19   0 296.126 276.994   5
  -1 -19   0 27.1794 317.337   4
   1 -19   0 388.579 403.819   5
  -1 -19  -1 681.897 373.954   5
  -1 -19   1-345.043 418.617   4
   1  19   1-32.2283 322.250   8
  -1  19   1 255.112 396.818   8
   1 -19  -1 627.537 423.327   5
  -1 -19   1-170.452 344.620   5
   1 -19   1 472.368 450.772   5
   1  19  -1-299.321 358.614   8
  -1 -19  -1 134.062 304.101   4
  -1  19  -1 87.6160 328.206   8
   1 -19   2 542.677 405.931   5
  -1 -19  -2 575.862 430.398   4
   1 -19  -2-183.785 370.638   5
  -1 -19  -2 416.681 344.039   5
  -1 -19   2-153.681 351.940   4
   1  19  -2-202.603 302.634   8
  -1 -19   2 620.079 387.370   5
   1  19   2-81.1006 313.234   8
  -1  19   2-14.5232 326.989   8
  -1  19  -2 660.209 406.044   8
   1 -19   3 249.146 275.944   5
   1  19   3 198.922 337.469   8
  -1 -19   3-214.822 278.273   5
  -1  19   3-303.982 303.436   8
  -1 -19  -3 7.87707 332.409   5
   1  19  -3 318.988 353.187   8
   1 -19  -3 656.698 403.760   5
  -1 -19   3-769.052 458.204   4
  -1  19  -3-58.7366 303.725   8
   1 -19   4 305.525 398.029   5
  -1  19  -4 559.132 380.872   8
  -1 -19   4 521.268 367.409   5
   1 -19  -4 537.410 387.990   5
  -1  19   4 737.526 454.948   8
  -1 -19  -4-576.569 354.234   5
   1  19   4 336.536 361.500   8
  -1 -19   4 292.246 378.046   4
   1  19  -4 77.3984 334.921   8
   1  19   5 247.602 337.875   8
  -1  19  -5 84.9788 392.371   8
  -1 -19  -5 41.8313 331.683   5
  -1  19   5 1518.69 539.110   8
   1  19  -5 290.481 352.074   8
  -1 -19   5-378.832 386.635   4
   1 -19  -5-252.100 350.622   5
  -1 -19   5-101.567 335.392   5
   1 -19   5 973.234 481.659   5
  -1  19   6 107.718 386.365   8
   1 -19  -6 106.445 393.255   5
   1 -19   6-280.485 322.269   5
  -1 -19  -6 388.014 336.620   5
  -1 -19   6-100.957 302.023   5
  -1  19  -6 446.799 448.531   8
   1  19  -6-140.076 366.401   8
   1  19   6 127.072 390.985   8
   1 -19   7-175.613 306.896   5
  -1 -19   7 895.272 382.669   5
  -1  19   7 44.9079 305.107   8
   1  19   7 561.414 378.068   8
  -1  19  -7 186.639 403.840   8
  -1 -19  -7-602.652 386.820   5
   1  19  -7-326.101 398.637   8
   1 -19  -7-286.195 359.477   5
  -1  19  -8-302.185 385.023   8
   1 -19   8-162.214 346.612   5
  -1 -19  -8-271.931 336.863   5
   1  19   8 212.418 335.155   8
   1  19  -8 589.651 437.724   8
  -1 -19   8-110.194 348.183   5
  -1  19   8 431.034 357.598   8
   1 -19  -8-314.340 288.378   5
  -1 -19   9 479.141 337.474   5
   1  19  -9 667.789 417.222   8
   1  19   9-888.828 453.124   8
  -1  19  -9 630.525 407.418   8
   1 -19   9-221.193 396.428   5
  -1 -19  -9 115.662 331.743   5
  -1  19   9 154.576 333.275   8
   1 -19  -9 150.910 380.777   5
  -1 -19 -10-263.919 339.515   5
  -1  19  10 162.364 396.701   8
   1  19  10 90.5507 358.687   8
  -1 -19  10 610.993 414.971   5
   1 -19  10 689.799 374.871   5
  -1 -19  11 427.276 391.941   5
   1  19  11-277.437 373.540   8
  -1 -19 -11 0.23340 269.023   5
   1 -20   0 623.660 435.503   5
  -1  20   0 773.175 499.957   8
   1  20   0 857.931 463.898   8
  -1 -20   0-208.003 285.015   5
  -1 -20   1-100.886 384.682   4
   1 -20  -1-302.076 326.580   5
  -1 -20  -1 773.112 412.601   5
   1  20  -1-191.572 373.109   8
   1  20   1-67.1595 362.900   8
   1 -20   1 990.009 491.465   5
  -1  20   1 584.260 429.554   8
  -1 -20   1 351.837 314.644   5
  -1  20  -1 876.832 502.004   8
  -1 -20  -2 547.618 404.161   5
  -1 -20   2-139.843 305.923   4
   1  20   2-143.214 325.083   8
  -1 -20   2 571.301 379.562   5
   1 -20   2-259.896 380.581   5
   1 -20  -2 491.679 401.125   5
   1  20  -2-52.8988 383.187   8
  -1  20  -2 383.949 426.116   8
  -1  20   2 15.9073 308.595   8
  -1 -20  -3-53.2649 366.919   5
   1 -20   3 692.894 465.319   5
  -1 -20   3-996.837 510.559   4
   1 -20  -3 362.076 413.255   5
  -1  20   3 347.147 365.256   8
   1  20   3 114.748 323.394   8
   1  20  -3 205.181 382.973   8
  -1 -20   3 428.006 400.572   5
   1 -20   4 410.539 414.797   5
  -1 -20   4-193.138 371.141   5
   1  20   4 1069.20 479.091   8
  -1 -20   4-705.187 398.580   4
  -1 -20  -4-238.942 349.498   5
   1 -20  -4 254.894 378.878   5
   1  20  -4-50.0381 396.963   8
   1  20   5-223.800 349.601   8
  -1 -20  -5 339.694 332.475   5
  -1 -20   5 16.1330 334.093   5
   1  20  -5-662.429 434.948   8
  -1 -20  -6 212.427 295.585   5
  -1 -20   6-111.967 287.742   5
   1  20   6 476.368 363.932   8
  -1 -20  -7-414.969 369.054   5
  -1 -20   7-636.697 425.246   5
  -2   0   0 125828. 1157.05   7
  -2   0   0 126383. 660.989   1
  -2   0   0 125231. 947.270   6
   2   0   0 123478. 1190.47   9
   2   0  -1 101.820 61.3901   7
  -2   0  -1 73.3035 66.1683   7
  -2   0   1 28.6664 37.7727   2
  -2   0   1 7.90183 43.2551   9
  -2   0  -1 34.6956 27.6755   5
  -2   0  -1-29.2757 45.8280   9
   2   0   1 93.7478 41.3707   6
  -2   0   1 88.1239 65.6839   7
   2   0   1-24.1943 59.8657   7
  -2   0  -1 3.06025 34.5907   1
   2   0   1-1.49028 63.8256   9
   2   0   1 0.16849 32.7387   1
   2   0  -1 23.5598 62.6352   9
   2   0  -1 5.35430 48.5468   6
  -2   0   1 55.0450 60.8201   6
  -2   0  -1 41.7649 36.6813   6
   2   0   1 37.7918 23.7808   5
  -2   0  -2 10642.8 287.294   1
   2   0  -2 9986.66 341.144   9
  -2   0   2 10433.8 250.088   2
  -2   0  -2 10538.0 358.172   9
   2   0  -2 10392.9 254.531   2
   2   0   2 10283.9 347.695   9
  -2   0  -2 10180.9 231.841   5
   2   0   2 10808.8 354.040   7
   2   0   2 10349.3 278.721   1
  -2   0  -2 10181.9 346.063   7
  -2   0   2 10636.6 331.901   7
  -2   0   2 10131.9 328.885   6
   2   0  -2 10290.7 328.683   7
  -2   0   2 10484.6 355.238   9
   2   0   2 10389.8 236.171   5
   2   0  -2 10819.8 335.682   6
  -2   0  -2 10318.1 234.900   6
  -2   0  -2 10368.1 188.297   8
   2   0   2 10407.1 188.408   8
   2   0   3 85.3188 60.8218   5
   2   0  -3-66.0082 60.3809   9
  -2   0   3-69.3578 66.1289   6
  -2   0  -3-2.86903 55.0453   5
  -2   0   3 110.265 72.0982   3
   2   0   3-30.8335 62.0623   7
   2   0  -3 10.0321 45.0454   2
  -2   0  -3 16.3382 55.7717   9
   2   0   3 60.7941 60.1722   1
  -2   0   3-48.5325 40.9189  10
  -2   0   3 66.4213 51.4572   2
  -2   0  -3 0.23781 39.5727   4
  -2   0  -3-22.3128 58.1384   1
   2   0  -3 2.63519 56.3554   7
  -2   0  -3 16.3250 44.4296   8
   2   0   3-24.1626 63.2808   9
   2   0  -3 153.874 86.4781   6
  -2   0  -3 87.4485 68.6783   7
  -2   0   3 86.9641 62.9034   9
   2   0   3 62.9939 41.8506   8
  -2   0   3 118.254 61.8511   7
   2   0  -4 15793.4 355.592  10
   2   0   4 14934.5 422.547   9
  -2   0   4 16084.4 390.549   7
  -2   0   4 15922.7 324.853   2
   2   0  -4 15820.7 421.906   9
  -2   0  -4 15264.7 433.290   9
  -2   0  -4 15313.2 448.584   1
   2   0   4 15885.9 328.400   4
  -2   0  -4 15461.8 315.666   3
   2   0  -4 15935.1 326.767   2
   2   0  -4 14774.7 381.907   7
  -2   0  -4 14424.5 433.392   7
  -2   0  -4 16031.8 405.009   5
  -2   0   4 15726.9 431.355   9
  -2   0  -4 15864.0 316.483   4
  -2   0   4 15481.3 349.615  10
   2   0  -4 16046.7 484.760   6
   2   0   4 14955.3 441.642   1
  -2   0  -4 16056.8 475.340  10
   2   0   4 15956.0 447.267   7
   2   0   4 15099.5 348.082   8
  -2   0   4 15258.9 477.337   3
   2   0   5 54.1237 66.4333   8
   2   0   5 60.6148 87.1993   9
  -2   0  -5 40.7241 65.7412   9
  -2   0  -5 148.141 99.3325   5
   2   0   5-58.0291 98.5277   1
  -2   0   5 11.5313 64.4002  10
  -2   0   5-69.8955 59.2523   9
  -2   0   5 48.0306 61.2528   2
  -2   0   5 197.833 96.4153   3
   2   0   5 45.5287 43.1167   4
   2   0  -5-22.5167 52.3677   2
   2   0  -5 68.5171 53.0096   7
  -2   0   5 132.989 74.6168   1
  -2   0  -5-16.7939 68.6169   7
   2   0   5 44.7492 80.3408   7
  -2   0  -5 124.092 64.7225   4
   2   0  -5 103.396 106.278   6
   2   0  -5-0.59019 64.2677   9
  -2   0  -5 131.056 74.9284   3
  -2   0  -5 83.3088 105.129  10
   2   0  -5 25.9189 68.8627  10
  -2   0   6 61.2865 77.4911  10
   2   0  -6 78.3134 57.9540   2
  -2   0  -6 25.6688 69.3326   7
  -2   0  -6 55.4120 82.0095   9
  -2   0  -6 158.749 76.2025   3
  -2   0   6 90.7911 101.537   1
   2   0   6-19.1328 87.9097   7
   2   0   6 104.938 117.112   1
   2   0  -6 124.668 80.7942   9
   2   0   6 92.9626 62.5169   3
   2   0  -6-67.8561 75.2992  10
  -2   0  -6 65.7745 112.946  10
   2   0   6 58.3483 65.4619   9
   2   0  -6 88.9978 124.886   6
   2   0  -6 65.8472 62.0256   7
  -2   0   6 69.4157 137.083   3
  -2   0   6-29.8471 62.7254   9
   2   0   6 132.565 57.3967   4
  -2   0  -6 100.534 53.0705   4
  -2   0  -7 142.817 73.9876   3
   2   0   7 68.9993 57.3451   4
   2   0   7-22.4008 67.3404   3
   2   0   7 162.997 103.993   7
   2   0  -7-35.8710 62.9962   2
  -2   0  -7 131.504 71.3408   9
  -2   0  -7 22.1050 63.7795   7
  -2   0   7-17.2885 127.725   3
  -2   0   7-1.07131 54.5126   9
   2   0   7-66.5100 119.228   1
  -2   0  -7 116.196 129.395  10
   2   0   7 7.83246 61.9788   9
  -2   0  -7 50.2494 63.4276   4
   2   0  -7 136.559 72.1593   9
  -2   0   7-28.9328 101.757   1
   2   0  -7 219.165 118.602   6
   2   0  -7-13.2583 84.1742  10
   2   0  -7 3.00762 50.7997   7
  -2   0   8 12219.7 369.341   9
   2   0  -8 12114.5 418.846   2
  -2   0   8 13140.3 488.327   1
   2   0   8 12628.1 549.727   1
  -2   0  -8 11676.1 417.086   7
  -2   0   8 12635.5 555.678   3
   2   0   8 12848.7 385.963   9
   2   0   8 12560.7 415.143   3
   2   0   8 12972.2 368.032   4
  -2   0  -8 12665.5 380.594   9
  -2   0  -8 12637.4 410.016   3
   2   0  -8 11877.4 324.688   7
   2   0  -8 12595.6 546.344   6
   2   0  -8 12163.0 467.876  10
  -2   0  -8 13053.9 569.841  10
   2   0   9-9.57732 58.6466   4
  -2   0   9-15.7956 55.7867   9
  -2   0  -9-12.7089 56.4457   9
  -2   0  -9-12.0453 69.7135   7
   2   0  -9-61.2008 70.1479   2
   2   0   9-13.9530 93.0110   3
   2   0   9 202.379 86.2407   9
   2   0  -9 56.9642 130.994  10
   2   0  -9-44.4643 46.7662   7
  -2   0   9-118.600 122.478   1
   2   0   9 107.255 163.567   1
  -2   0   9 380.700 199.420   3
  -2   0  -9 122.462 153.748  10
   2   0  -9-102.833 169.030   6
   2   0  10 106.233 63.5691   4
  -2   0 -10 1.98408 90.9214   6
   2   0  10 132.690 109.714   3
   2   0 -10-43.9406 112.708  10
  -2   0  10 89.0319 61.3996   9
  -2   0  10 167.499 178.570   3
   2   0 -10 15.7380 44.3269   7
   2   0 -10 102.893 133.634   6
   2   0  10-36.1612 171.031   1
  -2   0  10-24.3803 125.350   1
  -2   0 -10 79.3876 148.035  10
  -2   0 -10 51.8890 60.4495   9
  -2   0 -11-100.797 174.661  10
   2   0 -11 55.6779 136.340  10
  -2   0  11-331.544 205.500   3
  -2   0  11 25.8991 153.746   1
  -2   0 -11 23.3966 52.9593   9
  -2   0  11-16.6311 48.5386   9
   2   0  11-46.7739 97.2513   4
  -2   0 -11 142.269 115.667   6
   2   0  11 361.518 194.462   1
   2   0 -11-34.1118 160.480   6
   2   0 -11-15.2178 36.4444   7
   2   0  11 141.677 110.259   3
  -2   0 -12 18163.2 815.847  10
  -2   0  12 17656.9 793.360   3
  -2   0  12 17732.5 725.353   1
   2   0  12 15893.1 620.841   3
   2   0  12 17131.4 774.714   1
   2   0 -12 15529.5 668.951  10
  -2   0 -12 17167.6 600.407   6
   2   0 -12 17409.6 752.528   6
  -2   0  12 15714.3 368.924   9
   2   0  13 259.656 168.428   3
  -2   0 -13 84.3273 177.712  10
  -2   0  13-200.050 238.861   3
  -2   0 -13 205.561 120.127   6
   2   0  13 57.8595 202.578   1
  -2   0  13 109.734 160.319   1
   2   0 -13 23.3034 140.254  10
   2   0 -13-25.8791 174.256   6
   2   0  14 6928.09 465.304   3
   2   0  14 7154.78 570.606   1
   2   0 -14 7368.45 535.570   6
  -2   0  14 6820.06 550.721   3
  -2   0  14 7031.09 512.179   1
  -2   0 -14 6781.63 569.482  10
  -2   0 -14 7554.63 449.327   6
   2   0 -14 7078.01 506.916  10
  -2   0  15-202.379 225.103   3
  -2   0 -15 245.320 150.802   6
   2   0  15 60.5799 143.225   3
   2   0 -15 116.737 179.998   6
  -2   0 -15 317.887 228.687  10
   2   0 -15 77.9984 167.065  10
   2   0  15 278.796 262.832   1
  -2   0  15 16.2079 186.188   1
  -2   0  16 6872.80 548.616   1
   2   0  16 6274.74 606.827   1
  -2   0 -16 6426.62 454.120   6
   2   0 -16 6347.52 552.696   6
  -2   0 -16 7086.03 614.480  10
  -2   0  16 6399.52 579.670   3
   2   0 -16 5989.73 509.898  10
   2   0  16 6400.77 508.118   3
  -2   0 -17 123.364 176.780   6
   2   0 -17 366.510 247.516  10
  -2   0  17 138.027 236.894   3
   2   0  17 329.204 203.669   3
  -2   0  17 310.633 259.925   1
   2   0  17 571.689 304.297   1
  -2   0 -17 99.7329 297.392  10
   2   0 -17-109.121 205.662   6
   2   0 -18 8268.20 630.051  10
   2   0 -18 7981.72 619.311   6
   2   0  18 8190.27 589.246   3
  -2   0 -18 8148.16 533.793   6
  -2   0  18 8718.46 697.515   3
  -2   0 -18 8688.00 714.221  10
   2   0  18 8934.95 728.822   1
  -2   0  18 9089.45 688.025   1
  -2   0 -19 481.313 332.938  10
  -2   0  19-184.217 244.043   3
   2   0  19-100.386 175.438   3
  -2   0  19 622.442 320.526   1
  -2   0 -19 66.7888 156.041   6
   2   0 -19 465.533 276.927   6
   2   0 -19-111.914 221.568  10
   2   0  19 703.816 388.269   1
   2   0 -20 712.240 256.357  10
   2   0  20 947.348 387.821   1
   2   0  20 641.983 264.919   3
  -2   0  20 1636.23 379.161   1
  -2   0 -20 700.545 343.982  10
  -2   0 -20 392.802 190.100   6
   2   0 -20 1081.93 334.364   6
  -2   0  20 916.229 280.509   3
  -2   0 -21-143.738 164.717   6
  -2   0 -21 644.454 325.115  10
  -2   0  21 376.969 328.454   3
  -2   0  21 70.8634 223.665   1
   2   0 -21 139.860 249.100   6
   2   0  21 335.756 326.826   1
   2   0 -21 3.40845 249.245  10
   2   0  21-26.2147 226.572   3
  -2   0  22 158.742 254.656   3
  -2   0 -22 322.817 312.310  10
   2   0  22 841.093 392.380   1
  -2   0 -22 308.445 203.458   6
   2   0 -22 420.326 252.046   6
   2   0 -22 71.2121 233.545  10
   2   0  22 148.010 248.688   3
  -2   0  22 430.482 322.992   1
  -2   0 -23-226.667 282.624  10
   2   0 -23-77.5393 236.129  10
  -2   0  23 315.558 252.438   3
   2   0  23 409.956 391.719   1
   2   0 -23 53.7220 221.987   6
  -2   0  23 543.968 385.669   1
   2   0 -24 166.397 257.753  10
  -2   0  24 720.281 368.536   1
  -2   0 -24-93.6622 321.323  10
   2   0 -24 118.218 246.182   6
   2   0  24 1064.58 466.141   1
  -2   0  24 325.853 276.345   3
   2   0  25 906.805 462.373   1
  -2   0 -25-342.525 305.846  10
  -2   0  25 308.603 314.299   1
   2   0 -25 309.500 325.083  10
   2   0 -25 515.894 306.756   6
  -2   0  25-227.838 312.565   3
   2   0  26 1276.49 508.088   1
  -2   0  26 337.492 310.603   3
  -2   0 -26 185.200 420.157  10
   2   0 -26 245.089 358.431  10
  -2   0  26 577.373 370.459   1
   2   0 -26 51.5179 215.030   6
   2   0 -27 282.450 306.824   6
   2   0 -27 138.697 309.801  10
   2   0  27 577.652 495.839   1
  -2   0 -27 252.237 335.992  10
  -2   0  27 678.377 417.885   1
  -2   0  27-341.475 307.100   3
  -2   0  28 1191.52 429.634   1
   2   0 -28-41.1481 266.801   6
   2   0 -28 826.779 399.949  10
  -2   0 -28-127.975 290.895  10
   2   0  28 1050.22 506.706   1
   2   0 -29 109.897 304.043  10
  -2   0  29 801.181 443.291   1
  -2   0 -29 318.037 385.327  10
  -2   0  30 195.684 381.253   1
  -2  -1   0 112853. 900.497   6
   2  -1   0 113847. 1152.26   7
   2   1   0 108412. 1131.76   7
  -2  -1   0 114842. 1170.20   7
   2  -1   0 110791. 779.284   5
  -2   1   0 114731. 1011.45   2
   2  -1   0 111785. 977.173   6
  -2   1   0 112892. 988.430   6
   2  -1   0 111077. 788.002   8
   2   1   0 111556. 875.128   6
  -2   1   0 112897. 774.219   8
   2   1   0 111459. 818.218   1
  -2  -1   0 113840. 824.093   1
   2   1   0 113321. 1200.83   9
  -2   1   0 112042. 789.653   5
  -2  -1   0 110794. 906.504   3
  -2   1   1 35510.5 455.980   5
   2   1   1 36037.2 660.178   7
  -2  -1  -1 34165.3 659.033   9
  -2  -1  -1 33564.0 432.428   3
   2   1  -1 35560.4 563.545   6
  -2   1   1 34987.0 666.181   9
   2  -1   1 36129.1 650.837   7
  -2   1  -1 34153.1 420.577   8
  -2   1  -1 34674.0 451.992   5
  -2   1   1 35538.0 583.661   6
   2  -1   1 34373.1 448.161   5
   2   1  -1 34411.0 574.937   3
   2  -1   1 34334.3 438.323   1
  -2  -1   1 35122.1 386.967   8
  -2  -1   1 36686.0 644.656   7
   2  -1  -1 36741.5 656.534   7
   2  -1   1 34828.1 429.686   8
   2  -1  -1 36240.4 564.496   2
   2  -1  -1 35548.3 581.990   6
  -2  -1   1 35244.4 573.952   6
  -2  -1  -1 35717.0 581.037   4
  -2  -1  -1 36005.7 501.641   1
  -2   1  -1 34414.4 658.738   9
  -2   1  -1 36094.6 650.115   7
   2   1  -1 35286.3 628.435   7
   2   1   1 35293.5 672.687   9
   2   1  -1 33834.4 659.293   9
  -2  -1  -1 34787.6 428.834   6
  -2   1  -1 36322.8 538.810   6
  -2  -1   1 35329.5 671.742   9
  -2   1   1 34908.0 545.128   2
  -2  -1  -1 34336.9 493.555  10
   2  -1  -1 34729.0 459.750   5
   2   1   1 34384.0 412.518   6
   2   1   1 34521.5 495.744   1
  -2  -1  -1 35330.8 663.525   7
  -2  -1   1 34643.5 570.921   3
  -2  -1   2 436.005 77.4053   7
   2  -1   2 535.540 106.781   7
  -2  -1   2 583.939 106.324   3
  -2   1  -2 500.562 72.3509   5
   2   1  -2 349.032 85.8770   3
   2  -1   2 489.891 68.9683   5
   2  -1   2 347.058 56.8589   8
  -2  -1  -2 463.901 48.2449   6
  -2  -1   2 598.758 111.876   9
   2   1  -2 477.337 97.6235   7
   2   1   2 621.676 113.940   9
   2   1  -2 459.907 57.9059   5
  -2   1   2 502.501 100.459   9
  -2   1  -2 500.962 65.1375   8
   2  -1  -2 493.228 98.1677   7
   2  -1   2 435.738 81.0709   1
   2  -1  -2 455.706 81.1822   2
  -2  -1   2 499.490 71.2218   8
  -2  -1  -2 446.052 102.948   7
   2  -1  -2 420.255 82.0672   6
  -2  -1  -2 454.382 86.8246   4
  -2   1  -2 516.759 96.3606   7
  -2  -1   2 357.238 95.0919   6
   2   1   2 383.748 72.1207   4
  -2   1   2 585.275 91.6063   2
   2   1  -2 533.784 91.2402   6
  -2  -1  -2 467.834 99.2327   9
   2   1   2 556.816 114.775   7
   2   1  -2 348.029 96.3030   9
   2   1   2 369.927 77.3891   1
  -2   1  -2 479.350 97.8792   9
  -2  -1  -2 426.747 81.9525  10
  -2   1   2 320.767 72.9631   6
  -2  -1  -2 347.229 65.9834   1
   2   1   2 306.295 35.6254   6
  -2   1   3 52490.8 693.176  10
  -2  -1   3 49731.3 833.149   6
   2  -1   3 50296.4 740.348   1
   2  -1  -3 52543.2 697.573   2
   2   1   3 50516.6 807.240   9
   2  -1  -3 50052.6 782.507   6
   2   1  -3 51275.5 850.266   3
  -2  -1   3 49194.2 831.168   3
   2  -1   3 50479.8 612.184   8
  -2  -1   3 50998.9 801.953   9
   2  -1   3 51147.1 672.065   5
  -2  -1  -3 49539.0 830.187   7
  -2   1   3 50688.0 457.713   1
   2   1   3 52516.6 849.881   7
  -2   1  -3 50236.7 669.334   5
  -2   1   3 52065.9 680.009   2
   2   1   3 49449.6 722.250   1
  -2   1   3 50928.0 811.240   9
  -2  -1  -3 51566.9 687.514   4
  -2  -1   3 51643.1 728.611   7
  -2  -1  -3 50627.4 790.112  10
  -2  -1  -3 51277.6 734.850   1
  -2   1  -3 51148.2 607.245   8
   2   1   3 49724.3 788.595  10
  -2  -1   3 52682.3 436.318  10
  -2   1   3 50616.1 791.443   6
   2   1  -3 50394.2 824.704   6
   2  -1   3 50965.0 774.881   7
   2   1  -3 50415.0 730.197   7
  -2  -1  -3 50329.3 806.622   9
   2   1  -3 51227.4 796.392   9
   2   1   3 52337.4 709.696   4
  -2   1  -3 50976.2 733.143   1
  -2   1  -3 51573.6 802.992   9
  -2   1  -3 49482.7 786.657   7
  -2   1  -4 143801. 1179.88   3
   2  -1  -4 145996. 1266.00  10
  -2  -1  -4 146637. 1178.74   4
   2  -1  -4 145507. 1226.50   2
  -2   1   4 143696. 1351.11   9
  -2  -1   4 141521. 939.600  10
  -2   1  -4 143667. 1332.78   9
   2  -1   4 143469. 1309.58   7
   2  -1  -4 137560. 993.027   1
   2   1   4 141205. 1339.04   1
  -2   1   4 143393. 1218.53  10
  -2  -1   4 140009. 1502.39   3
  -2   1  -4 138258. 1324.09   7
  -2   1  -4 143977. 716.817   4
   2  -1   4 141384. 1240.36   5
  -2  -1   4 141733. 1330.78   9
   2   1   4 145287. 1197.87   4
   2   1  -4 138679. 1179.74   7
   2   1  -4 138461. 1315.07   9
  -2  -1  -4 139942. 1348.22   9
  -2  -1  -4 137427. 1405.42   7
   2   1  -4 144547. 1496.81   6
   2  -1   4 141310. 1143.32   8
  -2   1   4 141578. 973.883   1
  -2   1  -4 143172. 1134.81   8
  -2   1  -4 142849. 1373.42   1
  -2  -1   4 142109. 1172.95   7
   2  -1  -4 144554. 1407.62   6
  -2   1  -4 146096. 1256.91   5
   2  -1   4 138308. 1359.54   1
   2   1   4 141298. 1365.10   9
   2   1   4 147467. 1444.89   7
  -2  -1  -4 143272. 1450.69  10
  -2   1   4 144783. 1197.35   2
   2   1  -4 144156. 904.153  10
  -2  -1   5 3499.20 282.733   3
  -2   1  -5 3165.41 199.702   8
  -2  -1   5 3468.85 219.811   9
   2   1  -5 3155.17 259.617   6
  -2   1   5 3437.11 212.332  10
   2   1  -5 3197.85 207.214   9
   2  -1   5 3554.85 256.554   1
   2  -1   5 3471.26 218.200   7
  -2  -1   5 3228.18 173.239  10
   2  -1  -5 3237.47 185.558   1
   2   1   5 3458.55 257.128   1
  -2  -1   5 3150.23 169.115   7
   2  -1   5 3227.71 227.759   5
   2  -1  -5 3146.91 232.684   6
   2   1  -5 3141.85 180.054   7
  -2  -1  -5 3095.53 252.459  10
  -2   1  -5 3408.08 198.279   3
  -2   1   5 3451.54 190.594   1
   2  -1   5 3226.35 201.386   8
   2   1  -5 3405.75 170.166  10
  -2   1   5 3107.13 207.930   9
  -2  -1  -5 3172.07 233.452   7
  -2  -1  -5 3340.96 127.564   3
   2   1   5 3418.37 194.265   4
  -2  -1  -5 3443.36 201.421   4
   2   1   5 3512.99 224.165   9
  -2  -1  -5 3439.02 218.033   9
   2  -1  -5 3246.23 204.649   2
  -2   1  -5 3200.49 216.569   7
   2   1  -5 3301.70 115.541   2
  -2   1   5 3182.00 197.901   2
  -2   1  -5 3544.56 211.948   9
   2  -1  -5 3066.27 211.346  10
   2  -1   6 12210.1 451.231   5
   2   1  -6 12569.2 393.613   9
  -2  -1   6 12668.7 396.241   9
   2   1   6 12462.5 412.317   9
  -2  -1  -6 12749.1 391.624   4
   2  -1  -6 12794.7 422.573   2
  -2   1   6 12769.3 401.741   9
   2  -1   6 12781.8 405.027   7
  -2  -1  -6 13096.4 406.523   9
   2   1   6 13185.8 497.680   1
  -2  -1   6 12750.4 330.178   7
   2  -1  -6 12673.8 433.307  10
  -2   1  -6 12430.0 417.921   8
  -2   1  -6 13002.3 399.836   3
   2   1  -6 12825.9 339.507   7
  -2  -1  -6 12714.4 507.843  10
  -2   1  -6 12897.8 399.388   9
  -2  -1   6 12929.1 387.379  10
   2   1  -6 12824.8 515.715   6
   2   1  -6 13061.2 282.265   2
  -2   1  -6 12870.5 492.052  10
  -2   1   6 12858.4 411.820   2
  -2   1  -6 12370.9 406.424   7
  -2   1   6 12379.9 490.910   3
   2   1   6 13072.1 283.408   3
   2   1  -6 12712.9 377.259  10
  -2  -1  -6 12675.6 288.800   3
   2  -1  -6 13018.0 481.604   6
   2  -1   6 12925.1 404.931   3
  -2  -1   6 13070.8 535.911   3
   2   1   6 13411.9 400.549   4
  -2   1   6 13420.8 401.822   1
   2  -1   6 13081.4 499.781   1
   2  -1   7 2502.69 206.101   3
  -2  -1  -7 2434.05 146.416   3
   2  -1  -7 2666.36 229.842  10
  -2  -1   7 2285.17 267.018   3
  -2  -1   7 2446.91 196.451  10
  -2   1   7 2478.54 183.389   9
   2   1   7 2524.78 186.171   4
   2   1  -7 2438.62 191.174  10
  -2   1  -7 2704.77 186.300   9
   2   1   7 2571.42 268.815   1
  -2   1  -7 2420.81 245.268  10
   2  -1  -7 2204.46 191.185   2
  -2  -1  -7 2535.04 260.837  10
   2   1  -7 2331.67 174.572   9
  -2  -1   7 2689.36 149.389   7
  -2   1  -7 2364.33 191.791   7
   2   1   7 2583.51 190.451   9
   2   1   7 2708.08 159.316   3
   2  -1   7 2110.96 99.7890   4
   2   1  -7 2480.16 146.580   2
  -2   1   7 2482.01 200.505   1
  -2  -1  -7 2679.70 191.721   9
  -2   1   7 2175.54 234.450   3
   2   1  -7 2551.19 152.131   7
   2  -1  -7 2763.94 261.445   6
  -2   1  -7 2480.08 195.586   3
   2   1  -7 2743.57 276.955   6
  -2  -1   7 2711.15 186.697   9
   2  -1   7 2437.93 179.867   7
  -2  -1  -7 2712.49 152.983   6
  -2  -1  -7 2601.15 200.987   4
   2  -1   7 2469.57 244.588   1
  -2   1  -8 18546.8 513.759   7
   2   1   8 20115.0 555.515   4
   2  -1   8 20162.8 341.193   4
   2  -1  -8 21143.7 632.282  10
  -2  -1  -8 20061.4 460.834   3
   2   1  -8 19859.4 389.067   7
   2  -1   8 21141.6 719.955   1
  -2   1  -8 20016.6 492.982   9
  -2   1  -8 20639.9 704.867  10
   2   1  -8 19503.6 574.311  10
  -2   1   8 20511.9 594.447   1
  -2  -1   8 21232.2 628.988   1
   2  -1   8 20746.9 524.087   7
  -2   1   8 20623.6 695.831   3
   2  -1   8 21511.7 600.731   3
  -2  -1  -8 19552.7 509.081   9
   2   1  -8 20533.8 715.234   6
  -2  -1   8 20551.2 496.868   9
  -2  -1  -8 20773.3 462.544   6
   2   1   8 19922.6 508.752   9
   2   1   8 20000.4 687.951   1
   2   1  -8 20007.0 474.151   9
  -2  -1   8 20415.4 744.279   3
  -2  -1  -8 20230.3 719.340  10
   2  -1  -8 21477.0 690.924   6
   2   1  -8 20066.5 468.860   2
  -2   1   8 19945.4 496.491   9
   2   1   8 21330.5 479.372   3
  -2  -1  -8 20586.6 551.649   4
   2   1  -9 8150.09 405.508  10
  -2   1   9 7513.73 306.139   9
   2  -1   9 7546.85 472.594   1
  -2  -1   9 8460.22 438.491   1
   2   1  -9 7932.96 484.777   6
   2  -1   9 7590.14 239.276   4
   2  -1  -9 7929.87 425.949  10
   2  -1   9 7724.01 330.397   7
  -2   1  -9 7515.93 465.229  10
   2   1   9 7486.65 461.617   1
  -2  -1  -9 6803.20 299.046   3
  -2   1  -9 6938.92 324.849   7
  -2   1   9 8123.34 416.304   1
   2   1   9 7891.32 330.609   3
   2  -1   9 7669.32 388.698   3
   2   1   9 7347.84 358.736   4
   2   1  -9 7588.64 316.265   2
  -2   1   9 8468.28 482.244   3
  -2  -1  -9 7715.87 316.873   6
   2   1   9 7499.09 310.121   9
  -2  -1   9 7514.35 471.393   3
  -2  -1   9 7456.70 296.684   9
  -2  -1  -9 8111.97 509.262  10
  -2   1  -9 7712.59 300.584   9
   2  -1  -9 8344.84 460.190   6
   2   1  -9 7489.44 228.542   7
   2   1  -9 7729.24 289.434   9
   2   1 -10 1883.72 189.788   2
   2  -1 -10 1621.60 150.377   7
  -2  -1  10 1768.41 252.287   1
  -2  -1 -10 1297.48 151.823   3
  -2  -1  10 2025.63 297.595   3
  -2   1  10 1581.79 246.630   3
  -2  -1 -10 1752.07 268.091  10
   2   1 -10 1572.40 218.425  10
   2   1  10 1362.12 153.052   9
   2  -1  10 1796.74 170.972   7
   2  -1 -10 1746.76 243.464  10
   2   1  10 1616.97 262.403   1
   2  -1  10 1518.45 124.204   4
  -2   1 -10 1503.17 155.937   7
   2  -1  10 1733.35 257.636   1
  -2   1  10 1553.06 225.315   1
   2   1 -10 1642.65 137.949   9
  -2  -1 -10 1645.48 176.504   6
   2   1 -10 1919.19 282.545   6
  -2   1 -10 1494.08 259.180  10
   2  -1 -10 2077.91 275.447   6
  -2   1  10 1552.24 138.685   9
   2  -1  10 1502.08 204.147   3
   2   1  10 1738.17 184.315   3
  -2   1 -10 1625.57 142.346   9
  -2  -1  11 5118.80 397.364   1
   2  -1 -11 4526.46 373.012  10
  -2  -1 -11 4975.03 292.837   6
   2   1  11 4699.04 308.473   3
  -2   1 -11 4450.76 219.595   9
  -2   1 -11 5206.52 437.321  10
   2   1 -11 5123.31 224.045   9
   2   1  11 4496.85 402.930   1
   2  -1 -11 4688.36 242.545   7
  -2   1  11 4600.48 404.539   3
   2  -1  11 4127.64 218.981   4
   2  -1 -11 5083.90 400.441   6
   2   1  11 4643.81 234.594   9
   2   1 -11 4868.39 361.666  10
  -2   1  11 4593.50 226.811   9
  -2  -1  11 5125.11 460.314   3
   2   1 -11 5297.24 441.011   6
  -2   1  11 4458.25 350.354   1
   2  -1  11 4774.16 349.584   3
   2  -1  11 4699.51 410.563   1
  -2  -1 -11 5233.93 441.580  10
  -2   1 -11 4535.16 256.935   7
   2   1  12 11424.3 502.974   3
   2  -1 -12 11341.3 590.698  10
   2  -1  12 9574.94 366.908   4
  -2   1 -12 11031.9 648.152  10
  -2  -1 -12 11161.6 454.153   6
   2   1 -12 11132.0 633.458   6
  -2   1  12 12040.7 589.224   1
  -2   1  12 11250.1 626.896   3
  -2  -1 -12 10959.7 657.833  10
   2   1  12 11260.6 647.955   1
  -2   1  12 10408.1 327.038   9
   2  -1 -12 12054.8 617.812   6
   2  -1  12 10573.7 633.395   1
  -2   1 -12 10362.5 316.240   9
   2  -1  12 10052.0 523.590   3
  -2  -1  12 11353.9 596.999   1
  -2  -1  12 11359.3 651.961   3
  -2   1 -12 11256.1 518.377   6
   2   1 -12 11256.0 569.496  10
   2  -1 -12 10607.8 350.274   7
   2   1  12 11447.1 352.840   9
  -2   1 -13 87.3071 46.1769   9
  -2  -1  13 222.990 199.082   3
   2  -1 -13 55.8719 173.085  10
  -2  -1 -13 298.611 202.508  10
  -2   1  13 81.0175 50.0238   9
  -2   1 -13 95.1168 188.705  10
  -2  -1  13 154.523 184.297   1
   2  -1 -13 220.153 211.088   6
   2  -1 -13 152.273 69.4649   7
  -2   1  13 102.537 155.213   3
   2   1  13 690.026 292.835   1
  -2   1  13 160.678 174.857   1
   2  -1  13 116.019 70.6825   4
   2   1 -13 301.369 221.834   6
   2  -1  13 25.5649 192.832   1
   2   1 -13 239.885 170.577  10
   2  -1  13 225.990 169.282   3
  -2   1 -13 108.603 132.759   6
  -2  -1 -13 178.813 124.529   6
   2   1  13 231.142 158.602   3
  -2  -1  14 14890.0 745.405   1
   2  -1 -14 14617.5 723.664   6
  -2   1 -14 15038.3 809.179  10
   2   1 -14 14592.8 705.664  10
  -2   1  14 14543.2 758.652   3
  -2   1  14 15306.3 726.764   1
  -2  -1 -14 14771.4 571.664   6
   2   1  14 15287.2 644.790   3
  -2  -1  14 16000.2 832.886   3
  -2  -1 -14 14504.1 804.346  10
  -2   1 -14 14682.4 635.667   6
   2   1 -14 14833.5 778.762   6
   2  -1  14 13813.3 678.340   3
   2   1  14 15172.7 818.524   1
   2  -1  14 13820.7 791.489   1
   2  -1 -14 12904.8 341.896   7
   2  -1 -14 13686.5 718.831  10
  -2   1  15 3977.58 419.064   1
  -2  -1  15 4136.75 471.291   3
   2   1  15 3710.64 354.711   3
  -2   1  15 3004.84 395.094   3
  -2  -1 -15 3664.01 453.839  10
  -2   1 -15 3740.93 348.363   6
  -2  -1  15 4574.45 454.712   1
   2   1  15 4130.68 494.238   1
   2   1 -15 3493.33 446.676   6
   2  -1 -15 3777.75 409.113   6
   2  -1  15 3587.40 384.239   3
   2   1 -15 4040.63 407.676  10
   2  -1 -15 2964.02 151.856   7
   2  -1 -15 3533.16 418.032  10
  -2  -1 -15 3514.20 308.784   6
  -2   1 -15 3762.05 465.358  10
   2  -1  15 3589.11 447.914   1
   2   1  16 1907.72 414.488   1
  -2  -1 -16 1698.37 341.728  10
  -2  -1  16 1937.75 327.360   1
   2  -1 -16 1669.73 322.078  10
  -2   1  16 2033.25 354.750   3
   2  -1  16 2342.81 406.488   1
  -2   1 -16 1688.54 290.182   6
  -2  -1  16 2179.16 368.797   3
   2   1 -16 1925.46 377.917   6
  -2   1 -16 1666.94 337.996  10
  -2  -1 -16 1776.56 234.737   6
   2  -1  16 2089.10 329.256   3
  -2   1  16 1878.19 318.869   1
   2   1  16 2054.51 289.168   3
   2   1 -16 1924.38 330.767  10
   2  -1 -16 1784.54 355.912   6
  -2  -1 -17 4254.79 538.105  10
  -2   1  17 4354.21 476.217   3
   2   1  17 4841.37 563.919   1
   2  -1 -17 3831.18 439.928   6
   2   1  17 3539.00 373.926   3
  -2   1 -17 3677.14 473.176  10
  -2  -1  17 4003.24 434.628   1
   2  -1  17 3790.00 420.705   3
  -2  -1  17 3480.49 468.883   3
  -2  -1 -17 4241.00 367.136   6
   2  -1 -17 3925.97 437.410  10
   2   1 -17 3815.25 467.143   6
   2  -1  17 4006.67 508.229   1
  -2   1 -17 4246.77 398.958   6
   2   1 -17 3811.29 437.744  10
  -2   1  17 4009.73 467.406   1
  -2  -1 -18 4527.17 387.536   6
  -2   1 -18 4478.84 538.036  10
  -2  -1  18 5096.75 568.605   3
  -2  -1  18 4452.49 503.821   1
  -2   1  18 4539.77 523.993   3
   2   1  18 5059.08 576.746   1
   2  -1 -18 4698.73 489.953   6
   2   1  18 4629.52 457.282   3
  -2  -1 -18 4584.65 566.303  10
  -2   1 -18 4518.39 426.822   6
   2  -1  18 4797.52 506.065   3
   2   1 -18 4741.01 522.837   6
   2  -1  18 4941.39 580.186   1
   2  -1 -18 4983.80 513.686  10
  -2   1  18 4987.08 518.799   1
   2   1 -18 4432.18 489.924  10
  -2  -1  19-244.602 252.144   1
  -2  -1 -19 199.631 135.344   6
   2  -1  19 70.7863 197.835   3
  -2  -1  19-48.6189 218.102   3
  -2  -1 -19 217.662 233.482  10
  -2   1  19-49.8735 244.079   1
  -2   1  19-33.3548 212.923   3
   2   1 -19 6.38563 215.821   6
   2  -1 -19 7.99722 220.169   6
  -2   1 -19-70.8592 258.429  10
   2  -1  19 741.467 377.252   1
   2   1  19 48.6652 162.949   3
   2  -1 -19 3.98231 235.567  10
   2   1  19 563.989 355.908   1
  -2   1 -19 113.089 205.642   6
   2   1 -19 293.541 208.228  10
   2  -1  20 1061.46 404.589   1
  -2  -1  20 1623.67 374.017   1
   2   1  20 1162.45 280.035   3
   2   1  20 1641.27 459.952   1
  -2   1  20 1580.56 369.771   3
  -2   1 -20 1112.87 274.961   6
   2  -1 -20 913.952 283.848  10
  -2   1  20 1587.71 378.693   1
   2  -1 -20 1391.40 351.725   6
   2   1 -20 1133.87 333.150   6
  -2  -1 -20 1242.71 250.315   6
  -2   1 -20 631.392 317.975  10
   2  -1  20 1175.82 317.392   3
  -2  -1 -20 1011.79 351.411  10
   2   1 -20 899.242 287.740  10
  -2  -1  20 1256.24 360.874   3
   2   1 -21 564.091 316.649  10
   2   1  21 404.943 353.444   1
   2   1  21 311.952 188.980   3
  -2   1  21 1259.93 403.838   1
  -2  -1 -21 753.392 368.421  10
  -2   1 -21 151.803 306.499  10
  -2  -1 -21 648.499 234.982   6
  -2   1  21 895.476 332.416   3
   2  -1 -21 880.412 355.114  10
   2  -1  21 596.739 309.308   3
  -2  -1  21 376.236 277.861   1
  -2   1 -21 554.402 218.062   6
   2   1 -21 632.172 311.086   6
   2  -1 -21 583.685 304.140   6
  -2  -1  21 598.507 296.510   3
   2  -1  21 696.541 371.234   1
  -2   1  22 2688.11 496.556   1
   2   1 -22 2026.07 421.904   6
  -2  -1 -22 2270.73 452.182  10
  -2  -1  22 2506.72 495.172   3
   2  -1  22 2407.39 432.273   3
   2  -1 -22 1907.03 418.958  10
  -2   1 -22 1845.92 317.542   6
  -2   1 -22 1980.16 438.962  10
   2   1  22 2147.09 476.988   1
  -2  -1  22 2174.57 435.795   1
   2   1 -22 1435.23 360.705  10
  -2   1  22 2032.75 414.399   3
   2  -1 -22 2058.79 408.916   6
   2  -1  22 2312.21 461.691   1
   2  -1 -23 470.550 321.872  10
   2  -1  23 1295.43 463.878   1
  -2   1  23 898.791 371.340   1
   2   1  23 1019.57 439.692   1
  -2   1  23 241.300 254.884   3
  -2  -1 -23 618.875 324.958  10
  -2  -1  23-75.0091 223.807   3
   2   1 -23 236.859 275.068  10
   2   1 -23-242.287 226.277   6
   2  -1 -23 320.220 278.188   6
  -2  -1  23 600.777 349.533   1
  -2   1 -23 212.769 202.161   6
  -2   1 -23 96.7812 268.384  10
   2   1  24 1646.72 498.653   1
   2  -1 -24-145.800 284.553  10
  -2   1  24 511.116 297.215   3
   2   1 -24 194.782 277.836  10
  -2  -1  24 672.389 326.435   1
   2  -1  24 496.395 306.679   1
  -2  -1 -24-112.053 298.513  10
  -2   1  24 830.602 376.384   1
  -2   1 -24-314.633 322.153  10
   2  -1 -24 187.079 279.960   6
  -2  -1  24-685.001 361.624   3
   2   1 -24-29.3296 276.873   6
  -2  -1 -25 242.434 368.997  10
   2   1 -25-69.7914 233.620   6
  -2   1  25 668.496 354.100   1
   2  -1  25 557.395 423.022   1
  -2   1  25 279.591 267.503   3
   2  -1 -25 145.785 290.379  10
   2  -1 -25 362.801 260.280   6
   2   1  25 117.717 340.055   1
  -2   1 -25 463.524 342.254  10
  -2  -1  25 584.785 397.205   1
  -2  -1  25 302.166 292.024   3
   2   1 -25-254.368 272.123  10
   2   1 -26 1268.59 389.964   6
  -2   1  26 1436.59 442.398   1
  -2  -1  26 971.570 405.155   3
  -2  -1 -26 564.662 368.879  10
   2   1  26 112.776 374.263   1
   2  -1  26 1674.32 518.457   1
  -2   1  26 716.700 311.324   3
  -2   1 -26 494.014 375.638  10
   2  -1 -26 406.517 245.265   6
   2  -1 -26 746.923 364.700  10
   2   1 -26 624.969 322.659  10
  -2  -1  26 967.743 413.144   1
  -2  -1  27 103.493 355.310   1
   2  -1 -27 119.487 271.547   6
   2   1 -27 338.413 313.392   6
   2   1  27-360.958 421.933   1
  -2   1 -27-57.2668 318.422  10
  -2   1  27-94.0118 259.893   3
   2  -1 -27 174.622 370.650  10
  -2   1  27 682.663 353.989   1
  -2  -1 -27 644.118 405.750  10
   2   1 -27 576.154 395.666  10
  -2  -1  27-48.1301 313.191   3
   2  -1  27 1489.31 577.195   1
   2  -1 -28 22.9980 327.893  10
  -2  -1 -28 567.441 440.747  10
   2   1  28-651.749 471.231   1
  -2   1 -28 318.092 335.843  10
   2   1 -28-101.303 297.177  10
   2   1 -28 22.0841 250.772   6
  -2  -1  28 467.349 403.530   1
  -2   1  28 125.567 346.620   1
  -2  -1  28 288.458 320.191   3
  -2   1 -29 562.986 393.438  10
   2  -1 -29 280.544 332.770  10
  -2   1  29-860.812 422.547   1
  -2  -1 -29 160.566 336.389  10
   2   1 -29-288.036 298.196   6
  -2  -1  29 355.969 359.635   1
  -2   1  30 33.3286 366.781   1
   2  -1 -30 75.9406 311.956  10
  -2  -2   0 44087.3 817.516   9
  -2  -2   0 44401.2 619.467   3
   2   2   0 44838.1 441.547   8
  -2  -2   0 44571.5 629.840   1
   2   2   0 41771.8 621.946   3
   2  -2   0 46066.7 734.094   2
  -2  -2   0 45206.5 737.666   4
  -2   2   0 44413.3 605.846   8
  -2  -2   0 45364.8 433.978   8
   2   2   0 44058.2 616.335   6
  -2  -2   0 43402.0 776.587   7
   2  -2   0 44170.5 619.963   8
   2  -2   0 44461.1 611.502   5
  -2  -2   0 45199.4 468.068  10
   2   2   0 42548.2 484.394  10
   2   2   0 44401.6 828.355   9
  -2  -2   0 45060.0 371.575   5
  -2   2   0 45586.7 619.290   5
  -2   2   0 45716.6 706.395   6
  -2   2   0 45558.2 706.221   2
   2   2   0 44615.4 370.977   5
   2   2   1 152.647 55.4003   3
   2   2   1 126.736 41.9117   6
  -2  -2   1 184.267 75.8942   9
   2   2  -1 336.137 113.727   9
   2   2  -1 129.059 65.8780   3
   2   2   1 25.4491 45.7200  10
   2  -2  -1 223.686 90.2508   6
  -2  -2  -1 191.188 96.0140   9
  -2  -2  -1 87.2588 44.7925   3
   2   2  -1 191.902 74.6892   6
   2   2   1 147.183 33.0965   8
  -2  -2   1 155.054 34.1260   5
   2  -2   1 142.185 65.0366   5
   2   2  -1 175.207 58.4685   8
  -2   2   1 235.827 74.6875   8
   2  -2  -1 115.159 64.7242   2
  -2  -2  -1-1.14653 81.4236   7
  -2   2   1 146.821 71.5421   6
  -2  -2   1 331.560 87.8474   7
   2   2   1 250.086 114.074   9
   2   2  -1 87.3618 34.8148   5
  -2  -2  -1 191.564 40.0501   8
   2  -2   1 182.400 60.3852   8
  -2   2  -1 171.059 88.4600   2
  -2  -2   1 189.944 54.2078   8
  -2   2  -1 84.4931 61.3336   5
  -2  -2   1 83.7961 67.9051   3
   2  -2   1 101.407 59.0120   2
  -2  -2  -1 232.766 77.5481   1
   2   2   1-2.64138 63.3086   4
  -2   2   1 254.024 96.6407   2
  -2  -2  -1 146.537 43.3916   5
  -2  -2  -1 203.542 81.6656   4
  -2  -2  -1 221.148 67.3288  10
   2  -2  -1 172.252 72.6417   5
  -2   2  -1 144.673 73.9627   8
   2   2   1 223.257 75.6541   1
  -2   2   1 127.970 65.2861   5
  -2  -2   1-52.3630 80.6825   4
  -2   2  -2 4.60784 64.6769   8
  -2  -2  -2-17.0523 30.8995   3
  -2  -2  -2 192.800 89.2539  10
  -2  -2  -2 110.150 85.3186   9
   2  -2   2 1.99427 68.6223   5
   2  -2   2 94.4579 65.3734   8
   2   2   2 17.3408 37.4093   8
   2  -2  -2 8.23326 83.6312   2
  -2  -2   2 48.8339 51.8888   5
  -2  -2  -2 59.3225 59.7268   1
   2   2  -2 172.708 97.2427   6
  -2  -2   2 149.858 75.9002   7
   2   2   2 75.7680 71.1361   1
  -2  -2   2 53.2222 52.1846   8
   2   2  -2 82.9612 40.0539   5
   2   2   2 33.5313 65.3207  10
  -2  -2   2 272.693 117.720   9
  -2   2  -2 30.3391 64.7422   5
   2   2   2 103.228 72.3485   4
   2   2  -2 145.179 97.5842   9
  -2   2   2 106.743 82.7350   2
  -2  -2  -2 107.453 82.9645   4
  -2   2  -2-57.5580 78.8598   2
   2   2  -2-48.9063 54.3561   8
   2   2  -2 230.923 112.023   3
   2  -2  -2 19.5753 30.0018   1
  -2  -2  -2 155.609 93.6169   7
  -2  -2   2 53.3282 98.6911   3
   2  -2  -2-41.3193 77.4729   6
   2   2   2-20.7334 96.5378   9
   2  -2  -2 26.5621 70.0566   5
   2  -2   3 70657.4 838.537   8
   2   2  -3 69105.8 1038.16   6
   2   2  -3 72026.2 1038.11   9
   2   2  -3 68789.1 838.442   8
   2   2  -3 68283.6 1052.71   3
  -2  -2  -3 69138.2 946.975  10
   2  -2  -3 70219.3 589.069   1
   2  -2  -3 71851.6 969.389   2
  -2   2   3 72154.8 938.748  10
  -2  -2   3 71644.2 766.751   5
   2   2  -3 70069.5 729.141   5
  -2   2  -3 71813.2 834.595   8
   2  -2   3 69620.6 868.062   5
   2   2   3 71522.9 1063.73   9
   2   2   3 73314.5 968.967   4
  -2  -2   3 69134.3 1042.92   3
  -2  -2  -3 71840.4 930.668   4
  -2  -2   3 70694.0 1028.11   9
  -2  -2   3 72106.8 938.709   7
  -2   2   3 70850.0 585.355   1
   2   2   3 68273.9 973.135  10
  -2  -2   3 71565.7 834.409   8
  -2   2  -3 70544.5 876.357   5
   2  -2  -3 70870.1 966.443   6
   2   2   3 71430.4 925.235   1
  -2   2   3 71663.2 935.897   2
   2  -2   3 73466.3 991.299   7
  -2  -2  -3 71427.6 1040.52   9
   2   2  -4 12085.2 350.066   5
  -2  -2   4 12334.7 389.078   8
   2  -2  -4 12522.2 426.485   2
  -2   2   4 12881.9 293.623   1
   2  -2   4 12673.1 416.190   7
  -2  -2   4 12480.5 484.059   3
   2  -2   4 12321.8 379.947   8
  -2  -2   4 11874.4 424.988   9
  -2  -2   4 12394.9 386.027   7
   2  -2   4 11974.4 415.966   1
  -2   2  -4 12375.9 402.920   3
   2   2   4 13351.2 427.141   4
   2   2   4 11954.5 418.677   1
   2  -2  -4 12489.9 420.688  10
   2  -2  -4 12542.6 301.198   1
   2   2   4 12589.0 445.849   9
   2   2  -4 12457.9 480.509   6
   2   2  -4 12487.3 435.167   9
  -2   2  -4 12055.8 370.615   8
  -2   2   4 12946.7 420.854   2
  -2  -2  -4 12772.3 458.712  10
   2   2  -4 11936.8 240.900  10
   2  -2   4 12253.0 394.226   5
   2  -2  -4 12322.8 423.820   6
  -2  -2  -4 12492.8 404.346   4
   2  -2   5 14212.6 457.507   5
   2   2   5 13872.9 475.792   9
   2  -2  -5 14616.5 486.146   6
   2  -2  -5 14478.7 377.603   1
   2   2  -5 13920.2 455.275   9
  -2  -2  -5 14407.2 520.135  10
  -2  -2   5 14668.3 398.359   7
  -2   2  -5 14427.4 435.218   8
  -2   2   5 14476.5 465.864   2
   2   2   5 14395.6 483.015   1
  -2  -2  -5 14486.0 469.585   4
   2   2   5 14587.8 461.336   4
   2  -2  -5 14371.1 474.356  10
   2   2  -5 13826.2 325.970  10
   2   2  -5 13907.7 538.983   6
   2  -2   5 14507.9 487.399   1
  -2  -2   5 14197.4 541.818   3
   2  -2   5 14156.9 442.592   7
  -2   2   5 14727.4 364.446   1
   2  -2  -6 4327.25 240.122   1
  -2   2  -6 4395.81 273.487   8
   2  -2  -6 4359.18 282.408  10
   2   2   6 4436.72 297.756   1
   2  -2   6 4598.15 318.704   1
   2  -2   6 4482.81 254.984   7
  -2  -2  -6 4501.91 316.785  10
  -2  -2  -6 4389.97 277.999   4
  -2  -2   6 4121.42 208.646  10
   2  -2   6 4330.89 283.542   5
  -2   2   6 4754.80 286.642   2
  -2  -2   6 4035.43 315.548   3
   2   2  -6 4223.82 256.292   9
   2   2   6 4416.60 271.950   9
   2   2  -6 4057.42 318.771   6
   2   2  -6 3920.64 213.779  10
   2  -2  -6 4501.57 287.526   6
  -2   2   6 4132.23 232.381   1
  -2  -2   6 4508.72 213.301   7
  -2   2  -6 4743.01 260.606   9
   2  -2  -7 6244.94 351.682  10
  -2  -2   7 6027.31 408.306   3
   2  -2   7 6636.43 353.453   3
  -2  -2   7 5590.25 229.121   7
   2  -2   7 6276.23 294.798   7
  -2  -2  -7 6320.33 184.034   6
   2   2   7 6056.41 315.281   9
  -2  -2   7 5962.92 277.733  10
   2  -2   7 5994.42 377.631   1
   2  -2   7 6795.96 372.620   5
   2   2  -7 5487.50 278.848  10
  -2  -2  -7 6025.50 329.116   4
  -2   2  -7 5908.77 292.350   9
  -2  -2  -7 6044.61 398.064  10
   2  -2  -7 6194.55 357.557   6
  -2   2   7 6433.87 304.863   1
   2   2   7 6581.60 389.603   1
   2   2   7 6035.69 194.237   3
   2   2  -7 6030.27 296.760   9
  -2   2  -7 6568.50 337.030   8
   2   2  -7 6917.90 426.845   6
   2  -2   8 7738.65 328.149   7
  -2   2   8 7277.22 331.943   9
   2   2   8 7411.42 422.536   1
   2  -2   8 7305.18 449.285   1
   2  -2  -8 7759.75 412.481  10
   2   2   8 7267.68 252.339   3
  -2   2  -8 7455.55 328.575   9
  -2   2  -8 7756.60 395.004   8
   2   2   8 7185.05 350.263   9
  -2   2  -8 8085.25 443.386  10
  -2  -2   8 6881.00 241.377   7
  -2   2   8 7549.08 421.189   3
  -2  -2   8 7582.28 475.704   3
   2  -2   8 7880.29 397.600   3
  -2   2   8 7926.34 376.278   1
   2   2  -8 7362.05 231.448   2
   2  -2  -8 7871.08 418.610   6
   2   2  -8 7369.48 349.760  10
  -2  -2  -8 8262.56 480.097  10
   2  -2   8 7801.63 414.612   5
  -2  -2  -8 7243.07 374.817   4
  -2  -2  -8 7461.51 238.994   6
   2   2  -8 7761.21 468.093   6
   2   2  -8 7338.13 322.122   9
  -2  -2  -9 2599.33 307.528  10
   2   2  -9 2090.17 226.147  10
  -2   2   9 2496.23 242.733   1
   2   2  -9 2382.72 291.905   6
   2   2   9 1918.13 253.226   1
  -2  -2   9 2794.76 330.018   3
  -2   2  -9 2313.97 284.566  10
  -2   2  -9 2350.25 182.047   9
  -2  -2  -9 2514.95 162.145   6
   2  -2   9 2199.20 184.516   7
  -2  -2  -9 1938.99 216.546   4
   2   2  -9 2354.14 188.400   9
  -2   2   9 2399.80 257.657   3
   2  -2  -9 2174.19 248.909   6
   2  -2   9 2094.17 273.388   1
   2   2   9 2223.80 169.944   3
   2  -2   9 2121.26 228.594   3
  -2   2   9 1984.21 181.137   9
   2   2   9 1997.33 199.310   9
  -2  -2   9 2086.65 125.424   7
   2  -2  -9 2754.80 279.981  10
   2   2  -9 2271.07 159.869   2
   2  -2 -10 3701.32 344.913   6
  -2  -2  10 3939.91 391.463   3
  -2  -2 -10 3581.43 209.880   6
  -2   2 -10 3485.11 217.389   9
   2   2  10 3523.77 362.492   1
   2  -2  10 3533.15 358.460   1
   2   2  10 3603.94 241.497   9
  -2  -2 -10 3694.76 371.669  10
  -2   2  10 3233.25 295.729   1
  -2   2  10 3257.32 220.752   9
  -2   2 -10 3902.71 363.596  10
   2  -2  10 3750.02 318.230   3
   2  -2  10 3531.77 225.072   7
   2   2  10 3411.95 229.648   3
   2   2 -10 4206.70 387.894   6
   2   2 -10 3103.29 287.676  10
   2   2 -10 3431.83 214.644   9
  -2   2  10 3668.02 343.197   3
   2  -2 -10 3527.83 316.521  10
  -2   2  11 995.447 200.756   1
   2  -2 -11 1201.36 230.282  10
   2  -2 -11 1130.07 219.443   6
   2  -2  11 1120.87 227.449   3
  -2  -2  11 878.729 208.320   1
   2   2 -11 986.613 193.490  10
   2   2  11 1212.74 253.058   1
   2  -2  11 843.761 77.0472   4
   2  -2  11 803.108 246.984   1
   2   2 -11 1244.94 269.961   6
  -2   2  11 834.804 208.530   3
  -2   2  11 1093.94 133.142   9
  -2   2 -11 1012.12 130.888   9
   2   2  11 996.534 152.245   3
   2  -2  11 974.226 135.203   7
   2   2 -11 1015.03 118.317   9
  -2  -2 -11 1007.03 264.888  10
  -2  -2  11 1225.21 255.539   3
  -2  -2 -11 927.876 124.366   6
  -2   2 -11 678.283 212.790  10
   2   2  11 1185.97 157.285   9
   2  -2  12 2015.20 131.337   4
   2   2  12 2375.86 197.854   9
  -2   2  12 2452.71 183.832   9
   2   2 -12 2100.66 156.224   9
  -2  -2  12 2007.37 323.301   3
   2  -2  12 2107.58 278.790   3
  -2   2 -12 2264.37 168.656   9
  -2   2 -12 2539.58 338.039  10
   2  -2 -12 2109.45 300.949  10
   2   2  12 2539.70 363.877   1
   2  -2  12 2409.82 369.206   1
   2   2 -12 2404.79 288.278  10
   2   2 -12 2940.41 368.881   6
  -2   2  12 2620.46 310.272   1
  -2  -2 -12 2648.40 210.675   6
   2  -2 -12 2436.85 307.286   6
   2  -2  12 2490.55 188.579   7
  -2  -2  12 2625.21 323.617   1
  -2   2  12 2258.19 307.280   3
  -2  -2 -12 2832.15 401.738  10
   2   2  12 2717.27 246.065   3
  -2   2  13-213.714 180.718   3
   2   2 -13 82.3269 48.7333   9
   2   2 -13 314.651 220.875   6
  -2   2 -13 58.3665 49.6358   9
  -2  -2 -13 205.075 202.607  10
   2  -2  13-191.659 204.471   1
   2  -2 -13 57.3549 156.679   6
   2   2  13 369.559 274.960   1
  -2   2  13 102.445 60.0414   9
   2  -2  13 13.2023 53.8861   4
   2   2  13 139.514 128.136   3
  -2  -2  13-65.0878 195.284   3
  -2   2 -13 101.684 191.047  10
   2  -2 -13 115.186 170.859  10
  -2   2  13 314.682 226.689   1
   2  -2  13-3.32273 158.018   3
   2   2 -13-0.50557 150.544  10
  -2  -2  13-80.1765 170.646   1
   2   2  13 114.580 81.8407   9
  -2  -2 -13 238.779 124.896   6
  -2  -2 -14 263.743 242.419  10
  -2  -2 -14 269.879 120.143   6
   2  -2  14 185.810 63.8357   4
  -2   2  14 260.461 71.8757   9
  -2  -2  14 716.663 313.592   3
   2   2  14 854.245 302.261   1
   2   2  14 387.510 148.930   3
   2  -2 -14 325.346 197.228  10
  -2   2 -14 631.126 212.766   6
  -2  -2  14 272.960 199.939   1
  -2   2 -14 212.008 61.0954   9
   2   2  14 379.019 83.9849   9
  -2   2 -14 26.7891 217.274  10
   2   2 -14 332.623 232.173   6
   2  -2 -14 44.7557 181.235   6
   2  -2  14 360.379 227.220   3
  -2   2  14 86.5114 182.538   3
   2   2 -14 364.587 184.253  10
   2  -2  14 240.530 213.047   1
  -2   2  14 372.680 230.930   1
  -2   2  15 11340.4 311.776   9
   2   2 -15 13589.1 794.865   6
  -2  -2  15 13416.3 742.935   1
   2  -2 -15 12674.6 736.417  10
   2   2  15 13991.1 808.630   1
   2  -2  15 13543.6 796.008   1
   2   2  15 11551.8 339.201   9
   2  -2 -15 13742.6 713.210   6
  -2   2  15 13276.1 757.540   3
  -2  -2 -15 13267.3 798.059  10
  -2   2 -15 14048.2 682.769   6
  -2  -2 -15 12514.8 528.500   6
   2  -2  15 12898.2 700.180   3
   2   2  15 13626.0 618.904   3
  -2   2 -15 14011.5 812.132  10
  -2   2  15 13330.0 708.352   1
   2   2 -15 13235.5 700.115  10
  -2  -2  15 12695.6 781.782   3
   2  -2 -16 486.933 247.909  10
   2   2 -16 677.528 304.370   6
  -2   2 -16 537.297 198.221   6
   2   2 -16 588.934 243.902  10
   2   2  16 1154.63 339.289   1
  -2   2 -16 943.627 308.230  10
   2  -2  16 399.340 275.635   1
   2  -2 -16 669.780 113.175   7
   2  -2  16 544.281 243.006   3
  -2  -2  16 979.582 293.402   1
  -2  -2  16 945.158 292.260   3
  -2  -2 -16 803.077 183.438   6
  -2  -2 -16 947.194 318.358  10
   2  -2 -16 1115.06 282.482   6
  -2   2  16 1105.49 312.020   1
  -2   2  16 531.212 221.917   3
   2   2  16 565.409 208.447   3
   2  -2 -17-295.631 210.776  10
  -2  -2  17 501.906 309.886   3
  -2   2  17 87.5459 197.713   3
   2  -2  17-115.130 200.357   3
   2  -2  17-28.6682 246.230   1
   2   2 -17-30.6665 237.732   6
  -2   2 -17 155.021 261.867  10
   2   2  17 80.3920 155.217   3
  -2  -2 -17-115.769 265.995  10
   2   2  17 60.5453 292.351   1
  -2  -2 -17 212.887 148.592   6
   2  -2 -17 691.588 248.463   6
  -2   2  17 143.128 235.286   1
  -2  -2  17 444.683 248.622   1
  -2   2 -17 131.336 165.811   6
   2   2 -17 127.975 192.044  10
   2   2 -18 1004.99 293.198   6
  -2   2  18 1007.95 297.581   1
   2  -2  18 959.077 322.627   1
   2   2  18 1756.18 447.591   1
   2  -2 -18 478.050 238.455   6
  -2   2  18 887.031 252.845   3
   2   2 -18 892.522 274.028  10
  -2   2 -18 1056.30 254.148   6
  -2   2 -18 765.473 337.684  10
  -2  -2  18 1373.14 341.662   1
   2   2  18 1315.80 282.339   3
  -2  -2 -18 884.973 211.663   6
   2  -2  18 668.941 247.061   3
  -2  -2 -18 1615.02 398.660  10
   2  -2 -18 999.013 300.643  10
  -2  -2  18 905.607 353.481   3
  -2   2  19 3235.88 435.749   3
   2   2 -19 3321.77 435.961  10
   2  -2  19 3063.80 420.766   3
   2  -2 -19 3369.75 421.988   6
  -2  -2 -19 3698.82 360.850   6
  -2  -2  19 3261.56 449.034   1
  -2   2 -19 3182.77 486.203  10
   2  -2 -19 3756.21 490.077  10
   2   2  19 3576.09 410.812   3
   2   2 -19 3405.75 491.347   6
   2  -2  19 3198.81 519.852   1
   2   2  19 3966.26 533.950   1
  -2   2  19 3703.76 467.525   1
  -2  -2 -19 3743.62 513.805  10
  -2   2 -19 4056.37 447.470   6
  -2  -2  19 3809.37 526.669   3
   2  -2  20 343.173 274.813   3
  -2   2  20 144.694 235.117   3
  -2   2 -20 346.540 235.086   6
   2  -2  20 455.123 272.987   1
   2  -2 -20 340.355 306.367  10
   2   2 -20 252.042 230.322  10
  -2   2  20 568.900 319.857   1
  -2   2 -20 556.158 342.491  10
  -2  -2  20 401.556 351.603   3
  -2  -2 -20 175.557 145.032   6
   2   2  20 185.132 286.998   1
  -2  -2 -20 48.0853 280.605  10
   2   2 -20 482.278 301.199   6
  -2  -2  20-188.435 278.024   1
   2  -2 -20 59.6419 231.788   6
   2   2  20 437.374 237.968   3
  -2   2  21 623.978 332.287   1
   2   2 -21 400.219 258.519  10
  -2  -2  21-109.371 308.819   3
   2  -2  21 1014.87 375.064   1
   2  -2 -21 571.702 284.222   6
   2  -2 -21 253.803 270.763  10
   2   2 -21 393.088 252.747   6
  -2   2  21 219.659 237.098   3
  -2   2 -21 1043.12 290.067   6
  -2  -2 -21 1139.70 339.568  10
   2   2  21 838.798 336.425   1
  -2  -2  21-314.974 288.273   1
  -2   2 -21 945.176 341.610  10
   2  -2  21 653.897 299.235   3
  -2   2  22 839.712 321.965   3
   2   2 -22 896.735 330.167  10
  -2   2  22 536.166 340.527   1
   2   2  22 471.618 301.240   1
  -2   2 -22 595.648 294.204  10
   2  -2  22 429.681 292.101   3
   2  -2 -22 155.150 255.190  10
   2  -2  22 992.363 416.869   1
  -2  -2  22 699.941 366.537   3
  -2   2 -22 750.803 299.930   6
   2   2 -22 674.836 279.354   6
   2  -2 -22 587.730 272.643   6
  -2  -2  22 345.987 248.750   1
  -2  -2 -22 550.949 299.975  10
   2   2  23 136.066 325.855   1
  -2   2 -23 309.048 234.757   6
  -2  -2 -23 152.063 266.520  10
   2  -2 -23 405.963 264.641   6
   2  -2 -23 612.639 363.830  10
  -2   2 -23 189.186 327.170  10
  -2   2  23 835.290 370.721   1
   2  -2  23 113.037 224.282   3
   2   2 -23 428.701 268.720  10
   2   2 -23 246.110 292.071   6
  -2   2  23-30.3070 234.812   3
   2  -2  23 751.269 392.751   1
  -2  -2  23 500.778 315.989   1
  -2  -2  23-302.347 278.729   3
  -2  -2  24-52.4228 266.391   3
   2  -2 -24 114.758 219.498   6
   2   2 -24 319.059 297.281  10
  -2   2 -24 249.749 295.717  10
   2  -2  24 352.503 395.132   1
   2  -2 -24 263.632 343.317  10
   2   2  24 203.212 290.845   1
   2   2 -24 86.3433 228.489   6
  -2   2 -24 241.602 232.985   6
  -2  -2 -24 379.424 328.283  10
  -2   2  24 401.503 321.429   1
  -2  -2  24-77.0027 313.942   1
  -2   2  24 159.546 256.526   3
  -2   2  25 314.779 283.103   3
   2   2 -25 419.520 316.202  10
  -2   2 -25 139.262 292.254  10
  -2   2  25-70.1482 303.296   1
  -2  -2  25 173.012 309.874   3
   2  -2 -25 577.646 343.757  10
   2  -2  25 316.552 352.807   1
   2   2  25 473.392 351.437   1
  -2  -2 -25 439.222 397.185  10
   2   2 -25 449.335 310.390   6
   2  -2 -25 164.050 241.851   6
  -2  -2  25 262.654 323.631   1
  -2  -2 -26 384.284 355.121  10
   2   2 -26 206.857 274.734  10
  -2   2  26 222.206 309.585   1
  -2  -2  26 59.6954 293.791   3
   2   2  26 155.680 328.631   1
  -2  -2  26 530.160 362.043   1
   2  -2 -26 371.566 248.604   6
   2  -2 -26-18.1842 259.736  10
   2   2 -26 158.821 264.449   6
   2  -2  26 876.430 485.684   1
  -2   2 -26 369.057 407.580  10
  -2   2  26 37.9742 259.126   3
   2   2 -27-366.493 313.983  10
  -2  -2  27-87.4918 319.494   3
  -2   2 -27-555.916 331.792  10
   2   2  27 423.960 411.769   1
   2  -2 -27 400.512 310.201  10
  -2  -2 -27 323.264 339.421  10
   2  -2  27-0.76290 379.327   1
   2   2 -27 748.492 376.826   6
   2  -2 -27 42.3872 243.107   6
  -2  -2  27 508.967 387.745   1
  -2   2  27-626.807 376.602   1
   2  -2  28 600.279 447.566   1
  -2   2  28-288.190 328.093   1
   2  -2 -28 114.277 294.213  10
  -2  -2 -28-113.749 311.496  10
   2   2  28 152.480 374.587   1
   2   2 -28 196.145 317.067   6
  -2   2 -28 54.2217 327.250  10
  -2  -2  28-277.916 347.597   3
  -2  -2  28-154.641 337.485   1
  -2  -2  29 179.262 339.710   1
  -2  -2  29 752.536 419.901   3
  -2  -2 -29 970.100 441.833  10
  -2   2 -29 40.2769 341.273  10
  -2   2  29-452.923 376.268   1
   2   2 -29 71.6440 282.576   6
   2  -2 -29 396.661 362.072  10
  -2   2  30-463.690 387.320   1
   2  -2 -30 521.766 393.853  10
   2   3   0 13808.4 320.837   8
  -2   3   0 13967.5 441.616   2
  -2   3   0 14082.3 403.032   8
   2   3   0 14039.8 293.019   5
  -2  -3   0 13796.1 289.876  10
  -2  -3   0 13532.6 312.508   8
  -2  -3   0 13868.8 291.844   5
   2   3   0 13801.8 323.241  10
  -2  -3   0 14275.1 456.786   4
   2   3   0 14507.2 410.300   3
  -2  -3   0 14323.6 383.512   3
   2   3   0 14389.1 534.240   9
   2  -3   0 14193.0 400.190   5
  -2   3   1 110475. 1229.03   2
  -2   3  -1 107573. 1208.31   2
   2   3   1 107311. 1037.20  10
   2   3  -1 108825. 1226.00   3
  -2   3  -1 107828. 1101.62   8
   2   3   1 108410. 1164.80   1
   2   3  -1 103875. 818.499   5
  -2  -3  -1 107195. 848.202   8
  -2  -3   1 108640. 834.883   5
   2   3  -1 108151. 948.915   8
  -2  -3   1 109342. 1259.80   4
   2   3   1 108299. 882.257   8
   2   3  -1 108047. 736.780  10
  -2  -3  -1 106441. 919.878   3
  -2  -3  -1 108265. 839.791   5
   2   3  -1 106293. 1430.36   9
   2   3   1 108593. 1006.33   3
   2   3   1 105317. 1436.99   9
  -2   3   1 111078. 1144.39   8
  -2  -3  -1 107002. 939.515  10
  -2  -3  -1 110428. 1269.79   4
  -2  -3   1 106167. 1151.23   3
   2  -3  -1 107286. 1128.66   5
   2  -3   1 105385. 1103.09   5
  -2  -3   1 108542. 933.961   8
   2   3  -2 5819.48 321.107   3
   2  -3   2 5794.92 278.594   5
   2   3  -2 6509.20 366.872   9
   2   3   2 5811.07 361.458   9
   2   3   2 5803.20 203.141   3
  -2  -3   2 6459.99 326.171   3
   2   3  -2 5828.38 313.930   6
  -2  -3   2 5753.40 246.222   8
  -2   3  -2 5711.65 268.755   8
  -2  -3  -2 5740.40 299.287   4
  -2  -3  -2 5762.32 184.766   3
   2   3   2 5604.01 287.788   1
  -2  -3   2 6027.70 221.280   5
  -2  -3   2 5462.65 289.843   4
   2   3   2 5686.80 274.381  10
  -2   3  -2 5759.22 293.364   2
  -2   3   2 5915.29 301.742   2
  -2  -3  -2 5286.80 203.880   5
   2   3  -2 5417.61 203.560   5
  -2   3   2 5475.51 274.992   8
  -2  -3  -2 5513.44 250.516  10
   2   3   2 5354.96 204.422   8
   2  -3  -2 5489.43 192.439   1
   2  -3  -2 5612.69 277.494   5
   2   3  -2 5685.24 239.879   8
   2   3   3 104905. 1223.54   1
   2  -3  -3 105120. 1255.39   6
   2  -3   3 104889. 1183.99   5
   2   3  -3 103669. 970.516   5
  -2   3   3 105041. 1205.65   8
  -2  -3   3 104453. 1346.41   3
  -2  -3   3 103896. 1276.21   4
  -2  -3   3 108813. 1115.96   8
   2   3   3 107799. 1463.00   9
  -2  -3   3 106892. 997.008   5
  -2   3  -3 105503. 1147.18   8
  -2  -3  -3 104551. 1280.59   4
   2  -3  -3 105759. 1186.75   5
  -2   3  -3 103354. 1237.70   2
  -2   3   3 107450. 875.421   1
   2   3  -3 105271. 1403.42   9
  -2   3   3 104374. 1272.57   2
   2   3  -3 103614. 1361.73   6
  -2  -3   3 105155. 683.894   2
   2  -3  -3 105113. 876.719   1
  -2  -3  -3 104752. 1186.48  10
   2   3   3 106951. 940.355   8
   2   3  -3 105422. 1101.48   8
   2   3   3 102743. 708.652   3
  -2   3  -3 108204. 922.096   4
   2  -3   4 7506.69 339.458   5
  -2   3   4 7574.30 363.385   2
   2  -3  -4 7646.60 258.564   1
   2   3  -4 7504.13 398.623   6
   2   3   4 7967.55 406.690   9
  -2   3  -4 7911.77 349.476   2
  -2  -3  -4 7764.89 365.448  10
  -2   3  -4 7371.41 204.769   4
   2   3  -4 7489.65 290.127   5
   2   3   4 7554.06 360.946   1
  -2  -3   4 7737.38 405.561   3
  -2  -3   4 7986.60 309.256   5
   2   3  -4 7762.91 194.460  10
   2  -3  -4 8298.25 363.737   6
  -2  -3  -4 7652.16 373.045   4
  -2   3  -4 7679.01 330.666   8
   2   3  -4 7429.92 383.787   9
  -2   3   4 7947.81 256.996   1
   2   3  -4 7587.47 330.515   8
  -2   3  -5 22797.9 591.744   8
  -2  -3   5 22354.8 566.834   5
   2   3   5 22850.9 687.264   9
   2  -3   5 22180.0 605.142   5
  -2   3   5 23165.5 649.694   2
   2   3  -5 22712.6 603.099   8
  -2  -3  -5 22808.1 646.316   4
   2   3  -5 22674.6 640.569   9
   2   3  -5 22240.4 710.188   6
  -2  -3   5 21806.6 708.818   3
   2  -3  -5 23183.8 629.587   6
  -2  -3   5 21296.2 540.165   7
   2   3   5 21882.4 630.609   1
  -2   3   5 22996.0 482.567   1
  -2  -3  -5 22781.2 659.188  10
   2  -3  -5 22278.0 478.532   1
   2  -3  -5 23331.7 653.018  10
   2   3  -5 22833.7 403.905  10
   2  -3   6 7195.21 376.802   5
   2  -3  -6 7440.26 384.075   6
   2   3  -6 6758.39 265.746  10
   2   3   6 7176.77 392.851   1
  -2  -3   6 6878.17 427.841   3
   2  -3  -6 6858.89 373.424  10
   2  -3   6 7449.17 342.926   7
  -2   3   6 6861.59 297.166   1
  -2   3   6 7015.23 380.905   2
  -2  -3  -6 7186.89 385.462   4
  -2  -3  -6 7633.57 415.690  10
  -2  -3   6 7250.23 360.979   5
   2   3  -6 7310.60 371.591   9
  -2   3  -6 6897.18 349.935   8
   2   3  -6 7381.89 439.235   6
  -2  -3   6 6998.43 303.187   7
   2   3  -6 7302.87 381.167   8
   2   3   6 7011.96 373.924   9
   2  -3   7 46004.4 986.788   3
  -2   3  -7 46522.9 933.011   8
   2   3  -7 43308.4 748.886  10
   2   3   7 43172.7 484.828   3
  -2  -3   7 44905.5 1114.86   3
   2  -3   7 45853.1 840.743   7
   2   3   7 45762.8 1001.66   1
   2  -3  -7 45439.6 992.572  10
  -2  -3   7 44037.7 728.671   7
   2  -3   7 46810.1 977.735   5
  -2  -3  -7 45477.9 1040.40  10
   2   3   7 45011.4 945.134   9
  -2   3   7 44886.7 975.379   2
  -2   3   7 45602.2 810.534   1
   2   3  -7 46680.3 903.323   9
  -2  -3  -7 44358.9 421.085   6
   2   3  -7 44657.4 1096.60   6
  -2  -3  -7 45703.2 965.023   4
   2  -3  -7 45788.2 956.064   6
   2   3   8 18974.8 383.510   3
   2  -3   8 20214.2 680.408   5
   2   3   8 18995.4 612.240   9
   2  -3   8 19327.7 677.481   3
  -2  -3  -8 19131.2 655.979   4
   2   3   8 19299.9 690.615   1
   2   3  -8 18738.2 751.594   6
  -2  -3   8 19372.3 456.126   7
   2  -3   8 19677.5 705.615   1
  -2  -3   8 18772.4 772.275   3
   2  -3   8 19336.3 546.307   7
  -2  -3  -8 19140.1 714.317  10
   2   3  -8 17830.8 536.909  10
   2  -3  -8 18613.5 642.046   6
   2   3  -8 18910.4 570.254   9
  -2   3   8 19535.6 572.163   1
  -2  -3  -8 18961.6 329.825   6
  -2   3  -8 19878.0 643.842   8
   2  -3  -8 19454.9 686.091  10
  -2   3   9 3315.53 270.085   1
  -2  -3   9 2971.16 363.819   3
  -2  -3   9 3077.05 173.011   7
   2   3   9 3396.06 333.199   1
   2   3  -9 3259.02 239.802   9
   2   3  -9 3058.11 343.125   6
   2   3   9 3242.66 269.151   9
   2  -3   9 3126.09 336.064   1
  -2  -3  -9 3117.41 321.625  10
   2  -3   9 3310.45 313.017   3
   2  -3   9 3319.11 233.815   7
  -2  -3  -9 3226.93 165.242   6
   2   3   9 3313.47 185.162   3
  -2   3  -9 3530.69 314.590   8
   2  -3   9 3567.31 321.992   5
   2  -3  -9 3388.45 319.872  10
   2   3  -9 2886.51 250.008  10
   2  -3  -9 3393.54 305.703   6
  -2  -3  -9 3121.09 275.539   4
   2   3 -10 4526.63 272.351   9
  -2  -3 -10 4504.50 413.623  10
   2   3 -10 4691.95 433.216   6
  -2  -3  10 4350.97 423.180   3
  -2   3  10 4362.91 328.083   1
[truncated: 1,792,789 more chars]
