# Supplementary material for: Synthesis and crystal structure of a new pyridinium bromide salt: 4-methyl-1-(3-phen­oxy­prop­yl)pyridinium bromide
Source: Acta Crystallogr E Crystallogr Commun. 2017 Nov 3;73(Pt 12):1831–4. doi: 10.1107/S2056989017015481 (PMC5730234; doi:10.1107/S2056989017015481)
Supplement: Supplementary file 2 [file e-73-01831-Isup2.hkl]

data_I                                                                          
_shelx_title ' musa35 in Pbca'                                                  
_shelx_refln_list_code          4                                               
_shelx_F_calc_maximum      523.87                                               
_exptl_crystal_F_000      1264.00                                               
_reflns_d_resolution_high  0.8409                                               
                                                                                
loop_                                                                           
 _space_group_symop_operation_xyz                                               
 'x, y, z'                                                                      
 '-x+1/2, -y, z+1/2'                                                            
 '-x, y+1/2, -z+1/2'                                                            
 'x+1/2, -y+1/2, -z'                                                            
 '-x, -y, -z'                                                                   
 'x-1/2, y, -z-1/2'                                                             
 'x, -y-1/2, z-1/2'                                                             
 '-x-1/2, y-1/2, z'                                                             
                                                                                
_cell_length_a    10.3615                                                       
_cell_length_b    13.8916                                                       
_cell_length_c    20.2121                                                       
_cell_angle_alpha  90.000                                                       
_cell_angle_beta   90.000                                                       
_cell_angle_gamma  90.000                                                       
                                                                                
_shelx_F_squared_multiplier     1.000                                           
                                                                                
loop_                                                                           
 _refln_index_h                                                                 
 _refln_index_k                                                                 
 _refln_index_l                                                                 
 _refln_F_squared_calc                                                          
 _refln_F_squared_meas                                                          
 _refln_F_squared_sigma                                                         
 _refln_observed_status                                                         
   2   0   0      31945.65      33537.64       134.95 o                         
   4   0   0      15341.94      15071.00        93.67 o                         
   6   0   0      12962.70      12038.64        92.41 o                         
   8   0   0       1111.85       1033.89        36.59 o                         
  10   0   0       5315.55       5064.60       118.81 o                         
  12   0   0       1345.05       1268.72        91.68 o                         
   2   1   0      27922.96      29961.18        91.80 o                         
   4   1   0      11412.91      11462.32        63.59 o                         
   6   1   0        167.76        160.28         7.01 o                         
   8   1   0      10905.39      10607.21        87.55 o                         
  10   1   0       2586.99       2626.33        66.08 o                         
  12   1   0        110.92         99.90        27.20 o                         
   2   2   0      11138.78      11908.42        44.15 o                         
   4   2   0       6970.70       6915.50        56.01 o                         
   6   2   0       8594.89       8304.06        61.28 o                         
   8   2   0          9.89         20.36        13.25 o                         
  10   2   0        824.94        830.17        36.47 o                         
  12   2   0        593.56        632.98        46.35 o                         
   2   3   0       3728.40       3732.27        26.26 o                         
   4   3   0       5712.98       6013.49        39.55 o                         
   6   3   0        142.20        190.77        11.09 o                         
   8   3   0        216.97        185.77        17.36 o                         
  10   3   0         61.99         92.54        24.72 o                         
  12   3   0          0.53          0.00        32.06 o                         
   0   4   0     274443.84     255045.69      1957.95 o                         
   2   4   0       3160.64       3575.31        30.65 o                         
   4   4   0         35.03         47.02         6.66 o                         
   6   4   0        323.19        322.45        14.92 o                         
   8   4   0         14.90         13.39        14.00 o                         
  10   4   0        264.80        225.67        29.78 o                         
   2   5   0       4658.26       4820.00        51.49 o                         
   4   5   0       1568.31       1546.14        23.45 o                         
   6   5   0         44.89         64.91         9.31 o                         
   8   5   0       2881.75       2787.04        51.99 o                         
  10   5   0        640.76        616.29        35.50 o                         
   0   6   0      18289.96      17674.76       154.66 o                         
   2   6   0       8319.33       8592.22        80.72 o                         
   4   6   0       5924.30       5763.72        56.40 o                         
   6   6   0       5051.92       4832.07        60.48 o                         
   8   6   0        430.39        444.40        26.14 o                         
  10   6   0        711.47        752.79        38.69 o                         
   2   7   0       5341.77       5067.83        67.72 o                         
   4   7   0       8524.98       8251.51        80.15 o                         
   6   7   0         55.61         84.59        12.83 o                         
   8   7   0       1928.78       2007.85        55.60 o                         
  10   7   0        356.92        416.69        40.18 o                         
   0   8   0        186.33        168.31        24.56 o                         
   2   8   0        526.19        466.19        29.25 o                         
   4   8   0       5696.70       5591.57        75.33 o                         
   6   8   0       8119.79       7824.39        83.73 o                         
   8   8   0        678.58        656.37        35.96 o                         
  10   8   0        903.98        952.42        56.41 o                         
   2   9   0       6689.15       6426.66        95.79 o                         
   4   9   0       4628.80       4532.02        72.53 o                         
   6   9   0         79.96        103.17        17.39 o                         
   8   9   0        815.37        822.39        41.43 o                         
  10   9   0        256.45        266.08        40.25 o                         
   0  10   0       1481.56       1488.79        63.03 o                         
   2  10   0         29.33         15.34        21.35 o                         
   4  10   0        276.46        244.09        26.28 o                         
   6  10   0       1663.08       1555.17        44.52 o                         
   8  10   0       1182.85       1137.62        49.24 o                         
   2  11   0       2055.20       2058.52        63.71 o                         
   4  11   0        502.89        486.87        35.28 o                         
   6  11   0        115.06        126.82        19.95 o                         
   8  11   0        375.82        355.77        43.88 o                         
   0  12   0         10.39          0.00        30.89 o                         
   2  12   0        130.44        114.11        32.97 o                         
   4  12   0        300.10        310.25        33.90 o                         
   6  12   0        100.70         94.86        22.42 o                         
   8  12   0          7.73         25.21        34.57 o                         
   2  13   0        650.64        665.29        44.80 o                         
   4  13   0        706.99        737.00        53.46 o                         
   6  13   0         20.35         77.43        38.71 o                         
   0  14   0        535.27        644.89        64.64 o                         
   2  14   0        108.79         58.03        27.55 o                         
   4  14   0        202.18        253.72        36.85 o                         
   6  14   0        698.88        626.00        50.22 o                         
   2  15   0       1612.55       1585.85        70.14 o                         
   4  15   0        543.81        640.74        50.76 o                         
   0  16   0        467.13        250.79        82.76 o                         
   2  16   0        236.96        195.89        35.43 o                         
   2   1   1       9040.03       9350.00        29.67 o                         
   3   1   1      12049.32      12436.65        37.27 o                         
   4   1   1       1033.83        965.94        11.64 o                         
   5   1   1        536.64        547.36         9.91 o                         
   6   1   1         34.55         34.73         4.49 o                         
   7   1   1        640.11        595.13        12.12 o                         
   8   1   1         11.76         11.07         5.23 o                         
   9   1   1       3291.86       3185.04        45.77 o                         
  10   1   1        144.45        135.47        17.15 o                         
  11   1   1         41.57         38.59        16.44 o                         
  12   1   1          5.20         29.36        18.64 o                         
   1   2   1        756.30        917.84        16.50 o                         
   2   2   1         42.48         40.06         2.64 o                         
   3   2   1        574.45        590.58         8.06 o                         
   4   2   1        629.16        768.85        11.15 o                         
   5   2   1       7334.48       7426.80        37.23 o                         
   6   2   1       4878.49       4537.12        32.69 o                         
   7   2   1       2733.07       2747.14        28.73 o                         
   8   2   1        589.52        568.36        15.43 o                         
   9   2   1         25.50         50.45         9.93 o                         
  10   2   1         58.07         51.73        14.04 o                         
  11   2   1        528.31        550.53        27.80 o                         
  12   2   1        174.99        179.16        22.18 o                         
   1   3   1        553.05        612.89         6.90 o                         
   2   3   1      28044.50      28760.51        69.54 o                         
   3   3   1      25693.62      26020.47        61.90 o                         
   4   3   1       4082.78       4077.86        23.73 o                         
   5   3   1       4392.67       4512.93        32.03 o                         
   6   3   1        124.94        148.47         7.93 o                         
   7   3   1       2980.27       2838.48        30.14 o                         
   8   3   1       1725.36       1660.15        25.28 o                         
   9   3   1       5053.42       4988.52        48.57 o                         
  10   3   1        395.65        422.75        22.26 o                         
  11   3   1        225.57        202.85        20.13 o                         
  12   3   1         24.47         46.25        19.79 o                         
   0   4   1      18654.37      19171.94        81.78 o                         
   1   4   1      11833.34      11971.73        47.71 o                         
   2   4   1       2142.16       2234.86        17.56 o                         
   3   4   1          1.59          8.92         3.76 o                         
   4   4   1       4968.66       4894.86        25.55 o                         
   5   4   1      13025.97      12651.72        80.23 o                         
   6   4   1       6085.51       5884.05        40.45 o                         
   7   4   1       3443.84       3423.16        32.63 o                         
   8   4   1        919.09        899.71        19.69 o                         
   9   4   1          8.65         35.99        11.90 o                         
  10   4   1       1241.20       1176.18        36.76 o                         
  11   4   1       1061.50       1129.29        41.23 o                         
   1   5   1        857.25        912.98        16.47 o                         
   2   5   1      10865.76      10967.36        54.15 o                         
   3   5   1       9760.35       9347.76        48.46 o                         
   4   5   1       5692.65       5858.00        32.54 o                         
   5   5   1       2159.26       2142.04        20.93 o                         
   6   5   1        301.24        304.02         9.16 o                         
   7   5   1       1536.85       1431.86        21.99 o                         
   8   5   1       4471.15       4313.38        44.88 o                         
   9   5   1        584.58        590.45        22.80 o                         
  10   5   1        354.03        369.45        19.88 o                         
  11   5   1         80.70        147.45        26.96 o                         
   0   6   1       4161.82       4379.81        54.95 o                         
   1   6   1       4900.94       5128.54        42.10 o                         
   2   6   1       2754.05       2819.39        34.81 o                         
   3   6   1         34.15         35.83         7.37 o                         
   4   6   1       4729.70       4766.24        36.74 o                         
   5   6   1        612.00        540.02        12.63 o                         
   6   6   1       2386.50       2349.56        30.51 o                         
   7   6   1        934.69        924.42        18.52 o                         
   8   6   1          3.37         25.42        11.68 o                         
   9   6   1         27.41         73.52        14.58 o                         
  10   6   1        520.18        498.36        25.50 o                         
  11   6   1        243.27        315.51        39.80 o                         
   1   7   1       6134.71       6164.89        51.90 o                         
   2   7   1         12.11          1.83        10.18 o                         
   3   7   1        384.04        346.44        15.49 o                         
   4   7   1       1763.28       1770.27        26.08 o                         
   5   7   1         78.88         81.71         9.06 o                         
   6   7   1          4.55         17.69         7.96 o                         
   7   7   1         14.16         19.67         8.39 o                         
   8   7   1        250.59        256.69        17.62 o                         
   9   7   1        162.60        184.83        17.22 o                         
  10   7   1        247.20        240.65        20.94 o                         
  11   7   1          7.32         63.33        30.15 o                         
   0   8   1          1.56          0.00        14.98 o                         
   1   8   1        568.10        589.53        19.35 o                         
   2   8   1         45.23         34.49        11.78 o                         
   3   8   1          0.82          5.41        11.08 o                         
   4   8   1         48.85         48.91        10.93 o                         
   5   8   1        254.28        235.57        12.69 o                         
   6   8   1         23.05         40.63        10.71 o                         
   7   8   1          4.54         21.68        14.08 o                         
   8   8   1         91.05         79.86        15.18 o                         
   9   8   1        282.27        311.91        23.73 o                         
  10   8   1        125.35        145.48        22.17 o                         
   1   9   1        199.82        177.52        14.94 o                         
   2   9   1       2140.58       2183.21        40.85 o                         
   3   9   1       1139.11       1090.10        28.99 o                         
   4   9   1        854.02        891.92        24.28 o                         
   5   9   1        485.72        463.66        18.19 o                         
   6   9   1        226.36        244.12        14.71 o                         
   7   9   1         67.03         78.85        14.69 o                         
   8   9   1        885.63        830.97        29.05 o                         
   9   9   1        213.83        215.64        21.56 o                         
  10   9   1          9.88         40.91        23.63 o                         
   0  10   1        768.50        819.09        34.66 o                         
   1  10   1       1115.06       1119.88        28.92 o                         
   2  10   1        913.48        846.54        29.25 o                         
   3  10   1          0.71         11.31        15.15 o                         
   4  10   1       1188.75       1158.17        31.79 o                         
   5  10   1        175.63        187.57        15.21 o                         
   6  10   1       1471.25       1397.25        30.27 o                         
   7  10   1        548.23        551.15        24.88 o                         
   8  10   1         10.86         30.05        22.54 o                         
   9  10   1          0.65         16.02        22.04 o                         
   1  11   1       2887.80       2821.72        48.45 o                         
   2  11   1       1148.51       1180.31        35.48 o                         
   3  11   1       1695.94       1705.90        41.87 o                         
   4  11   1       1939.44       1900.75        43.77 o                         
   5  11   1         27.70         43.07        14.42 o                         
   6  11   1         11.13          0.01        13.41 o                         
   7  11   1        250.15        292.83        24.05 o                         
   8  11   1        389.42        439.95        30.06 o                         
   9  11   1        659.12        647.40        37.75 o                         
   0  12   1       2211.52       2041.58        57.53 o                         
   1  12   1       3494.77       3323.10        55.30 o                         
   2  12   1        347.51        363.74        24.80 o                         
   3  12   1         11.70         36.21        18.22 o                         
   4  12   1        347.10        380.83        25.01 o                         
   5  12   1        912.93        931.81        31.58 o                         
   6  12   1        627.02        579.81        24.44 o                         
   7  12   1        510.74        508.41        32.14 o                         
   8  12   1         28.83        130.39        28.65 o                         
   1  13   1        119.89         81.77        18.44 o                         
   2  13   1        165.92        183.84        21.66 o                         
   3  13   1        698.20        685.48        32.20 o                         
   4  13   1        179.71        199.43        21.93 o                         
   5  13   1         17.71         29.56        21.38 o                         
   6  13   1         34.95         52.13        19.94 o                         
   7  13   1        330.67        328.80        33.18 o                         
   0  14   1        587.83        493.23        38.98 o                         
   1  14   1        436.36        409.19        27.00 o                         
   2  14   1          8.13          5.57        19.81 o                         
   3  14   1          2.56         54.34        20.38 o                         
   4  14   1         20.44         47.63        21.23 o                         
   5  14   1        399.87        373.91        26.96 o                         
   6  14   1         13.36         39.97        23.42 o                         
   1  15   1         15.02         23.51        24.35 o                         
   2  15   1         16.86         54.31        22.23 o                         
   3  15   1         55.36         37.52        21.88 o                         
   4  15   1          5.34         16.23        21.31 o                         
   5  15   1         34.81         60.64        22.00 o                         
   0  16   1         56.31         22.57        35.84 o                         
   1  16   1        159.60        183.87        27.18 o                         
   2  16   1          0.45         30.82        23.41 o                         
   3  16   1         22.97         56.10        22.80 o                         
   2   0   2       2606.06       2774.60        16.79 o                         
   3   0   2        139.05        131.22         5.38 o                         
   4   0   2       2024.86       2226.03        18.35 o                         
   5   0   2      32960.10      32920.73        89.34 o                         
   6   0   2        217.72        165.95         7.52 o                         
   7   0   2      10177.18       9788.43        93.79 o                         
   8   0   2         49.50         52.89        10.82 o                         
   9   0   2         18.51          7.68        14.35 o                         
  10   0   2        686.26        653.06        39.51 o                         
  11   0   2       3596.24       3618.07        75.95 o                         
  12   0   2         73.73         78.08        25.47 o                         
   2   1   2         99.52        119.44         3.43 o                         
   3   1   2      50419.46      51185.19       127.92 o                         
   4   1   2       1432.86       1709.54        15.54 o                         
   5   1   2       3930.21       4037.34        23.94 o                         
   6   1   2         49.10         69.72         4.98 o                         
   7   1   2       4692.73       4694.30        34.48 o                         
   8   1   2         94.61        107.07         8.96 o                         
   9   1   2       1760.32       1736.31        32.20 o                         
  10   1   2         69.57         75.41        16.53 o                         
  11   1   2        182.01        221.03        20.28 o                         
  12   1   2         19.47         17.04        16.08 o                         
   0   2   2        269.95        261.13        13.30 o                         
   1   2   2      13087.30      14172.82        33.10 o                         
   2   2   2          0.48         14.90         3.15 o                         
   3   2   2         14.33         25.27         3.96 o                         
   4   2   2         40.70         48.02         3.88 o                         
   5   2   2       9361.84       9245.67        44.95 o                         
   6   2   2        195.77        207.55         8.96 o                         
   7   2   2       4699.88       4793.66        36.84 o                         
   8   2   2         14.09         16.20         7.51 o                         
   9   2   2         42.95         44.11         9.10 o                         
  10   2   2          6.80          0.00        14.47 o                         
  11   2   2       1143.31       1120.55        40.26 o                         
  12   2   2          5.41         45.28        18.64 o                         
   1   3   2      34481.09      36270.88        56.73 o                         
   2   3   2       1422.54       1518.81        13.50 o                         
   3   3   2       2707.08       2913.64        18.09 o                         
   4   3   2       3414.59       3646.87        22.42 o                         
   5   3   2        118.61        107.33         6.78 o                         
   6   3   2         51.69         54.25         6.56 o                         
   7   3   2        316.86        315.02        11.15 o                         
   8   3   2         19.07         25.72         8.59 o                         
   9   3   2       3770.59       3618.22        41.12 o                         
  10   3   2         82.37         84.49        14.73 o                         
  11   3   2         20.25         29.04        17.21 o                         
  12   3   2         21.64         15.52        20.75 o                         
   0   4   2        149.10        168.34         9.02 o                         
   1   4   2      39530.29      41260.13        81.85 o                         
   2   4   2        157.99        146.49         5.80 o                         
   3   4   2         10.83         18.60         3.90 o                         
   4   4   2          7.54         15.58         4.29 o                         
   5   4   2        692.99        709.56        12.01 o                         
   6   4   2         94.15        104.27         7.46 o                         
   7   4   2         87.23         89.29         7.98 o                         
   8   4   2          0.90          5.46         8.16 o                         
   9   4   2         48.05         48.06        11.46 o                         
  10   4   2        152.44        144.15        16.41 o                         
  11   4   2         68.97         74.39        23.11 o                         
   1   5   2       2292.37       2373.58        23.89 o                         
   2   5   2        430.24        435.73        11.76 o                         
   3   5   2       9442.95       9544.17        45.23 o                         
   4   5   2          3.43         11.53         4.65 o                         
   5   5   2        350.09        351.58         9.67 o                         
   6   5   2        201.08        192.26         8.09 o                         
   7   5   2        256.52        230.80        10.11 o                         
   8   5   2         12.84         25.25        10.09 o                         
   9   5   2        289.81        289.01        17.33 o                         
  10   5   2         45.28         59.15        15.34 o                         
  11   5   2         21.08         30.26        23.01 o                         
   0   6   2        396.31        438.53        21.17 o                         
   1   6   2       6572.42       6491.34        47.47 o                         
   2   6   2         19.04         18.41         8.50 o                         
   3   6   2          8.18         10.24         7.27 o                         
   4   6   2         80.76         92.92         8.09 o                         
   5   6   2       6168.82       6033.26        41.30 o                         
   6   6   2        267.10        266.20         9.01 o                         
   7   6   2       4190.25       4131.89        45.42 o                         
   8   6   2        130.66        150.71        14.49 o                         
   9   6   2          1.73         32.20        13.26 o                         
  10   6   2         17.36         67.80        17.43 o                         
  11   6   2        919.21        930.65        45.57 o                         
   1   7   2      15570.46      15802.53        80.28 o                         
   2   7   2       1052.99       1070.29        24.62 o                         
   3   7   2      14118.89      14266.38        80.96 o                         
   4   7   2        625.91        613.22        15.70 o                         
   5   7   2       1003.97        996.33        19.15 o                         
   6   7   2         12.61         29.41         8.11 o                         
   7   7   2       2198.24       2212.88        32.52 o                         
   8   7   2         63.70         63.63        12.72 o                         
   9   7   2       4870.27       4922.85        70.01 o                         
  10   7   2          1.55          0.00        16.57 o                         
  11   7   2        119.31        225.96        38.37 o                         
   0   8   2       1412.52       1317.93        37.97 o                         
   1   8   2      35401.94      35603.57       171.70 o                         
   2   8   2          0.47          6.27        11.83 o                         
   3   8   2          8.46         28.95        12.23 o                         
   4   8   2        378.42        401.08        16.05 o                         
   5   8   2       5687.85       5425.71        48.15 o                         
   6   8   2        392.73        407.86        15.27 o                         
   7   8   2       2682.96       2679.41        39.84 o                         
   8   8   2         74.76         89.07        14.91 o                         
   9   8   2         80.50         84.03        18.17 o                         
  10   8   2         12.13         23.17        18.75 o                         
   1   9   2        777.08        753.41        23.45 o                         
   2   9   2         51.93         50.16        17.84 o                         
   3   9   2       4505.07       4295.51        54.72 o                         
   4   9   2          6.86          3.22        14.48 o                         
   5   9   2        846.87        814.50        22.48 o                         
   6   9   2         27.58         27.22        10.32 o                         
   7   9   2       1850.86       1869.25        36.05 o                         
   8   9   2         33.31         34.84        19.60 o                         
   9   9   2       1384.77       1363.72        42.09 o                         
  10   9   2         25.92         50.88        22.26 o                         
   0  10   2        115.31         61.86        20.42 o                         
   1  10   2       2308.76       2256.25        39.74 o                         
   2  10   2          1.42         18.60        15.12 o                         
   3  10   2        108.30        100.21        16.29 o                         
   4  10   2          5.92         20.27        14.41 o                         
   5  10   2        852.12        806.41        25.28 o                         
   6  10   2          4.86         20.04        12.01 o                         
   7  10   2        128.56        134.50        21.11 o                         
   8  10   2         78.25        107.23        20.08 o                         
   9  10   2        174.85        144.14        23.47 o                         
   1  11   2         11.74          0.00        15.63 o                         
   2  11   2         41.70         42.39        17.47 o                         
   3  11   2        113.70         86.09        20.81 o                         
   4  11   2          9.90          9.92        16.01 o                         
   5  11   2        113.86        118.52        15.57 o                         
   6  11   2          2.35          1.16        12.99 o                         
   7  11   2          1.17         41.99        20.27 o                         
   8  11   2        174.53        208.18        23.69 o                         
   9  11   2          3.39         23.78        23.96 o                         
   0  12   2        404.21        387.57        32.27 o                         
   1  12   2       1363.50       1268.04        35.52 o                         
   2  12   2          8.27         40.76        19.06 o                         
   3  12   2          4.08         33.75        18.76 o                         
   4  12   2        145.88        197.37        21.20 o                         
   5  12   2          9.51         23.22        15.37 o                         
   6  12   2         43.75         69.52        16.22 o                         
   7  12   2         37.60         75.19        23.12 o                         
   8  12   2         20.89         30.01        29.59 o                         
   1  13   2         25.03         18.09        18.29 o                         
   2  13   2         41.78         70.13        20.61 o                         
   3  13   2        298.08        335.59        25.74 o                         
   4  13   2          1.23          7.18        20.21 o                         
   5  13   2         70.02         90.61        18.09 o                         
   6  13   2          0.01         47.12        21.24 o                         
   7  13   2        240.40        325.30        30.27 o                         
   0  14   2        102.63         87.12        27.07 o                         
   1  14   2        479.16        506.32        28.69 o                         
   2  14   2          1.93         33.33        19.84 o                         
   3  14   2         25.73         63.61        20.72 o                         
   4  14   2          5.46         21.57        20.25 o                         
   5  14   2        207.47        233.26        22.84 o                         
   6  14   2          1.22          2.36        22.96 o                         
   1  15   2        185.56        173.43        24.25 o                         
   2  15   2          2.28         31.13        21.60 o                         
   3  15   2        445.46        515.31        32.82 o                         
   4  15   2         23.19         63.77        22.86 o                         
   5  15   2        143.71        147.30        23.29 o                         
   0  16   2         16.75          0.00        33.14 o                         
   1  16   2        135.31        190.50        27.28 o                         
   2  16   2          5.15         51.31        22.53 o                         
   1   1   3       1393.97       1413.34         9.96 o                         
   2   1   3      13395.99      13624.01        35.41 o                         
   3   1   3       2291.65       2356.38        15.68 o                         
   4   1   3       1174.05       1266.85        14.24 o                         
   5   1   3         31.22         26.05         4.71 o                         
   6   1   3        226.81        237.01         7.77 o                         
   7   1   3        467.79        453.90        10.70 o                         
   8   1   3        994.07        953.84        18.37 o                         
   9   1   3        259.11        253.16        13.39 o                         
  10   1   3         65.97         82.40        15.21 o                         
  11   1   3          2.06          5.24        15.08 o                         
  12   1   3          0.57         10.16        16.91 o                         
   0   2   3       9657.48      10713.32        37.95 o                         
   1   2   3      35841.44      37592.37        95.96 o                         
   2   2   3      18418.33      18915.64        58.02 o                         
   3   2   3       1953.85       2023.34        18.36 o                         
   4   2   3       1000.63        955.62        12.58 o                         
   5   2   3      17083.03      18447.74        59.83 o                         
   6   2   3       4452.50       3990.69        29.83 o                         
   7   2   3        585.69        579.96        14.19 o                         
   8   2   3         79.32         73.69         9.04 o                         
   9   2   3       2230.28       2125.12        28.85 o                         
  10   2   3        645.19        648.90        27.03 o                         
  11   2   3        776.90        713.78        32.15 o                         
  12   2   3        245.64        250.91        25.63 o                         
   1   3   3        107.87        127.47         4.87 o                         
   2   3   3      27949.99      28132.62        64.33 o                         
   3   3   3      10450.90      10795.18        44.02 o                         
   4   3   3       5390.17       5140.10        30.33 o                         
   5   3   3       1303.55       1171.73        15.74 o                         
   6   3   3        381.27        359.63        12.64 o                         
   7   3   3       1902.87       1901.82        24.14 o                         
   8   3   3       4767.00       4694.45        39.98 o                         
   9   3   3       1539.30       1539.95        29.10 o                         
  10   3   3        508.14        525.20        24.66 o                         
  11   3   3         34.13         38.75        20.15 o                         
  12   3   3         17.94         29.27        23.11 o                         
   0   4   3     114803.09     115988.34       334.74 o                         
   1   4   3      24594.46      24761.51        66.07 o                         
   2   4   3       4527.45       4617.42        29.53 o                         
   3   4   3        643.09        626.11        10.86 o                         
   4   4   3       3525.65       3546.96        24.85 o                         
   5   4   3       4766.17       4679.24        30.91 o                         
   6   4   3       7156.06       6981.09        51.57 o                         
   7   4   3        901.88        912.67        20.98 o                         
   8   4   3        877.77        842.62        21.72 o                         
   9   4   3         76.00         77.14        11.85 o                         
  10   4   3       2323.93       2185.04        45.63 o                         
  11   4   3        634.92        693.03        39.53 o                         
   1   5   3       4053.24       4340.11        31.08 o                         
   2   5   3      11111.37      10991.21        52.23 o                         
   3   5   3       2855.80       2744.92        23.90 o                         
   4   5   3       8096.22       8159.72        42.15 o                         
   5   5   3        889.73        834.64        13.79 o                         
   6   5   3        125.53        121.62         7.00 o                         
   7   5   3        254.19        280.93        14.20 o                         
   8   5   3       3505.36       3514.43        42.66 o                         
   9   5   3        868.55        884.76        25.71 o                         
  10   5   3       1070.55       1128.79        35.04 o                         
  11   5   3         76.01         88.06        25.17 o                         
   0   6   3       4079.74       3717.50        51.27 o                         
   1   6   3       1250.38       1238.28        21.76 o                         
   2   6   3        240.34        266.96        12.70 o                         
   3   6   3         88.53         95.43         7.71 o                         
   4   6   3       2905.77       2942.92        27.38 o                         
   5   6   3        137.28         99.04         8.30 o                         
   6   6   3       3533.20       3484.76        30.46 o                         
   7   6   3       1287.63       1298.34        26.88 o                         
   8   6   3        279.40        254.25        14.53 o                         
   9   6   3        358.91        342.98        20.50 o                         
  10   6   3        158.68        186.19        19.56 o                         
  11   6   3         92.75        144.29        26.27 o                         
   1   7   3        863.23        882.58        20.73 o                         
   2   7   3        226.06        235.53        13.60 o                         
   3   7   3        253.49        276.78        14.77 o                         
   4   7   3       2843.49       2856.59        32.59 o                         
   5   7   3         42.85         41.25         6.79 o                         
   6   7   3          3.20         22.79         8.13 o                         
   7   7   3         10.01         20.99         7.92 o                         
   8   7   3        102.34        126.97        13.58 o                         
   9   7   3         38.24         49.33        17.33 o                         
  10   7   3        333.82        367.96        25.01 o                         
  11   7   3          3.01         42.99        25.42 o                         
   0   8   3      12734.96      12784.81       135.19 o                         
   1   8   3       2790.33       2848.17        37.94 o                         
   2   8   3         74.64         89.08        12.52 o                         
   3   8   3         85.98         73.40        12.25 o                         
   4   8   3        165.54        134.63        12.34 o                         
   5   8   3         18.93         52.91        11.48 o                         
   6   8   3         17.92         17.46         9.22 o                         
   7   8   3        133.77        146.16        13.20 o                         
   8   8   3         12.60         24.46        15.38 o                         
   9   8   3          7.45         42.93        20.94 o                         
  10   8   3        307.33        338.46        25.42 o                         
   1   9   3        183.85        201.04        15.34 o                         
   2   9   3       1965.25       2046.75        38.83 o                         
   3   9   3          7.88         19.53        13.97 o                         
   4   9   3       1251.90       1277.75        29.18 o                         
   5   9   3         51.31         66.02        11.74 o                         
   6   9   3        121.84        146.20        13.04 o                         
   7   9   3         46.07         40.36        13.28 o                         
   8   9   3        710.67        752.22        31.74 o                         
   9   9   3         26.86         28.89        18.77 o                         
  10   9   3        182.88        243.34        25.31 o                         
   0  10   3       1428.02       1328.37        46.31 o                         
   1  10   3       1892.86       1901.48        36.88 o                         
   2  10   3        896.31        904.41        30.59 o                         
   3  10   3          4.38         29.38        14.82 o                         
   4  10   3       1091.96       1127.09        30.79 o                         
   5  10   3        463.20        457.51        20.34 o                         
   6  10   3       1604.05       1498.41        31.33 o                         
   7  10   3        458.69        426.89        24.18 o                         
   8  10   3          2.39         23.21        19.34 o                         
   9  10   3         24.49         56.81        19.66 o                         
   1  11   3        557.96        510.52        22.43 o                         
   2  11   3       1547.33       1654.95        41.21 o                         
   3  11   3       1036.24        990.52        32.95 o                         
   4  11   3       2463.28       2460.62        47.61 o                         
   5  11   3          5.69         25.35        13.89 o                         
   6  11   3         12.63         27.29        13.82 o                         
   7  11   3        163.02        220.57        24.09 o                         
   8  11   3        428.39        487.57        31.53 o                         
   9  11   3        206.02        204.01        25.46 o                         
   0  12   3        168.34        158.92        27.17 o                         
   1  12   3         18.15          0.00        17.67 o                         
   2  12   3        188.32        236.50        22.27 o                         
   3  12   3          3.56         50.47        19.67 o                         
   4  12   3       1409.42       1421.06        41.29 o                         
   5  12   3        530.49        495.47        23.80 o                         
   6  12   3       1394.79       1326.36        36.06 o                         
   7  12   3        475.78        486.42        32.20 o                         
   8  12   3        124.72        142.38        23.95 o                         
   1  13   3        204.91        215.13        21.92 o                         
   2  13   3        345.31        384.20        27.27 o                         
   3  13   3       1289.45       1222.51        41.09 o                         
   4  13   3        302.82        305.87        24.84 o                         
   5  13   3         89.99         91.85        18.32 o                         
   6  13   3          5.73         35.30        21.43 o                         
   7  13   3        404.62        420.96        32.06 o                         
   0  14   3        465.65        446.07        37.82 o                         
   1  14   3          3.00         16.77        21.06 o                         
   2  14   3          2.58         73.48        21.63 o                         
   3  14   3          0.23         50.96        20.90 o                         
   4  14   3         42.90         74.61        20.04 o                         
   5  14   3         72.50        113.79        20.44 o                         
   6  14   3        109.43         92.93        24.44 o                         
   1  15   3          1.93         36.06        23.20 o                         
   2  15   3         83.09         70.67        22.46 o                         
   3  15   3         20.39         64.06        22.64 o                         
   4  15   3          5.34          0.00        20.99 o                         
   0  16   3         21.55          0.00        35.73 o                         
   1  16   3         33.28         31.65        24.20 o                         
   2  16   3         28.33         23.64        23.17 o                         
   0   0   4     122249.85     118173.84       560.83 o                         
   1   0   4       5582.85       5663.43        40.35 o                         
   2   0   4       4100.43       4161.62        23.78 o                         
   3   0   4         59.80         47.20         5.96 o                         
   4   0   4      12404.83      12685.48        54.07 o                         
   5   0   4      12881.85      13316.71        85.14 o                         
   6   0   4       9541.10       8910.29       102.31 o                         
   7   0   4        516.37        548.38        18.68 o                         
   8   0   4       3536.68       3611.78        50.79 o                         
   9   0   4        436.90        413.25        23.90 o                         
  10   0   4       1093.15       1205.25        46.05 o                         
  11   0   4        317.76        370.95        27.90 o                         
  12   0   4        755.54        844.93        46.68 o                         
   1   1   4        178.65        184.67         4.08 o                         
   2   1   4      36807.88      38068.12       101.75 o                         
   3   1   4       2437.83       2444.93        16.28 o                         
   4   1   4      20242.41      20240.58        59.32 o                         
   5   1   4       1875.66       1929.20        19.74 o                         
   6   1   4         10.47         17.08         5.39 o                         
   7   1   4         15.61         21.18         5.88 o                         
   8   1   4      12542.72      12140.30        60.81 o                         
   9   1   4         63.65         57.29         9.29 o                         
  10   1   4       2462.55       2490.07        44.89 o                         
  11   1   4         72.07         88.79        16.63 o                         
  12   1   4        166.71        186.23        21.86 o                         
   0   2   4      12078.17      12775.26        53.11 o                         
   1   2   4        112.63        127.10         4.53 o                         
   2   2   4       3174.07       3311.67        20.56 o                         
   3   2   4        302.36        353.01         8.56 o                         
   4   2   4       3642.81       3554.54        23.86 o                         
   5   2   4         69.50         63.99         5.35 o                         
   6   2   4       8528.12       8496.88        49.46 o                         
   7   2   4        335.55        315.44         8.99 o                         
   8   2   4        252.17        281.98        13.09 o                         
   9   2   4          0.29          0.00         9.51 o                         
  10   2   4        584.72        572.73        24.72 o                         
  11   2   4         25.43         41.15        16.99 o                         
  12   2   4        525.36        578.41        33.93 o                         
   1   3   4        792.00        836.59        10.62 o                         
   2   3   4       2023.93       2054.13        18.85 o                         
   3   3   4         11.07         28.67         5.14 o                         
   4   3   4       1598.33       1496.65        16.32 o                         
   5   3   4        533.00        561.65        11.90 o                         
   6   3   4        109.26         97.40         6.26 o                         
   7   3   4        102.84         98.15         7.45 o                         
   8   3   4         11.20         22.74         7.51 o                         
   9   3   4        770.39        772.39        20.75 o                         
  10   3   4         90.95         92.18        15.03 o                         
  11   3   4          1.00          0.00        22.17 o                         
   0   4   4      12405.05      12935.86        62.53 o                         
   1   4   4          2.45         16.04         4.87 o                         
   2   4   4          1.64          7.20         4.72 o                         
   3   4   4        238.95        260.30         7.42 o                         
   4   4   4        335.62        346.70         9.06 o                         
   5   4   4       2114.65       2251.62        22.40 o                         
   6   4   4         44.92         50.85         6.42 o                         
   7   4   4          6.86         16.74         9.65 o                         
   8   4   4        444.07        415.84        15.32 o                         
   9   4   4        410.79        399.73        18.22 o                         
  10   4   4         21.04         39.51        15.76 o                         
  11   4   4         19.89          0.00        23.50 o                         
   1   5   4        133.17        142.77         7.69 o                         
   2   5   4       3445.06       3610.71        30.28 o                         
   3   5   4       1001.05        962.44        14.85 o                         
   4   5   4       1920.83       1749.19        18.84 o                         
   5   5   4        454.34        477.65        11.85 o                         
   6   5   4         19.00         24.51         5.52 o                         
   7   5   4         50.08         47.60         6.97 o                         
   8   5   4       2460.61       2436.03        35.32 o                         
   9   5   4        307.30        296.25        18.02 o                         
  10   5   4        624.82        640.78        30.12 o                         
  11   5   4         37.65         55.99        23.65 o                         
   0   6   4       3151.91       3139.90        42.85 o                         
   1   6   4          7.15         24.10         8.24 o                         
   2   6   4       1030.22        935.46        18.67 o                         
   3   6   4        397.50        393.78        12.11 o                         
   4   6   4       1800.22       1731.32        22.68 o                         
   5   6   4         53.52         55.32         6.62 o                         
   6   6   4       5884.41       5695.64        49.45 o                         
   7   6   4        385.42        361.82        13.84 o                         
   8   6   4        119.28        122.81        13.70 o                         
   9   6   4          0.47         14.81        14.55 o                         
  10   6   4        229.21        281.67        24.22 o                         
  11   6   4          8.38         67.15        25.26 o                         
   1   7   4         24.90         34.48         9.24 o                         
   2   7   4       9609.92       9343.39        65.46 o                         
   3   7   4          9.40         23.52         9.02 o                         
   4   7   4       8111.59       7854.96        52.09 o                         
   5   7   4         19.84         14.03         9.46 o                         
   6   7   4         62.90         80.24         9.16 o                         
   7   7   4        151.53        147.87        11.25 o                         
   8   7   4       1929.20       1852.07        38.92 o                         
   9   7   4        697.37        721.93        30.97 o                         
  10   7   4        643.72        687.51        31.18 o                         
   0   8   4       3404.02       3287.48        61.10 o                         
   1   8   4       1104.82       1084.05        24.87 o                         
   2   8   4       1121.64       1136.83        26.19 o                         
   3   8   4        273.17        292.37        16.44 o                         
   4   8   4       1967.03       1945.56        30.64 o                         
   5   8   4         85.55        107.51        11.59 o                         
   6   8   4       4720.57       4497.40        46.51 o                         
   7   8   4        113.47        128.00        14.48 o                         
   8   8   4        127.69        124.87        18.31 o                         
   9   8   4        149.02        135.21        19.54 o                         
  10   8   4        774.06        784.24        34.01 o                         
   1   9   4         13.22         18.50        12.68 o                         
   2   9   4       6063.24       5920.71        62.05 o                         
   3   9   4         97.26        105.94        13.89 o                         
   4   9   4       4311.14       4307.68        51.47 o                         
   5   9   4         26.46         44.35        11.59 o                         
   6   9   4        157.64        207.42        14.72 o                         
   7   9   4        284.42        319.97        20.88 o                         
   8   9   4        939.20        910.57        34.64 o                         
   9   9   4         12.77         25.64        18.51 o                         
  10   9   4        194.24        188.00        22.55 o                         
   0  10   4       5888.72       5816.95        90.66 o                         
   1  10   4        296.09        340.97        20.22 o                         
   2  10   4       1551.49       1586.53        35.71 o                         
   3  10   4         27.50         41.30        14.83 o                         
   4  10   4        847.61        825.31        26.21 o                         
   5  10   4         14.62         45.27        13.88 o                         
   6  10   4       1035.67        994.06        27.71 o                         
   7  10   4          7.80         40.85        21.24 o                         
   8  10   4        136.14        151.96        21.80 o                         
   9  10   4          9.42         41.13        20.10 o                         
   1  11   4        920.77        943.37        30.11 o                         
   2  11   4        307.96        298.05        22.49 o                         
   3  11   4        476.39        496.89        25.32 o                         
   4  11   4          6.18          3.93        15.66 o                         
   5  11   4         25.98         48.57        14.72 o                         
   6  11   4         44.67         75.32        14.97 o                         
   7  11   4         10.43         60.01        19.53 o                         
   8  11   4         70.78        124.69        22.56 o                         
   0  12   4        350.14        238.00        28.74 o                         
   1  12   4         21.82         37.43        17.28 o                         
   2  12   4        119.17        100.68        19.86 o                         
   3  12   4        109.50         90.18        28.91 o                         
   4  12   4          0.68         27.71        17.89 o                         
   5  12   4          4.30         21.22        16.14 o                         
   6  12   4          0.88         58.95        16.04 o                         
   7  12   4          0.04         52.11        22.68 o                         
   8  12   4          1.86         22.98        22.20 o                         
   1  13   4          1.16         30.37        18.64 o                         
   2  13   4        693.86        708.93        32.82 o                         
   3  13   4          5.71         74.91        21.08 o                         
   4  13   4        612.44        632.80        31.29 o                         
   5  13   4         46.77         66.06        17.60 o                         
   6  13   4         18.91         35.73        21.64 o                         
   7  13   4         34.65         50.82        23.96 o                         
   0  14   4       1530.47       1421.66        59.57 o                         
   1  14   4         65.60         81.16        21.66 o                         
   2  14   4        614.91        622.66        33.76 o                         
   3  14   4          0.21         32.77        20.56 o                         
   4  14   4        250.25        307.30        26.64 o                         
   5  14   4         11.29         19.88        18.87 o                         
   6  14   4        464.86        543.31        35.37 o                         
   1  15   4        381.57        338.51        27.82 o                         
   2  15   4        729.79        709.32        35.30 o                         
   3  15   4        181.91        206.33        25.66 o                         
   4  15   4        157.69        208.45        24.34 o                         
   0  16   4       1033.64        923.63        58.66 o                         
   1  16   4         52.71         64.41        23.90 o                         
   2  16   4        265.37        271.71        30.33 o                         
   1   1   5      10822.80      11122.24        37.09 o                         
   2   1   5        826.74        882.98         9.16 o                         
   3   1   5       2715.56       2842.87        17.13 o                         
   4   1   5       2114.84       2519.52        19.38 o                         
   5   1   5        536.35        522.25         9.97 o                         
   6   1   5        295.22        339.04        10.18 o                         
   7   1   5         11.61         21.91         5.91 o                         
   8   1   5          7.14         20.63         7.62 o                         
   9   1   5        900.21        852.73        22.62 o                         
  10   1   5        197.03        192.73        16.52 o                         
  11   1   5         46.77         44.38        15.78 o                         
  12   1   5          1.93          8.45        17.43 o                         
   0   2   5       7703.95       8178.11        69.93 o                         
   1   2   5      15015.19      15197.14        44.49 o                         
   2   2   5       3491.19       3827.11        27.22 o                         
   3   2   5          6.49          6.78         4.23 o                         
   4   2   5         21.30         45.22         4.11 o                         
   5   2   5      14300.24      14587.01        66.21 o                         
   6   2   5       1177.92       1125.11        16.72 o                         
   7   2   5       2650.48       2650.46        25.05 o                         
   8   2   5       2966.18       2784.06        31.17 o                         
   9   2   5          6.79         17.08        10.17 o                         
  10   2   5         46.22         62.66        13.71 o                         
  11   2   5       1522.40       1499.97        43.37 o                         
   1   3   5       5572.38       5611.00        32.13 o                         
   2   3   5       5528.06       6028.18        36.80 o                         
   3   3   5      24100.33      24072.47        92.96 o                         
   4   3   5        944.30        861.85        14.11 o                         
   5   3   5       2153.80       2161.09        26.51 o                         
   6   3   5         19.13         16.26         6.07 o                         
   7   3   5       1660.21       1642.01        22.11 o                         
   8   3   5        850.60        829.81        20.68 o                         
   9   3   5       2179.38       2144.99        33.02 o                         
  10   3   5        694.50        629.55        26.47 o                         
  11   3   5        198.50        189.20        26.37 o                         
   0   4   5         58.05         62.19         9.71 o                         
   1   4   5      15352.23      15595.46        55.58 o                         
   2   4   5        720.37        734.66        11.73 o                         
   3   4   5        632.37        661.32        13.91 o                         
   4   4   5        573.65        528.72        14.07 o                         
   5   4   5      13610.46      13301.42        91.92 o                         
   6   4   5       3239.37       3189.64        28.98 o                         
   7   4   5       4051.80       3881.06        35.03 o                         
   8   4   5        183.41        197.43        13.01 o                         
   9   4   5         82.29         98.75        12.99 o                         
  10   4   5        102.26         95.10        19.12 o                         
  11   4   5       1481.19       1467.80        54.76 o                         
   1   5   5        245.09        217.83         8.21 o                         
   2   5   5       2617.01       2674.77        26.21 o                         
   3   5   5      14090.48      13483.26        80.78 o                         
   4   5   5       7860.84       7944.38        66.23 o                         
   5   5   5        688.82        641.16        13.04 o                         
   6   5   5        424.73        447.95        12.22 o                         
   7   5   5       3434.18       3345.61        34.74 o                         
   8   5   5       1386.47       1420.69        27.70 o                         
   9   5   5       1170.00       1225.13        30.40 o                         
  10   5   5        140.04        172.05        18.98 o                         
  11   5   5         42.65         80.84        25.65 o                         
   0   6   5       2831.06       2796.95        41.24 o                         
   1   6   5       5042.67       5128.36        40.92 o                         
   2   6   5        284.97        307.04        11.59 o                         
   3   6   5         46.31         53.74         7.44 o                         
   4   6   5       1666.88       1801.47        22.67 o                         
   5   6   5       1807.57       1644.33        21.59 o                         
   6   6   5       1880.36       1803.05        25.23 o                         
   7   6   5       1874.76       1803.49        27.06 o                         
   8   6   5        267.83        267.15        17.51 o                         
   9   6   5        182.23        209.89        18.72 o                         
  10   6   5        407.87        369.23        26.01 o                         
  11   6   5        218.74        258.16        29.06 o                         
   1   7   5       3386.15       3454.19        37.78 o                         
   2   7   5        143.17        133.30        12.24 o                         
   3   7   5        169.00        180.98        10.70 o                         
   4   7   5         65.26         80.73         7.50 o                         
   5   7   5         11.94         12.68         7.06 o                         
   6   7   5         36.47         33.62         8.96 o                         
   7   7   5        159.84        153.77        12.32 o                         
   8   7   5         72.94         77.63        15.22 o                         
   9   7   5        669.54        662.74        28.15 o                         
  10   7   5          7.10         32.92        19.22 o                         
   0   8   5       3258.60       3436.36        62.24 o                         
   1   8   5         75.80         72.37        11.81 o                         
   2   8   5         13.05         17.80        12.24 o                         
   3   8   5        253.44        275.54        15.95 o                         
   4   8   5         15.77         30.79        10.04 o                         
   5   8   5        451.36        463.06        17.52 o                         
   6   8   5        261.91        243.63        13.99 o                         
   7   8   5          7.70         35.32        14.89 o                         
   8   8   5         10.91         27.86        15.14 o                         
   9   8   5          1.17         27.92        17.93 o                         
  10   8   5         10.31         55.14        18.97 o                         
   1   9   5         38.74         43.02        12.52 o                         
   2   9   5         75.52         84.86        14.00 o                         
   3   9   5       1261.35       1211.17        30.68 o                         
   4   9   5        664.85        687.71        23.60 o                         
   5   9   5          2.65         11.49        11.40 o                         
   6   9   5         42.02         62.30        13.03 o                         
   7   9   5        248.77        261.22        19.32 o                         
   8   9   5        110.92        103.49        18.68 o                         
   9   9   5         44.54         48.10        20.00 o                         
  10   9   5          2.80         33.42        19.56 o                         
   0  10   5        952.65        929.00        40.95 o                         
   1  10   5       2259.47       2220.19        40.89 o                         
   2  10   5         95.80         68.54        15.96 o                         
   3  10   5         20.16          8.25        14.14 o                         
   4  10   5        404.88        441.65        20.84 o                         
   5  10   5       1526.72       1582.10        32.70 o                         
   6  10   5        949.14        926.56        27.70 o                         
   7  10   5       1203.95       1179.12        36.14 o                         
   8  10   5          0.54         38.24        19.44 o                         
   9  10   5        104.05         87.40        21.32 o                         
   1  11   5       3054.43       2975.47        49.60 o                         
   2  11   5        663.23        560.00        25.18 o                         
   3  11   5       1912.31       1975.80        43.88 o                         
   4  11   5        334.51        300.99        20.33 o                         
   5  11   5        147.84        130.16        15.87 o                         
   6  11   5         25.17         47.17        13.99 o                         
   7  11   5        448.06        532.71        27.73 o                         
   8  11   5        227.96        245.21        26.40 o                         
   0  12   5       2085.18       1922.80        60.64 o                         
   1  12   5       2730.98       2637.27        51.21 o                         
   2  12   5        236.27        275.22        23.90 o                         
   3  12   5         55.01         49.61        18.11 o                         
   4  12   5         69.86         72.25        17.34 o                         
   5  12   5        690.67        706.06        28.47 o                         
   6  12   5         12.38         26.67        16.69 o                         
   7  12   5        552.91        573.45        34.92 o                         
   8  12   5          0.41         71.28        24.14 o                         
   1  13   5        374.78        410.80        25.76 o                         
   2  13   5        423.36        390.39        27.43 o                         
   3  13   5       1163.01       1191.16        41.16 o                         
   4  13   5        100.96        114.58        29.10 o                         
   5  13   5        292.98        300.76        22.55 o                         
   6  13   5          1.11          7.04        24.95 o                         
   7  13   5        270.19        262.92        28.98 o                         
   0  14   5        327.64        314.87        35.58 o                         
   1  14   5        185.93        192.87        23.57 o                         
   2  14   5         54.91         55.73        22.13 o                         
   3  14   5          3.75         54.28        21.19 o                         
   4  14   5         19.34         38.59        26.50 o                         
   5  14   5         30.16         43.91        18.38 o                         
   6  14   5          1.04         40.20        22.31 o                         
   1  15   5         55.19         55.65        22.21 o                         
   2  15   5          0.38         52.81        22.74 o                         
   3  15   5         29.10         48.98        22.03 o                         
   4  15   5          0.16         29.79        21.16 o                         
   0  16   5         74.83         45.11        33.23 o                         
   1  16   5        142.71        110.93        25.47 o                         
   0   0   6      19178.40      19868.66       122.94 o                         
   1   0   6      34875.04      34988.33       194.19 o                         
   2   0   6         11.26         17.64         4.53 o                         
   3   0   6          7.76         18.23         5.34 o                         
   4   0   6       3526.48       4391.23        37.55 o                         
   5   0   6       7655.12       6997.66        60.54 o                         
   6   0   6         94.88         66.62        10.53 o                         
   7   0   6       1237.27       1154.19        24.78 o                         
   8   0   6        192.84        193.12        15.72 o                         
   9   0   6        477.10        471.40        27.69 o                         
  10   0   6        721.57        703.87        34.29 o                         
  11   0   6       2736.73       2596.56        73.80 o                         
   1   1   6      15268.95      15387.92        59.91 o                         
   2   1   6       3625.92       3428.07        18.49 o                         
   3   1   6      31251.97      31022.69        85.97 o                         
   4   1   6        409.78        382.10         8.80 o                         
   5   1   6       2598.71       2623.30        23.04 o                         
   6   1   6        273.41        268.57         9.73 o                         
   7   1   6       4311.34       4360.40        38.06 o                         
   8   1   6       2802.15       2707.92        35.68 o                         
   9   1   6       2445.51       2456.07        37.58 o                         
  10   1   6        115.91        142.68        15.60 o                         
  11   1   6         85.90        142.10        19.86 o                         
   0   2   6        149.66        149.04        10.40 o                         
   1   2   6      21177.85      21740.04        75.90 o                         
   2   2   6       1171.83       1162.52        15.73 o                         
   3   2   6          0.65          0.11         4.47 o                         
   4   2   6         51.13         46.42         5.34 o                         
   5   2   6       8784.71       8755.67        56.49 o                         
   6   2   6        741.48        703.23        15.71 o                         
   7   2   6       2499.87       2463.26        29.69 o                         
   8   2   6          0.73         13.74         7.99 o                         
   9   2   6        338.83        347.20        15.48 o                         
  10   2   6         32.14         52.45        14.22 o                         
  11   2   6        873.38        894.52        34.77 o                         
   1   3   6         12.41         24.98         4.74 o                         
   2   3   6       1862.38       1900.09        22.60 o                         
   3   3   6       1688.60       1766.39        22.99 o                         
   4   3   6       2482.42       2710.61        30.95 o                         
   5   3   6          4.17         18.49         6.61 o                         
   6   3   6         11.21         18.77         6.48 o                         
   7   3   6        132.22        133.28         9.72 o                         
   8   3   6        194.50        191.62        12.90 o                         
   9   3   6        804.02        792.94        22.52 o                         
  10   3   6         42.30         51.80        16.61 o                         
  11   3   6         30.64         39.71        18.23 o                         
   0   4   6       1852.00       1961.07        32.92 o                         
   1   4   6        746.39        764.97        14.40 o                         
   2   4   6         62.99         52.12         6.29 o                         
   3   4   6        299.36        379.32        10.94 o                         
   4   4   6       3225.79       3474.77        33.43 o                         
   5   4   6         84.13        106.61        10.24 o                         
   6   4   6        269.21        290.91        10.50 o                         
   7   4   6        501.96        518.96        16.75 o                         
   8   4   6          3.32         21.93         9.89 o                         
   9   4   6         98.86        105.71        12.55 o                         
  10   4   6         80.11         91.00        18.84 o                         
  11   4   6        150.76        124.25        25.96 o                         
   1   5   6       1674.89       1637.95        21.35 o                         
   2   5   6        706.86        636.71        12.21 o                         
   3   5   6       4268.01       4084.34        32.81 o                         
   4   5   6        199.94        240.41        11.58 o                         
   5   5   6         23.44         25.51         6.32 o                         
   6   5   6        244.61        260.48        11.59 o                         
   7   5   6        451.39        451.98        14.32 o                         
   8   5   6        825.05        810.35        23.17 o                         
   9   5   6         86.49        126.75        15.78 o                         
  10   5   6          8.77          7.56        16.48 o                         
  11   5   6          9.57         20.97        23.25 o                         
   0   6   6         35.78         54.84        13.10 o                         
   1   6   6      17132.54      17318.76        70.92 o                         
   2   6   6       1408.39       1353.32        18.78 o                         
   3   6   6         85.73         81.93         6.61 o                         
   4   6   6         91.42         88.31         5.50 o                         
   5   6   6       6675.22       6521.88        49.04 o                         
   6   6   6        442.64        415.98        14.86 o                         
   7   6   6       1435.24       1360.49        26.33 o                         
   8   6   6         19.42         15.00        13.70 o                         
   9   6   6        553.47        544.03        24.97 o                         
  10   6   6          6.09         21.46        18.85 o                         
  11   6   6        698.66        785.53        44.38 o                         
   1   7   6       2065.09       2032.25        28.91 o                         
   2   7   6       4720.33       4708.58        42.53 o                         
   3   7   6      10829.57      10486.71        73.77 o                         
   4   7   6       2114.93       2074.45        27.13 o                         
   5   7   6        377.69        365.12        13.88 o                         
   6   7   6          2.82         22.26        11.50 o                         
   7   7   6       1794.30       1769.80        34.16 o                         
   8   7   6         35.38         68.55        15.05 o                         
   9   7   6       2426.66       2425.27        49.60 o                         
  10   7   6         78.55        135.03        21.05 o                         
   0   8   6       1579.70       1739.73        39.00 o                         
   1   8   6       7049.01       6912.88        58.42 o                         
   2   8   6         57.14         30.70        11.37 o                         
   3   8   6        509.94        527.51        20.88 o                         
   4   8   6       1558.18       1517.80        24.50 o                         
   5   8   6       4163.38       4055.34        43.88 o                         
   6   8   6        592.23        601.67        20.12 o                         
   7   8   6       2357.03       2255.68        41.66 o                         
   8   8   6        249.26        241.21        20.10 o                         
   9   8   6          2.37         35.77        19.26 o                         
  10   8   6         55.21         67.79        19.70 o                         
   1   9   6       1106.70       1124.94        27.72 o                         
   2   9   6        568.38        522.02        19.15 o                         
   3   9   6       3217.02       3054.39        46.90 o                         
   4   9   6        319.57        385.19        19.30 o                         
   5   9   6       1003.96        969.46        25.16 o                         
   6   9   6          7.85         16.93        12.05 o                         
   7   9   6        839.20        865.50        31.51 o                         
   8   9   6         35.51         38.28        17.43 o                         
   9   9   6       1432.10       1449.74        45.63 o                         
   0  10   6        491.11        541.38        33.28 o                         
   1  10   6        197.91        140.79        15.59 o                         
   2  10   6          2.02         16.10        14.74 o                         
   3  10   6        200.45        218.43        18.97 o                         
   4  10   6        576.50        565.32        23.01 o                         
   5  10   6        760.56        741.29        25.42 o                         
   6  10   6        240.99        283.96        18.59 o                         
   7  10   6        681.18        671.93        29.45 o                         
   8  10   6         36.35         72.65        21.39 o                         
   9  10   6         51.13         41.48        20.56 o                         
   1  11   6         41.16         51.60        16.53 o                         
   2  11   6        412.86        384.97        21.42 o                         
   3  11   6         10.71         21.15        16.64 o                         
   4  11   6          4.73         23.62        15.35 o                         
   5  11   6        130.76        151.80        16.93 o                         
   6  11   6         54.78         59.54        14.96 o                         
   7  11   6          8.44         51.56        19.11 o                         
   8  11   6         51.31        125.23        22.95 o                         
   0  12   6        112.08        123.78        26.58 o                         
   1  12   6        291.11        323.11        22.41 o                         
   2  12   6         82.17        102.55        19.89 o                         
   3  12   6         66.25         62.33        17.79 o                         
   4  12   6         41.15         68.72        20.36 o                         
   5  12   6          0.76         35.23        16.73 o                         
   6  12   6         16.44         41.47        16.42 o                         
   7  12   6          1.19         51.64        25.31 o                         
   1  13   6         36.10         83.61        19.37 o                         
   2  13   6        167.32        194.24        22.82 o                         
   3  13   6         52.84         87.61        21.06 o                         
   4  13   6         72.36        109.49        20.77 o                         
   5  13   6         68.41         85.45        18.22 o                         
   6  13   6         11.02         60.34        22.60 o                         
   0  14   6          7.68         57.30        30.69 o                         
   1  14   6        199.10        237.54        22.83 o                         
   2  14   6         27.92         68.19        21.20 o                         
   3  14   6         63.80         69.17        22.40 o                         
   4  14   6        124.54        138.79        22.00 o                         
   5  14   6        524.16        538.11        28.84 o                         
   1  15   6        109.62         98.90        23.05 o                         
   2  15   6         21.57         14.35        22.89 o                         
   3  15   6        299.36        316.70        28.83 o                         
   4  15   6         25.88         79.69        23.92 o                         
   1   1   7        288.05        310.22         7.34 o                         
   2   1   7        671.20        666.86         8.68 o                         
   3   1   7       1226.31       1295.00        14.77 o                         
   4   1   7         38.21         88.67         5.87 o                         
   5   1   7       1329.33       1422.48        17.37 o                         
   6   1   7         17.90         19.45         6.46 o                         
   7   1   7        683.27        648.55        16.46 o                         
   8   1   7        955.06        956.90        22.22 o                         
   9   1   7         24.98         47.04        12.16 o                         
  10   1   7        168.68        188.98        15.72 o                         
  11   1   7          7.72         36.11        16.74 o                         
   0   2   7       3591.16       3452.05        41.18 o                         
   1   2   7        703.97        744.62        11.78 o                         
   2   2   7       1823.90       1642.92        17.35 o                         
   3   2   7        948.16       1070.62        16.99 o                         
   4   2   7       3570.95       3451.47        28.16 o                         
   5   2   7       3842.47       4027.87        35.88 o                         
   6   2   7      13759.64      13619.80        66.68 o                         
   7   2   7          4.90         15.31         6.83 o                         
   8   2   7        446.96        421.50        14.77 o                         
   9   2   7        190.52        192.16        13.19 o                         
  10   2   7        537.50        540.44        24.46 o                         
  11   2   7         88.19         68.80        18.60 o                         
   1   3   7       3570.66       3862.08        29.57 o                         
   2   3   7      12422.64      11980.67        56.43 o                         
   3   3   7       5389.53       5647.15        44.13 o                         
   4   3   7       6066.15       5772.53        38.57 o                         
   5   3   7       1710.57       1793.83        22.89 o                         
   6   3   7         48.49         43.09         6.34 o                         
   7   3   7        933.30        880.08        20.60 o                         
   8   3   7       6090.08       5975.70        51.85 o                         
   9   3   7        411.17        428.11        18.43 o                         
  10   3   7       1138.37       1191.87        34.58 o                         
  11   3   7         15.15         19.22        19.70 o                         
   0   4   7      25345.92      25028.67       135.73 o                         
   1   4   7       1611.14       1632.36        21.15 o                         
   2   4   7       1329.72       1252.38        17.89 o                         
   3   4   7        479.04        498.52        16.27 o                         
   4   4   7       4092.64       3996.49        35.55 o                         
   5   4   7         17.15         25.36         7.73 o                         
   6   4   7       7325.13       7004.85        55.33 o                         
   7   4   7        557.85        546.10        18.42 o                         
   8   4   7       1405.19       1371.52        28.82 o                         
   9   4   7         28.24         35.12        12.88 o                         
  10   4   7        853.21        850.63        34.58 o                         
  11   4   7         83.87         86.89        23.12 o                         
   1   5   7       2631.50       2789.36        29.47 o                         
   2   5   7      12369.97      12326.77        86.49 o                         
   3   5   7       2028.66       1985.88        24.00 o                         
   4   5   7      12687.93      12557.12        74.86 o                         
   5   5   7         87.91         87.91         9.06 o                         
   6   5   7          2.73         12.25         5.00 o                         
   7   5   7         24.21         26.04         8.90 o                         
   8   5   7       2719.18       2652.06        43.74 o                         
   9   5   7       1134.13       1044.84        29.84 o                         
  10   5   7       1039.08       1039.96        34.52 o                         
  11   5   7         17.33         15.30        23.95 o                         
   0   6   7      13347.98      13470.86       101.92 o                         
   1   6   7       3312.36       3318.46        33.19 o                         
   2   6   7       2957.61       2954.40        29.92 o                         
   3   6   7          0.67         10.86         7.58 o                         
   4   6   7       1709.87       1637.26        27.34 o                         
   5   6   7        102.69        109.78        11.37 o                         
   6   6   7       1218.99       1312.94        27.12 o                         
   7   6   7        383.55        373.71        18.13 o                         
   8   6   7         74.76         80.91        14.85 o                         
   9   6   7         37.22         53.28        14.93 o                         
  10   6   7        345.27        378.49        24.04 o                         
   1   7   7        514.45        538.32        16.88 o                         
   2   7   7        726.30        758.54        17.84 o                         
   3   7   7          4.74         18.66         6.05 o                         
   4   7   7        340.15        306.80         9.85 o                         
   5   7   7         54.46         65.40         8.37 o                         
   6   7   7         27.07         35.89        12.04 o                         
   7   7   7         26.53         33.52        13.46 o                         
   8   7   7         17.33         50.83        15.85 o                         
   9   7   7          3.74         55.10        17.16 o                         
  10   7   7         52.72         58.73        20.02 o                         
   0   8   7        547.38        560.92        24.71 o                         
   1   8   7         14.67         48.49        12.15 o                         
   2   8   7        179.10        180.18        13.02 o                         
   3   8   7         75.71        122.68        12.46 o                         
   4   8   7         14.74         32.40         8.70 o                         
   5   8   7        824.70        831.58        24.11 o                         
   6   8   7         67.73         85.09        13.64 o                         
   7   8   7          0.02          0.00        13.56 o                         
   8   8   7        330.93        309.58        21.45 o                         
   9   8   7          5.36         42.68        18.51 o                         
  10   8   7          4.29         36.79        21.37 o                         
   1   9   7        321.44        321.39        16.84 o                         
   2   9   7       1061.72       1087.73        26.21 o                         
   3   9   7        269.15        297.95        18.97 o                         
   4   9   7       1354.54       1339.97        30.62 o                         
   5   9   7         79.60         93.36        13.71 o                         
   6   9   7        122.68        127.36        16.40 o                         
   7   9   7          6.79         24.73        17.38 o                         
   8   9   7        222.67        241.53        22.14 o                         
   9   9   7        168.81        196.73        24.35 o                         
   0  10   7       3600.55       3697.87        74.45 o                         
   1  10   7        814.63        792.51        26.95 o                         
   2  10   7       1207.53       1092.99        28.20 o                         
   3  10   7         41.08         35.10        14.89 o                         
   4  10   7        838.22        845.75        26.86 o                         
   5  10   7        105.88        103.99        15.58 o                         
   6  10   7       1114.80       1142.88        31.03 o                         
   7  10   7         38.65         81.89        19.51 o                         
   8  10   7         38.15         60.51        20.75 o                         
   9  10   7         23.26         57.74        21.12 o                         
   1  11   7          5.64         21.73        20.51 o                         
   2  11   7       1921.48       1962.71        42.59 o                         
   3  11   7        396.66        389.57        22.51 o                         
   4  11   7       1114.35       1124.03        32.31 o                         
   5  11   7          3.69         26.66        15.63 o                         
   6  11   7          5.78         17.87        15.61 o                         
   7  11   7        174.83        161.66        20.74 o                         
   8  11   7        267.19        342.20        28.39 o                         
   0  12   7       1114.58       1149.78        52.82 o                         
   1  12   7         39.87         68.58        17.24 o                         
   2  12   7        504.53        555.96        30.52 o                         
   3  12   7          0.33          0.00        18.54 o                         
   4  12   7        409.90        449.51        25.02 o                         
   5  12   7        688.68        619.75        26.45 o                         
   6  12   7        447.78        473.85        25.70 o                         
   7  12   7         87.58         87.36        20.44 o                         
   1  13   7         16.48         28.67        18.38 o                         
   2  13   7        695.18        666.22        33.75 o                         
   3  13   7         79.22         58.13        18.83 o                         
   4  13   7        478.70        514.98        28.03 o                         
   5  13   7         88.02         92.39        19.09 o                         
   6  13   7        174.86        203.08        26.16 o                         
   0  14   7        422.09        381.05        38.88 o                         
   1  14   7          9.37         56.01        20.21 o                         
   2  14   7         32.76         87.89        23.13 o                         
   3  14   7         23.53         46.19        21.80 o                         
   4  14   7         62.89         55.11        20.83 o                         
   5  14   7         86.80         88.23        21.31 o                         
   1  15   7          2.60          9.65        21.54 o                         
   2  15   7         40.95         29.99        27.37 o                         
   3  15   7          8.14         56.01        24.89 o                         
   0   0   8       9577.13       9775.16       112.37 o                         
   1   0   8       2227.03       1924.08        31.43 o                         
   2   0   8       3240.39       3332.35        29.35 o                         
   3   0   8       1866.00       1959.52        25.34 o                         
   4   0   8      10316.55      10431.52        64.20 o                         
   5   0   8       3156.94       3176.65        43.74 o                         
   6   0   8      13085.77      12972.67        92.46 o                         
   7   0   8        207.55        225.39        16.51 o                         
   8   0   8       1013.81        961.99        31.51 o                         
   9   0   8         33.76         21.74        17.53 o                         
  10   0   8        437.28        529.67        32.36 o                         
  11   0   8        344.36        397.46        40.11 o                         
   1   1   8        517.00        460.63         8.86 o                         
   2   1   8       5659.99       5424.47        26.51 o                         
   3   1   8      15480.22      15891.86        54.33 o                         
   4   1   8       8914.69       9032.75        50.23 o                         
   5   1   8        567.20        604.46        13.51 o                         
   6   1   8        213.63        220.01        10.45 o                         
   7   1   8        351.23        356.36        13.14 o                         
   8   1   8       3851.19       3829.39        43.48 o                         
   9   1   8        192.58        229.56        15.27 o                         
  10   1   8        975.91        933.10        28.87 o                         
  11   1   8         23.20         64.27        20.72 o                         
   0   2   8      14905.15      15286.38       112.46 o                         
   1   2   8       2872.03       2901.11        26.70 o                         
   2   2   8       1932.28       1998.32        18.81 o                         
   3   2   8         65.83         78.32         5.59 o                         
   4   2   8       2253.23       2406.81        25.48 o                         
   5   2   8       2187.49       2076.47        22.49 o                         
   6   2   8       5161.60       4931.88        41.60 o                         
   7   2   8        418.64        416.28        14.40 o                         
   8   2   8        544.24        511.20        17.40 o                         
   9   2   8         44.53         46.66        12.11 o                         
  10   2   8        561.66        554.01        24.46 o                         
  11   2   8        206.01        230.74        22.60 o                         
   1   3   8       2146.60       2112.21        22.72 o                         
   2   3   8       5182.01       5106.64        34.60 o                         
   3   3   8       1150.20       1424.70        24.23 o                         
   4   3   8         57.68         63.24         9.09 o                         
   5   3   8          0.63         13.39         7.15 o                         
   6   3   8         68.21         62.20         6.19 o                         
   7   3   8        179.19        149.33        11.08 o                         
   8   3   8         88.75         82.85        11.26 o                         
   9   3   8        443.15        418.69        19.62 o                         
  10   3   8        114.60        135.51        19.41 o                         
  11   3   8          0.16          0.00        17.99 o                         
   0   4   8        902.36       1024.33        26.49 o                         
   1   4   8          0.23         12.52         7.15 o                         
   2   4   8         24.93         20.93         5.92 o                         
   3   4   8        920.85        947.54        20.82 o                         
   4   4   8        579.09        643.49        17.64 o                         
   5   4   8        119.40        116.30        11.79 o                         
   6   4   8        397.11        386.34        16.69 o                         
   7   4   8         67.34         77.30        10.71 o                         
   8   4   8         67.93         89.65        12.88 o                         
   9   4   8         74.41         79.38        14.41 o                         
  10   4   8         39.89         54.02        19.00 o                         
  11   4   8         13.83         50.53        20.13 o                         
   1   5   8        670.84        646.76        16.49 o                         
   2   5   8        162.64        108.56         8.32 o                         
   3   5   8       1930.10       2064.36        29.95 o                         
   4   5   8        108.33        120.59        11.52 o                         
   5   5   8          2.96         11.48         7.52 o                         
   6   5   8         22.02         40.18        10.87 o                         
   7   5   8         22.54         49.47        13.88 o                         
   8   5   8        308.15        342.84        19.98 o                         
   9   5   8          6.93         29.47        14.50 o                         
  10   5   8        183.15        187.41        19.64 o                         
  11   5   8          0.12          0.00        22.03 o                         
   0   6   8      10140.68      10090.19       110.52 o                         
   1   6   8       1972.68       1899.58        28.89 o                         
   2   6   8        702.01        631.54        15.79 o                         
   3   6   8         33.13         33.07         7.14 o                         
   4   6   8       1618.73       1642.53        25.45 o                         
   5   6   8       2356.27       2322.08        33.10 o                         
   6   6   8       4195.03       4084.06        48.50 o                         
   7   6   8        234.42        243.45        15.74 o                         
   8   6   8        726.91        703.31        26.58 o                         
   9   6   8         57.97         75.53        15.89 o                         
  10   6   8        410.12        463.31        27.12 o                         
   1   7   8       1455.14       1380.04        24.81 o                         
   2   7   8       7501.84       7074.60        53.40 o                         
   3   7   8        673.53        627.71        15.23 o                         
   4   7   8       2532.38       2392.91        30.66 o                         
   5   7   8         84.32         89.51        13.24 o                         
   6   7   8          4.32         22.80        12.58 o                         
   7   7   8       1045.43       1031.30        28.50 o                         
   8   7   8        919.47        940.13        30.48 o                         
   9   7   8        638.63        674.16        29.03 o                         
  10   7   8        435.19        449.04        31.16 o                         
   0   8   8       6664.50       6521.50        77.67 o                         
   1   8   8       1309.99       1372.31        26.76 o                         
   2   8   8       1572.10       1438.27        27.90 o                         
   3   8   8        112.51        116.89        12.49 o                         
   4   8   8        815.58        759.31        19.22 o                         
   5   8   8        685.50        756.60        22.90 o                         
   6   8   8       2124.44       2116.58        37.98 o                         
   7   8   8        328.21        345.79        20.28 o                         
   8   8   8         76.35         92.29        17.11 o                         
   9   8   8         68.23         95.03        19.40 o                         
   1   9   8          3.72         25.40        12.42 o                         
   2   9   8       4694.33       4681.87        53.43 o                         
   3   9   8        580.62        635.81        25.23 o                         
   4   9   8       3837.77       3768.77        49.49 o                         
   5   9   8        300.70        304.91        18.11 o                         
   6   9   8        213.90        209.44        16.48 o                         
   7   9   8        536.22        582.27        27.05 o                         
   8   9   8       1037.48       1043.30        35.64 o                         
   9   9   8        223.98        258.57        25.34 o                         
   0  10   8       1445.93       1391.01        51.36 o                         
   1  10   8        236.20        239.63        17.67 o                         
   2  10   8        675.93        664.06        23.71 o                         
   3  10   8          8.36         37.57        15.27 o                         
   4  10   8        287.47        289.20        18.68 o                         
   5  10   8          2.86         37.95        15.43 o                         
   6  10   8        347.17        347.77        19.72 o                         
   7  10   8        224.46        285.79        23.50 o                         
   8  10   8          8.70         17.07        19.18 o                         
   1  11   8         38.45         18.40        15.45 o                         
   2  11   8        117.12         96.36        17.23 o                         
   3  11   8          8.53         45.15        17.56 o                         
   4  11   8         46.82         58.64        18.37 o                         
   5  11   8          4.29         28.77        15.30 o                         
   6  11   8         33.62         55.70        16.67 o                         
   7  11   8        254.54        286.76        24.05 o                         
   8  11   8        145.83        148.51        24.55 o                         
   0  12   8          1.04         46.32        25.39 o                         
   1  12   8         30.74         69.67        24.16 o                         
   2  12   8         18.47         19.53        17.94 o                         
   3  12   8         10.47         31.33        18.25 o                         
   4  12   8          2.13          4.41        16.68 o                         
   5  12   8         10.40         41.28        16.43 o                         
   6  12   8         23.10         74.38        17.03 o                         
   7  12   8          0.42         44.62        20.17 o                         
   1  13   8          6.43         21.53        18.47 o                         
   2  13   8        360.41        344.24        27.43 o                         
   3  13   8         41.88         69.56        21.05 o                         
   4  13   8        329.75        332.84        34.00 o                         
   5  13   8         39.15         67.70        18.70 o                         
   6  13   8         23.28         69.53        21.40 o                         
   0  14   8        739.32        687.23        47.15 o                         
   1  14   8        158.92        183.87        22.47 o                         
   2  14   8        229.58        220.74        26.47 o                         
   3  14   8         17.33         70.26        23.33 o                         
   4  14   8         97.04         94.63        19.83 o                         
   5  14   8         15.48         43.45        19.24 o                         
   1  15   8        156.20        160.49        25.68 o                         
   2  15   8        421.10        447.83        33.54 o                         
   3  15   8         47.43         99.78        24.31 o                         
   1   1   9       1522.63       1575.17        18.83 o                         
   2   1   9       1855.44       2041.73        17.86 o                         
   3   1   9       8187.82       8165.91        43.83 o                         
   4   1   9        245.90        288.44        10.05 o                         
   5   1   9        150.16        140.36         8.15 o                         
   6   1   9         52.39         66.58         7.73 o                         
   7   1   9         15.59         30.41         9.22 o                         
   8   1   9        338.24        331.41        15.41 o                         
   9   1   9        405.78        399.76        18.48 o                         
  10   1   9        121.56        116.62        16.65 o                         
  11   1   9         30.60         29.38        19.77 o                         
   0   2   9       9130.63       9952.53        86.24 o                         
   1   2   9      21849.40      22132.65        78.70 o                         
   2   2   9        535.47        602.25        11.79 o                         
   3   2   9        699.98        770.52        13.26 o                         
   4   2   9        744.37        655.27        12.14 o                         
   5   2   9       4455.36       4086.22        39.08 o                         
   6   2   9         43.84         48.85         5.78 o                         
   7   2   9        649.05        594.19        14.70 o                         
   8   2   9         66.54         82.91        11.55 o                         
   9   2   9        384.74        364.62        19.56 o                         
  10   2   9         60.63         47.47        15.68 o                         
  11   2   9        784.90        834.70        36.69 o                         
   1   3   9       7590.95       7332.44        56.48 o                         
   2   3   9        851.26        864.64        15.80 o                         
   3   3   9      26351.17      26271.83       128.07 o                         
   4   3   9        196.38        237.47        13.08 o                         
   5   3   9       1412.65       1380.82        23.80 o                         
   6   3   9        364.93        358.94        14.68 o                         
   7   3   9       1900.95       1835.97        27.61 o                         
   8   3   9        262.02        249.00        16.19 o                         
   9   3   9       2662.65       2688.73        46.19 o                         
  10   3   9        194.65        180.48        20.48 o                         
  11   3   9         99.90        104.75        20.97 o                         
   0   4   9        760.43        790.20        25.79 o                         
   1   4   9      11789.25      11407.86        57.08 o                         
   2   4   9       1034.83       1057.35        16.60 o                         
   3   4   9         44.30         45.08         9.74 o                         
   4   4   9        978.27       1045.15        23.60 o                         
   5   4   9       3643.57       3470.41        44.65 o                         
   6   4   9       1316.36       1222.26        22.52 o                         
   7   4   9       1300.99       1352.75        29.57 o                         
   8   4   9         53.29         91.42        14.61 o                         
   9   4   9        107.51        113.90        17.15 o                         
  10   4   9         16.62         21.10        18.28 o                         
  11   4   9       1039.45       1043.22        41.25 o                         
   1   5   9       2927.99       2776.73        32.82 o                         
   2   5   9         55.48         46.80         8.22 o                         
   3   5   9       6276.33       6188.91        54.43 o                         
   4   5   9       1879.66       1912.27        30.89 o                         
   5   5   9        833.75        835.72        22.40 o                         
   6   5   9          3.87          0.24         8.46 o                         
   7   5   9       3785.85       3706.84        46.50 o                         
   8   5   9          2.85         40.68        14.31 o                         
   9   5   9       1827.69       1869.12        40.58 o                         
  10   5   9          1.52         11.61        19.50 o                         
   0   6   9        212.99        249.91        20.48 o                         
   1   6   9       1221.87       1097.85        23.84 o                         
   2   6   9        123.98        171.82        10.08 o                         
   3   6   9        122.53        120.27        11.15 o                         
   4   6   9          1.09          6.73         9.77 o                         
   5   6   9       3597.46       3581.43        42.88 o                         
   6   6   9        424.22        421.51        19.07 o                         
   7   6   9       2170.02       2108.56        39.92 o                         
   8   6   9          6.66         21.00        14.77 o                         
   9   6   9          9.12         42.43        15.72 o                         
  10   6   9         17.07         28.52        17.40 o                         
   1   7   9         23.73         21.78         9.94 o                         
   2   7   9        165.07        181.09        12.22 o                         
   3   7   9          8.67         29.90        13.02 o                         
   4   7   9         21.25         40.90        10.13 o                         
   5   7   9         18.84         26.40        12.46 o                         
   6   7   9        353.60        377.15        18.31 o                         
   7   7   9         50.76         82.73        15.08 o                         
   8   7   9         75.43         65.67        15.63 o                         
   9   7   9         72.70         79.04        17.50 o                         
  10   7   9          4.17         38.73        19.24 o                         
   0   8   9         73.93         85.48        18.74 o                         
   1   8   9        151.95        151.02        13.29 o                         
   2   8   9        208.70        226.17        14.62 o                         
   3   8   9         19.47         17.14         9.78 o                         
   4   8   9        143.62        171.87        13.65 o                         
   5   8   9        327.50        355.86        17.92 o                         
   6   8   9        174.16        157.43        15.48 o                         
   7   8   9        328.77        297.21        19.43 o                         
   8   8   9        124.60        142.94        18.70 o                         
   9   8   9         10.30         24.09        17.58 o                         
   1   9   9        254.91        229.73        15.99 o                         
   2   9   9          3.48         23.84        13.15 o                         
   3   9   9        413.95        420.43        22.32 o                         
   4   9   9        311.33        329.44        19.78 o                         
   5   9   9          1.84         29.77        13.00 o                         
   6   9   9          1.82         20.91        14.00 o                         
   7   9   9        870.70        901.68        32.45 o                         
   8   9   9          6.99         22.30        17.29 o                         
   9   9   9        152.90        168.65        22.20 o                         
   0  10   9         52.13         97.57        21.83 o                         
   1  10   9       1163.06       1246.04        30.71 o                         
   2  10   9        131.56        134.15        15.70 o                         
   3  10   9         38.98         56.40        15.16 o                         
   4  10   9         40.01         42.72        14.96 o                         
   5  10   9       2043.84       2036.98        40.38 o                         
   6  10   9         69.37         71.92        16.25 o                         
   7  10   9        840.51        829.03        33.98 o                         
   8  10   9          8.89         20.41        18.55 o                         
   1  11   9        760.62        764.24        28.79 o                         
   2  11   9         91.30         76.68        15.68 o                         
   3  11   9       1930.03       1906.75        45.00 o                         
   4  11   9         22.23         15.38        15.31 o                         
   5  11   9        121.72        118.19        16.81 o                         
   6  11   9        116.32        102.02        17.29 o                         
   7  11   9        417.98        462.83        29.09 o                         
   0  12   9        255.80        258.41        31.96 o                         
   1  12   9        891.99        888.11        32.60 o                         
   2  12   9          6.62         19.17        18.76 o                         
   3  12   9         89.44        126.34        19.74 o                         
   4  12   9          0.57          0.00        16.19 o                         
   5  12   9       1454.15       1405.29        38.47 o                         
   6  12   9         13.07         39.07        18.08 o                         
   7  12   9       1056.95       1042.02        40.21 o                         
   1  13   9        289.29        287.69        24.27 o                         
   2  13   9         31.15         28.14        22.54 o                         
   3  13   9       1038.93       1066.59        40.76 o                         
   4  13   9          3.22          0.00        17.64 o                         
   5  13   9        308.12        271.85        22.06 o                         
   6  13   9          7.23         16.80        20.66 o                         
   0  14   9         33.06         68.07        28.37 o                         
   1  14   9        214.57        209.61        24.70 o                         
   2  14   9         84.31         77.53        23.18 o                         
   3  14   9        120.44        135.65        23.62 o                         
   4  14   9          1.42         39.46        20.21 o                         
   1  15   9         13.19         58.20        23.97 o                         
   2  15   9         21.03         61.68        24.02 o                         
   0   0  10      19313.92      19132.99       176.47 o                         
   1   0  10      15672.96      15022.14       170.77 o                         
   2   0  10         12.97         14.00         6.28 o                         
   3   0  10       1522.53       1473.72        29.56 o                         
   4   0  10       1819.61       1816.60        33.59 o                         
   5   0  10       2143.38       2076.06        37.49 o                         
   6   0  10       5470.80       5139.09        61.39 o                         
   7   0  10       4552.33       4639.85        61.34 o                         
   8   0  10        484.47        510.52        27.81 o                         
   9   0  10         75.57         96.56        19.62 o                         
  10   0  10        421.14        446.87        43.53 o                         
  11   0  10       1120.08       1044.64        70.83 o                         
   1   1  10       6227.73       6273.49        58.25 o                         
   2   1  10        558.49        434.81         9.93 o                         
   3   1  10      10135.53      10248.77        48.76 o                         
   4   1  10       2936.22       2698.04        27.44 o                         
   5   1  10       1424.36       1344.88        20.20 o                         
   6   1  10         26.88         40.95         6.87 o                         
   7   1  10        494.68        469.27        15.92 o                         
   8   1  10       2123.64       2018.65        32.66 o                         
   9   1  10       2031.53       1961.39        38.09 o                         
  10   1  10        398.53        409.33        25.88 o                         
  11   1  10         18.91         31.73        29.62 o                         
   0   2  10       3745.75       3746.70        56.12 o                         
   1   2  10       3418.93       3557.85        29.79 o                         
   2   2  10        989.12        944.87        17.04 o                         
   3   2  10         70.50         77.50         7.08 o                         
   4   2  10       1175.15       1129.47        20.42 o                         
   5   2  10       3968.03       3777.16        44.02 o                         
   6   2  10       2156.64       2097.81        32.09 o                         
   7   2  10        916.57        872.36        18.68 o                         
   8   2  10        117.85        167.03        15.31 o                         
   9   2  10         44.88         54.30        14.88 o                         
  10   2  10        169.38        171.43        18.86 o                         
  11   2  10        344.05        381.13        30.24 o                         
   1   3  10         28.14         29.50         8.00 o                         
   2   3  10       1137.12       1189.70        18.19 o                         
   3   3  10       1032.58        987.92        17.34 o                         
   4   3  10         82.94         89.50        10.27 o                         
   5   3  10        129.65        152.56        13.12 o                         
   6   3  10        135.57        126.00        10.52 o                         
   7   3  10       1086.54       1024.30        25.77 o                         
   8   3  10         86.99         84.74        16.07 o                         
   9   3  10        109.50        125.50        16.76 o                         
  10   3  10         18.76         35.45        16.67 o                         
   0   4  10       1900.91       1904.76        37.32 o                         
   1   4  10        128.53        105.93         8.21 o                         
   2   4  10        192.31        199.32         8.30 o                         
   3   4  10        148.81        193.63        13.24 o                         
   4   4  10         60.09         56.22        11.24 o                         
   5   4  10        489.57        522.62        20.48 o                         
   6   4  10        679.64        671.97        21.86 o                         
   7   4  10        135.49        131.18        15.94 o                         
   8   4  10         36.03         51.20        15.06 o                         
   9   4  10          0.17         15.03        14.91 o                         
  10   4  10         12.39         37.36        17.94 o                         
   1   5  10       1016.77       1032.64        19.47 o                         
   2   5  10        220.08        249.43        10.05 o                         
   3   5  10       2336.23       2407.31        35.88 o                         
   4   5  10          9.14         27.94        10.51 o                         
   5   5  10        438.41        467.33        20.12 o                         
   6   5  10         74.34         75.84        11.35 o                         
   7   5  10        118.87        115.92        16.10 o                         
   8   5  10        293.75        329.70        20.08 o                         
   9   5  10        240.81        299.16        20.52 o                         
  10   5  10         71.31         41.00        17.35 o                         
   0   6  10       2273.51       2111.01        48.32 o                         
   1   6  10       1586.20       1595.23        28.57 o                         
   2   6  10        696.99        636.47        16.43 o                         
   3   6  10         76.91         47.61        10.69 o                         
   4   6  10       1135.20       1116.70        24.13 o                         
   5   6  10       3498.92       3413.57        44.36 o                         
   6   6  10       2451.08       2472.03        41.60 o                         
   7   6  10        486.78        505.87        23.41 o                         
   8   6  10        169.46        167.51        17.36 o                         
   9   6  10         55.13         91.45        16.16 o                         
  10   6  10        138.61        147.38        20.33 o                         
   1   7  10        560.53        483.88        18.53 o                         
   2   7  10       1698.81       1668.61        28.14 o                         
   3   7  10       3564.34       3385.88        48.24 o                         
   4   7  10        219.71        262.96        14.32 o                         
   5   7  10        651.87        655.55        24.19 o                         
   6   7  10        222.14        212.46        16.95 o                         
   7   7  10       1413.07       1382.43        33.88 o                         
   8   7  10         82.10         85.21        16.29 o                         
   9   7  10        816.54        844.14        31.46 o                         
   0   8  10       1016.07       1010.50        34.70 o                         
   1   8  10       2801.45       2775.01        38.18 o                         
   2   8  10        197.35        197.51        13.90 o                         
   3   8  10         70.40         71.28        11.90 o                         
   4   8  10        325.85        339.16        16.32 o                         
   5   8  10       2697.04       2702.26        43.53 o                         
   6   8  10        108.52        168.01        16.01 o                         
   7   8  10        762.23        764.54        27.54 o                         
   8   8  10         76.36         92.96        17.46 o                         
   9   8  10         16.65         30.16        17.74 o                         
   1   9  10        550.30        552.38        20.39 o                         
   2   9  10       1766.11       1733.46        33.27 o                         
   3   9  10       1279.69       1248.02        30.88 o                         
   4   9  10       1482.42       1591.33        34.89 o                         
   5   9  10         92.16        109.61        14.89 o                         
   6   9  10        138.68        139.27        17.07 o                         
   7   9  10        262.71        279.60        23.12 o                         
   8   9  10        165.67        163.22        20.57 o                         
   0  10  10        611.77        657.54        32.42 o                         
   1  10  10       1232.09       1197.87        30.80 o                         
   2  10  10        160.72        173.61        15.69 o                         
   3  10  10         21.89         50.67        17.14 o                         
   4  10  10         18.68         42.47        15.09 o                         
   5  10  10        153.68        179.30        17.37 o                         
   6  10  10         19.64         53.66        17.00 o                         
   7  10  10        216.53        208.43        22.08 o                         
   8  10  10         10.71          5.28        18.66 o                         
   1  11  10         52.61         87.10        16.08 o                         
   2  11  10         69.97         81.87        17.54 o                         
   3  11  10        220.91        209.28        21.28 o                         
   4  11  10        109.35        117.37        17.42 o                         
   5  11  10          0.91         21.01        15.51 o                         
   6  11  10        233.84        224.08        20.31 o                         
   7  11  10          0.36         76.10        22.47 o                         
   0  12  10         32.82         94.68        27.81 o                         
   1  12  10          8.86          0.00        16.63 o                         
   2  12  10         35.70         68.58        19.37 o                         
   3  12  10         33.11         49.95        18.78 o                         
   4  12  10         11.36         37.55        17.20 o                         
   5  12  10          3.52         24.32        17.79 o                         
   6  12  10         25.18         39.47        17.39 o                         
   1  13  10          8.44         41.40        21.10 o                         
   2  13  10         48.27         80.39        21.97 o                         
   3  13  10         58.83         88.38        21.84 o                         
   4  13  10        132.41        143.41        20.89 o                         
   5  13  10          7.82         32.65        18.31 o                         
   0  14  10        307.55        343.77        44.61 o                         
   1  14  10        328.49        351.33        31.12 o                         
   2  14  10        196.77        203.63        26.70 o                         
   3  14  10          0.17         14.28        21.86 o                         
   4  14  10         27.62         43.13        20.16 o                         
   1   1  11        127.13        115.91         7.80 o                         
   2   1  11       1500.50       1261.32        17.39 o                         
   3   1  11        170.77        175.45         7.99 o                         
   4   1  11         32.99         31.28         7.26 o                         
   5   1  11        373.81        366.38        12.59 o                         
   6   1  11        186.00        184.22        13.13 o                         
   7   1  11         24.02         49.06        10.16 o                         
   8   1  11        624.37        654.68        24.14 o                         
   9   1  11         15.73         64.77        14.76 o                         
  10   1  11        187.19        240.94        24.85 o                         
   0   2  11       3720.74       3171.62        45.24 o                         
   1   2  11        633.25        679.88        13.13 o                         
   2   2  11        312.53        266.22         9.37 o                         
   3   2  11          1.27         15.58         6.37 o                         
   4   2  11        494.39        489.57        13.83 o                         
   5   2  11          0.91         10.81         6.67 o                         
   6   2  11       5045.90       4914.96        50.91 o                         
   7   2  11        543.37        528.88        18.70 o                         
   8   2  11        427.37        411.61        20.16 o                         
   9   2  11         13.62         20.32        15.11 o                         
  10   2  11        258.59        236.41        22.65 o                         
   1   3  11          1.96         11.73         6.65 o                         
   2   3  11       7907.76       7410.44        50.20 o                         
   3   3  11        188.05        182.19         8.91 o                         
   4   3  11       4624.23       4550.14        45.99 o                         
   5   3  11        199.35        216.52        13.36 o                         
   6   3  11        502.24        504.57        19.61 o                         
   7   3  11        217.71        208.02        17.75 o                         
   8   3  11       3017.45       3064.45        52.88 o                         
   9   3  11          1.47         18.34        15.96 o                         
  10   3  11        531.68        537.28        26.82 o                         
   0   4  11       8936.98       8652.74        89.90 o                         
   1   4  11        485.24        522.15        14.66 o                         
   2   4  11       2542.20       2423.40        28.23 o                         
   3   4  11          0.16         16.67         9.44 o                         
   4   4  11       4539.46       4457.18        50.59 o                         
   5   4  11        170.66        175.16        12.94 o                         
   6   4  11       6022.09       6051.82        63.26 o                         
   7   4  11        529.76        499.37        22.99 o                         
   8   4  11        482.33        498.15        24.15 o                         
   9   4  11         12.16         43.04        15.04 o                         
  10   4  11        463.08        521.06        28.96 o                         
   1   5  11        342.09        330.04        12.77 o                         
   2   5  11       8980.39       9039.38        80.71 o                         
   3   5  11         69.98         73.29        15.47 o                         
   4   5  11       8749.83       8609.41        73.62 o                         
   5   5  11        166.05        140.33        12.64 o                         
   6   5  11          1.82         30.89        11.43 o                         
   7   5  11         29.44         42.80        15.76 o                         
   8   5  11       1699.49       1725.43        38.96 o                         
   9   5  11        114.74        111.38        18.84 o                         
  10   5  11        323.45        319.48        23.60 o                         
   0   6  11       7282.60       7198.46       103.99 o                         
   1   6  11        440.32        440.51        16.09 o                         
   2   6  11       1134.29       1159.99        20.89 o                         
   3   6  11         39.03         29.78        12.85 o                         
   4   6  11       1697.60       1720.30        32.29 o                         
   5   6  11         44.89         71.64        13.76 o                         
   6   6  11        949.60        923.78        24.89 o                         
   7   6  11        113.93        177.11        18.76 o                         
   8   6  11         65.48         95.92        17.52 o                         
   9   6  11          1.92         34.27        15.96 o                         
  10   6  11        344.33        368.37        25.13 o                         
   1   7  11          4.30         16.11        11.55 o                         
   2   7  11        805.80        788.50        20.58 o                         
   3   7  11       1204.14       1183.83        23.48 o                         
   4   7  11         73.91         83.85        10.92 o                         
   5   7  11          2.14         21.40        12.81 o                         
   6   7  11        140.95        114.88        15.33 o                         
   7   7  11        460.81        452.91        23.65 o                         
   8   7  11         36.47         26.58        16.06 o                         
   9   7  11         27.78         71.20        17.52 o                         
   0   8  11          8.57         41.93        15.80 o                         
   1   8  11          0.06         44.53        12.06 o                         
   2   8  11         10.04         13.55        11.17 o                         
   3   8  11          6.99         19.01         9.79 o                         
   4   8  11        316.81        273.63        16.81 o                         
   5   8  11          0.01         46.06        15.02 o                         
   6   8  11        151.75        178.40        16.76 o                         
   7   8  11        198.50        214.03        19.43 o                         
   8   8  11         72.06         61.72        17.52 o                         
   9   8  11          4.33         37.15        18.68 o                         
   1   9  11         11.44         34.59        12.58 o                         
   2   9  11       1996.45       1949.27        35.43 o                         
   3   9  11         82.40        112.97        14.62 o                         
   4   9  11       1152.30       1129.90        31.61 o                         
   5   9  11         45.08         76.56        15.77 o                         
   6   9  11         37.91         75.75        17.64 o                         
   7   9  11         22.57         59.27        18.44 o                         
   8   9  11        153.92        174.79        20.45 o                         
   0  10  11       3152.84       2978.13        62.56 o                         
   1  10  11         76.25         89.41        15.36 o                         
   2  10  11        241.14        281.33        20.78 o                         
   3  10  11         33.98         49.04        17.93 o                         
   4  10  11        776.85        819.29        29.55 o                         
   5  10  11          0.30          4.40        14.25 o                         
   6  10  11        646.12        658.26        28.66 o                         
   7  10  11         22.27         84.91        19.37 o                         
   8  10  11         68.54        109.10        20.13 o                         
   1  11  11         13.98         36.84        14.94 o                         
   2  11  11       1600.13       1645.78        42.40 o                         
   3  11  11        282.53        250.96        21.87 o                         
   4  11  11        504.57        539.66        26.02 o                         
   5  11  11          0.61         39.11        16.16 o                         
   6  11  11         17.69         81.11        18.83 o                         
   7  11  11         90.16         62.09        19.84 o                         
   0  12  11       1438.86       1314.88        56.75 o                         
   1  12  11         68.92         62.62        23.00 o                         
   2  12  11        302.29        275.29        24.06 o                         
   3  12  11          0.30         58.35        19.53 o                         
   4  12  11         79.05        114.24        18.99 o                         
   5  12  11         34.16         44.51        20.02 o                         
   6  12  11        331.13        315.16        23.14 o                         
   1  13  11         19.62         43.94        27.16 o                         
   2  13  11         35.07         62.84        21.69 o                         
   3  13  11         76.25         72.34        21.40 o                         
   4  13  11        205.47        234.76        22.77 o                         
   5  13  11          9.09          2.86        19.38 o                         
   0  14  11        116.03        104.59        67.42 o                         
   1  14  11          8.87         60.61        24.18 o                         
   2  14  11        148.64        155.15        26.21 o                         
   3  14  11          7.82         31.72        25.00 o                         
   0   0  12       9922.79      10350.32       142.60 o                         
   1   0  12       3874.37       3528.75        56.62 o                         
   2   0  12       4280.66       4438.06        86.57 o                         
   3   0  12          0.45         10.74         8.30 o                         
   4   0  12       3209.18       3034.22        56.05 o                         
   5   0  12         56.43         95.51        14.64 o                         
   6   0  12       4799.73       4638.36        69.19 o                         
   7   0  12        272.85        306.75        20.47 o                         
   8   0  12        156.09         92.25        22.76 o                         
   9   0  12          1.97         88.43        30.69 o                         
  10   0  12        300.42        274.81        37.45 o                         
   1   1  12       1879.92       1876.62        28.18 o                         
   2   1  12       2983.25       2910.31        30.25 o                         
   3   1  12       3898.89       3731.33        33.08 o                         
   4   1  12       4778.15       4847.87        39.35 o                         
   5   1  12        159.13        159.65        10.11 o                         
   6   1  12       1231.41       1233.53        26.83 o                         
   7   1  12        410.90        423.38        17.43 o                         
   8   1  12       1573.60       1640.49        39.05 o                         
   9   1  12        425.24        512.77        27.67 o                         
  10   1  12        426.65        443.66        31.44 o                         
   0   2  12       3886.61       3749.11        49.39 o                         
   1   2  12       2326.49       2218.19        28.17 o                         
   2   2  12        673.36        631.31        13.69 o                         
   3   2  12        203.34        229.64        10.47 o                         
   4   2  12        568.51        526.68        13.68 o                         
   5   2  12       1583.60       1456.03        23.94 o                         
   6   2  12        727.72        701.30        19.15 o                         
   7   2  12        430.66        485.09        21.92 o                         
   8   2  12         84.86         91.30        14.60 o                         
   9   2  12         46.41         73.63        16.58 o                         
  10   2  12        139.86        113.66        22.35 o                         
   1   3  12         98.03         91.41         7.46 o                         
   2   3  12       3229.43       3181.17        34.07 o                         
   3   3  12        832.87        754.64        16.24 o                         
   4   3  12         39.57         49.67        11.05 o                         
   5   3  12         43.50         54.92        11.96 o                         
   6   3  12        508.06        514.33        21.92 o                         
   7   3  12        239.57        247.56        19.99 o                         
   8   3  12        271.04        282.04        21.03 o                         
   9   3  12        173.88        190.54        19.49 o                         
  10   3  12         58.73         66.74        19.91 o                         
   0   4  12         11.60         15.76         6.94 o                         
   1   4  12          4.87         16.96         6.84 o                         
   2   4  12        265.05        265.65        10.24 o                         
   3   4  12         29.35         46.30         8.09 o                         
   4   4  12         89.16         94.07        12.37 o                         
   5   4  12       1148.17       1094.48        27.04 o                         
   6   4  12         50.61         65.36        13.57 o                         
   7   4  12        169.29        181.75        17.76 o                         
   8   4  12        353.74        322.75        22.29 o                         
   9   4  12          9.17         21.02        15.91 o                         
  10   4  12          1.82         35.45        17.02 o                         
   1   5  12        393.28        420.10        13.86 o                         
   2   5  12       1222.26       1151.72        21.56 o                         
   3   5  12        801.65        715.68        22.19 o                         
   4   5  12        652.40        638.15        22.63 o                         
   5   5  12         11.63         31.05        10.86 o                         
   6   5  12        336.63        342.78        18.36 o                         
   7   5  12         21.90         39.82        14.95 o                         
   8   5  12        566.75        574.47        25.35 o                         
   9   5  12         16.49         38.17        16.31 o                         
  10   5  12        133.25        123.15        21.37 o                         
   0   6  12       3510.79       3551.71        53.18 o                         
   1   6  12       1906.35       1819.42        29.50 o                         
   2   6  12        583.07        569.23        17.16 o                         
   3   6  12        831.21        758.56        19.36 o                         
   4   6  12        294.44        289.47        17.66 o                         
   5   6  12       1501.19       1515.29        34.81 o                         
   6   6  12        118.79        121.76        14.16 o                         
   7   6  12        201.86        223.32        18.89 o                         
   8   6  12         39.57         63.91        16.72 o                         
   9   6  12         92.02         87.26        18.44 o                         
   1   7  12        818.47        848.19        24.34 o                         
   2   7  12       4167.08       3978.05        49.18 o                         
   3   7  12       3288.07       3303.30        47.27 o                         
   4   7  12        935.12        941.32        25.71 o                         
   5   7  12        139.47        181.99        15.85 o                         
   6   7  12         30.14         45.67        14.10 o                         
   7   7  12        750.37        730.30        28.10 o                         
   8   7  12        653.32        659.18        27.89 o                         
   9   7  12        473.46        474.61        26.05 o                         
   0   8  12       2808.51       2693.51        59.49 o                         
   1   8  12       1715.65       1736.28        33.90 o                         
   2   8  12        517.25        510.61        19.24 o                         
   3   8  12         79.20         76.91        13.55 o                         
   4   8  12        505.61        505.44        23.43 o                         
   5   8  12       1757.44       1783.40        37.31 o                         
   6   8  12       1208.49       1130.82        31.71 o                         
   7   8  12        757.06        794.60        28.88 o                         
   8   8  12        207.46        186.10        20.19 o                         
   1   9  12        206.38        230.84        15.52 o                         
   2   9  12        804.51        856.73        28.06 o                         
   3   9  12        762.19        851.38        25.88 o                         
   4   9  12        787.77        777.11        25.82 o                         
   5   9  12        307.82        311.30        20.09 o                         
   6   9  12          0.24         67.87        20.69 o                         
   7   9  12        334.55        389.32        25.00 o                         
   8   9  12        140.11        114.76        21.78 o                         
   0  10  12        144.73        125.18        21.39 o                         
   1  10  12        109.99        164.81        16.18 o                         
   2  10  12          1.81         37.89        17.19 o                         
   3  10  12        498.95        473.33        23.07 o                         
   4  10  12        186.85        192.15        18.52 o                         
   5  10  12        104.99        154.36        19.51 o                         
   6  10  12        822.00        852.17        34.03 o                         
   7  10  12        201.17        201.92        22.68 o                         
   1  11  12          1.17         18.63        18.10 o                         
   2  11  12          1.90         31.69        18.20 o                         
   3  11  12         54.59         89.83        17.99 o                         
   4  11  12         71.66         61.85        17.08 o                         
   5  11  12          4.42         22.48        16.15 o                         
   6  11  12          1.58         34.52        18.26 o                         
   0  12  12         29.65         51.66        29.28 o                         
   1  12  12        102.85        124.69        20.43 o                         
   2  12  12         15.60         53.08        19.35 o                         
   3  12  12          8.27         42.20        17.86 o                         
   4  12  12          0.37         44.10        17.59 o                         
   5  12  12         11.03         33.56        20.70 o                         
   1  13  12         23.39         27.11        21.91 o                         
   2  13  12        202.18        204.09        25.98 o                         
   3  13  12         50.51         85.70        20.73 o                         
   4  13  12        127.80        144.49        21.31 o                         
   0  14  12         31.54         96.20        43.45 o                         
   1  14  12         31.57         81.70        29.99 o                         
   2  14  12         15.01         45.43        23.66 o                         
   1   1  13        620.52        617.23        18.93 o                         
   2   1  13         51.82         40.85         6.29 o                         
   3   1  13       3242.31       3125.56        37.86 o                         
   4   1  13        317.51        348.25        15.42 o                         
   5   1  13        923.98        918.99        21.36 o                         
   6   1  13        411.06        363.17        16.53 o                         
   7   1  13         48.48         77.27        13.35 o                         
   8   1  13         38.71         47.05        19.65 o                         
   9   1  13        297.87        347.98        26.20 o                         
  10   1  13         18.29         44.83        23.45 o                         
   0   2  13        140.70        196.70        19.56 o                         
   1   2  13       4114.07       4090.45        48.22 o                         
   2   2  13         10.78         20.05         7.27 o                         
   3   2  13        532.36        511.91        14.62 o                         
   4   2  13         21.33         50.57        11.84 o                         
   5   2  13       7101.31       6836.91        54.73 o                         
   6   2  13        157.20        159.23        16.24 o                         
   7   2  13       1246.88       1180.67        32.57 o                         
   8   2  13        174.43        138.99        17.37 o                         
   9   2  13        134.62        151.19        20.57 o                         
  10   2  13          4.67         40.09        22.00 o                         
   1   3  13       1957.35       1864.44        32.24 o                         
   2   3  13          1.47         15.03         8.29 o                         
   3   3  13       5552.61       5369.75        49.20 o                         
   4   3  13        104.95        116.52         9.60 o                         
   5   3  13       1961.34       1920.81        36.64 o                         
   6   3  13        257.71        230.56        18.23 o                         
   7   3  13        201.40        213.96        20.04 o                         
   8   3  13          2.03         25.24        15.95 o                         
   9   3  13       1478.56       1482.22        41.26 o                         
  10   3  13          7.58         46.03        22.05 o                         
   0   4  13          0.94          9.03        16.22 o                         
   1   4  13       8233.39       7960.31        62.33 o                         
   2   4  13        330.25        350.47        14.60 o                         
   3   4  13        531.70        480.74        14.73 o                         
   4   4  13         38.02         43.95        12.38 o                         
   5   4  13       3784.19       3821.67        50.05 o                         
   6   4  13          1.69         17.80        13.97 o                         
   7   4  13       2453.17       2540.03        49.43 o                         
   8   4  13         13.25         46.28        16.36 o                         
   9   4  13         53.43         62.62        17.22 o                         
   1   5  13        655.49        604.52        14.90 o                         
   2   5  13        164.78        151.99         9.28 o                         
   3   5  13       1495.42       1431.09        26.78 o                         
   4   5  13        111.66        132.89        14.06 o                         
   5   5  13        138.74        178.23        17.76 o                         
   6   5  13        283.95        291.22        18.79 o                         
   7   5  13        785.08        793.47        28.43 o                         
   8   5  13         39.86         48.49        15.98 o                         
   9   5  13        970.46        976.88        33.88 o                         
   0   6  13         36.71         71.98        14.92 o                         
   1   6  13       1317.92       1325.44        23.98 o                         
   2   6  13         75.98         61.64         9.23 o                         
   3   6  13        439.85        416.52        19.12 o                         
   4   6  13          7.57         22.20        13.31 o                         
   5   6  13        296.46        337.99        20.75 o                         
   6   6  13         18.39         37.00        13.76 o                         
   7   6  13        288.72        356.98        22.47 o                         
   8   6  13         85.77         86.92        17.39 o                         
   9   6  13          0.86         27.28        17.59 o                         
   1   7  13        127.06        129.96        12.67 o                         
   2   7  13          0.09         23.67        11.26 o                         
   3   7  13       1153.51       1113.32        28.72 o                         
   4   7  13          1.99          1.93        12.94 o                         
   5   7  13         22.70         42.33        14.22 o                         
   6   7  13         54.06         48.62        14.61 o                         
   7   7  13        615.90        589.85        25.92 o                         
   8   7  13         12.02         40.03        16.71 o                         
   0   8  13         28.80         53.82        19.89 o                         
   1   8  13        118.67         98.99        12.70 o                         
   2   8  13        204.68        213.76        16.67 o                         
   3   8  13        160.15        141.55        15.03 o                         
   4   8  13          6.37         19.98        14.07 o                         
   5   8  13          2.12         41.80        14.80 o                         
   6   8  13         18.15         54.33        16.57 o                         
   7   8  13         77.89         72.11        17.33 o                         
   8   8  13         20.33         11.91        17.47 o                         
   1   9  13         30.74         20.58        14.58 o                         
   2   9  13        126.13        132.41        16.69 o                         
   3   9  13          9.74         32.74        13.56 o                         
   4   9  13          2.62         29.96        15.41 o                         
   5   9  13         15.10         42.37        16.51 o                         
   6   9  13         80.34         77.45        18.24 o                         
   7   9  13         90.11        121.20        20.46 o                         
   0  10  13         13.59         31.07        20.30 o                         
   1  10  13        630.81        655.05        27.97 o                         
   2  10  13        112.66        122.92        17.66 o                         
   3  10  13        329.95        273.77        19.76 o                         
   4  10  13          0.05         28.24        16.42 o                         
   5  10  13        495.59        511.99        26.07 o                         
   6  10  13         19.02        113.56        20.63 o                         
   7  10  13        149.97        165.14        20.97 o                         
   1  11  13        280.39        301.89        23.76 o                         
   2  11  13         12.38         69.81        18.68 o                         
   3  11  13       1433.98       1390.51        38.39 o                         
   4  11  13          2.95         14.74        17.02 o                         
   5  11  13         29.95         45.06        17.72 o                         
   6  11  13          4.23         39.04        18.63 o                         
   0  12  13          1.69         53.47        38.00 o                         
   1  12  13        844.75        855.47        35.25 o                         
   2  12  13         54.58         88.17        20.41 o                         
   3  12  13          0.09          0.00        17.53 o                         
   4  12  13          0.28         19.96        18.05 o                         
   5  12  13        578.30        621.73        30.12 o                         
   1  13  13        574.76        598.58        44.05 o                         
   2  13  13         19.46         40.47        20.97 o                         
   3  13  13        954.13        890.99        34.90 o                         
   0   0  14       6073.18       6128.25       119.59 o                         
   1   0  14       2069.19       2011.34        47.43 o                         
   2   0  14       1966.06       1900.78        48.57 o                         
   3   0  14        144.52        149.79        13.04 o                         
   4   0  14       4875.77       4677.01        70.13 o                         
   5   0  14        341.93        377.90        28.76 o                         
   6   0  14       3576.29       3576.33        70.17 o                         
   7   0  14       2559.29       2483.51        72.21 o                         
   8   0  14        132.88        242.79        48.57 o                         
   9   0  14         10.31         14.41        35.43 o                         
  10   0  14         54.26         56.71        34.91 o                         
   1   1  14       1843.04       1859.70        31.38 o                         
   2   1  14       4072.87       3835.96        42.64 o                         
   3   1  14       1952.04       1814.85        31.09 o                         
   4   1  14       4944.54       4951.53        54.54 o                         
   5   1  14        426.42        423.15        17.08 o                         
   6   1  14        110.48        129.84        14.68 o                         
   7   1  14         66.35         82.16        14.66 o                         
   8   1  14       1723.67       1785.09        49.95 o                         
   9   1  14        452.17        444.32        32.24 o                         
   0   2  14       2094.06       1962.70        49.55 o                         
   1   2  14        592.34        599.30        21.76 o                         
   2   2  14         80.67         78.57         8.76 o                         
   3   2  14          5.80         21.24         8.63 o                         
   4   2  14        387.54        358.95        16.07 o                         
   5   2  14        806.52        808.67        23.76 o                         
   6   2  14        717.73        720.25        26.02 o                         
   7   2  14        366.64        356.06        22.09 o                         
   8   2  14         40.72         57.60        21.22 o                         
   9   2  14          3.48         54.61        20.94 o                         
   1   3  14          1.67         14.49         7.01 o                         
   2   3  14        572.88        568.97        18.00 o                         
   3   3  14       1081.79       1032.35        22.52 o                         
   4   3  14        173.60        172.25        12.06 o                         
   5   3  14         68.59         80.54        12.84 o                         
   6   3  14         22.86         23.53        13.26 o                         
   7   3  14        612.22        555.21        26.56 o                         
   8   3  14         10.92         38.13        14.55 o                         
   9   3  14        133.01        204.85        24.40 o                         
   0   4  14        169.73        201.57        17.69 o                         
   1   4  14         47.98         65.91         8.03 o                         
   2   4  14        102.65         97.13        10.83 o                         
   3   4  14         31.02         33.20         8.84 o                         
   4   4  14        714.74        696.14        24.27 o                         
   5   4  14        365.41        352.06        19.61 o                         
   6   4  14        162.57        143.99        17.33 o                         
   7   4  14        237.79        213.57        21.86 o                         
   8   4  14          4.79         25.02        16.36 o                         
   9   4  14         45.96         68.02        19.06 o                         
   1   5  14        421.96        428.46        14.35 o                         
   2   5  14       1930.75       1817.19        28.01 o                         
   3   5  14        482.03        412.03        17.44 o                         
   4   5  14        841.17        841.92        25.49 o                         
   5   5  14        167.44        181.68        17.17 o                         
   6   5  14          3.38         34.61        14.91 o                         
   7   5  14         20.40         34.42        17.01 o                         
   8   5  14        577.61        618.64        28.37 o                         
   9   5  14         69.00         89.57        18.53 o                         
   0   6  14       1318.15       1347.79        38.02 o                         
   1   6  14        105.14        104.17        11.10 o                         
   2   6  14         13.60         15.60         8.64 o                         
   3   6  14         13.70         32.30        12.55 o                         
   4   6  14        277.56        283.92        17.72 o                         
   5   6  14        550.45        544.29        24.87 o                         
   6   6  14        449.34        512.92        25.24 o                         
   7   6  14        359.90        371.62        22.30 o                         
   8   6  14         12.29         36.10        16.47 o                         
   1   7  14        178.60        184.86        13.25 o                         
   2   7  14       1734.36       1596.57        32.17 o                         
   3   7  14       1538.33       1469.42        34.03 o                         
   4   7  14        237.43        239.59        19.87 o                         
   5   7  14        176.62        142.37        16.36 o                         
   6   7  14          1.45         24.24        16.72 o                         
   7   7  14        640.15        604.84        26.72 o                         
   8   7  14        324.82        400.72        23.88 o                         
   0   8  14        955.80       1016.23        36.28 o                         
   1   8  14       1474.92       1415.35        33.15 o                         
   2   8  14        149.88        131.51        15.53 o                         
   3   8  14          0.27          6.99        13.00 o                         
   4   8  14        119.30        151.47        17.17 o                         
   5   8  14       1462.58       1420.89        36.28 o                         
   6   8  14        380.85        446.86        26.80 o                         
   7   8  14        222.57        216.79        20.28 o                         
   8   8  14         16.78         50.95        18.39 o                         
   1   9  14         64.13         94.62        14.94 o                         
   2   9  14        127.17        154.08        17.18 o                         
   3   9  14        431.67        429.30        23.23 o                         
   4   9  14        549.43        580.16        25.62 o                         
   5   9  14         16.06         44.96        19.26 o                         
   6   9  14         32.18         45.09        18.42 o                         
   7   9  14         93.09         98.06        19.53 o                         
   0  10  14        383.55        371.49        31.58 o                         
   1  10  14        640.65        576.08        26.04 o                         
   2  10  14        475.42        491.24        24.11 o                         
   3  10  14         12.61         44.81        16.62 o                         
   4  10  14         66.80         86.24        16.64 o                         
   5  10  14         66.80         88.56        23.49 o                         
   6  10  14        191.41        212.48        22.86 o                         
   1  11  14         28.97         33.06        20.05 o                         
   2  11  14         39.07         97.04        19.07 o                         
   3  11  14         63.95        117.07        19.57 o                         
   4  11  14         43.68         69.24        17.35 o                         
   5  11  14          4.34         25.61        18.57 o                         
   0  12  14          5.87         25.80        32.53 o                         
   1  12  14          7.24         34.60        22.67 o                         
   2  12  14          9.10         37.69        20.47 o                         
   3  12  14          4.86         45.95        18.76 o                         
   4  12  14          1.90         27.62        16.79 o                         
   1  13  14          0.55         38.15        27.93 o                         
   2  13  14         54.98        122.49        26.34 o                         
   1   1  15         83.52         98.40        11.55 o                         
   2   1  15       1002.44        947.58        22.60 o                         
   3   1  15          1.06          0.00        12.46 o                         
   4   1  15         12.69         47.16        12.58 o                         
   5   1  15          1.64         17.85        16.47 o                         
   6   1  15        113.83         86.67        14.80 o                         
   7   1  15         45.17         42.06        17.42 o                         
   8   1  15        404.70        394.33        32.38 o                         
   9   1  15          6.69         31.96        25.83 o                         
   0   2  15       2653.90       2750.73        60.97 o                         
   1   2  15         11.37         35.32        13.29 o                         
   2   2  15       3508.17       3386.61        49.43 o                         
   3   2  15       1007.57        933.37        23.41 o                         
   4   2  15         68.65         60.02        10.64 o                         
   5   2  15        289.83        330.12        18.36 o                         
   6   2  15        233.56        296.88        17.32 o                         
   7   2  15         71.75         68.74        18.66 o                         
   8   2  15         49.37         71.34        21.34 o                         
   9   2  15         23.52         50.89        21.20 o                         
   1   3  15        115.28        141.49        10.32 o                         
   2   3  15       3599.73       3484.85        40.97 o                         
   3   3  15          7.48         11.03         9.88 o                         
   4   3  15       1319.35       1240.75        29.32 o                         
   5   3  15          1.83          1.43        11.54 o                         
   6   3  15        699.80        630.84        25.17 o                         
   7   3  15         16.24         41.15        16.17 o                         
   8   3  15       1060.11       1071.45        41.89 o                         
   9   3  15          4.43         39.33        21.36 o                         
   0   4  15       7182.20       6670.84       104.75 o                         
   1   4  15        370.80        348.19        14.40 o                         
   2   4  15       2167.61       2215.03        32.45 o                         
   3   4  15         50.67         56.49         9.42 o                         
   4   4  15       1207.04       1159.68        30.31 o                         
   5   4  15          9.72         14.91        12.94 o                         
   6   4  15       2863.18       2846.70        52.06 o                         
   7   4  15         42.96         72.23        17.49 o                         
   8   4  15         49.08         85.39        17.67 o                         
   9   4  15          4.11         53.84        21.71 o                         
   1   5  15         71.48         74.37         8.83 o                         
   2   5  15       3512.39       3466.38        39.64 o                         
   3   5  15         53.84         56.36        12.92 o                         
   4   5  15       3324.00       3325.08        52.63 o                         
   5   5  15         20.06         46.83        14.97 o                         
   6   5  15         60.44        107.89        18.67 o                         
   7   5  15         24.71         45.66        18.44 o                         
   8   5  15        567.12        598.24        30.40 o                         
   0   6  15       1960.14       1869.63        46.80 o                         
   1   6  15         46.96         60.01        11.12 o                         
   2   6  15        118.00         99.69        11.70 o                         
   3   6  15        220.83        251.29        16.94 o                         
   4   6  15       1688.98       1602.02        34.32 o                         
   5   6  15          8.85         33.47        14.67 o                         
   6   6  15       1407.54       1391.79        37.15 o                         
   7   6  15         61.54         90.17        19.44 o                         
   8   6  15         78.61         94.53        18.95 o                         
   1   7  15        163.19        170.48        12.97 o                         
   2   7  15        542.92        552.78        20.87 o                         
   3   7  15          7.17         38.72        14.47 o                         
   4   7  15        234.43        280.58        19.08 o                         
   5   7  15          0.80         18.79        15.36 o                         
   6   7  15        321.26        302.03        21.35 o                         
   7   7  15          0.01         38.58        17.92 o                         
   8   7  15        145.19        156.00        18.86 o                         
   0   8  15        262.08        213.20        23.84 o                         
   1   8  15        232.75        245.56        18.42 o                         
   2   8  15        188.81        190.54        16.92 o                         
   3   8  15         11.20          9.66        14.06 o                         
   4   8  15          0.14         35.06        15.07 o                         
   5   8  15         75.95        102.83        16.34 o                         
   6   8  15         22.64         22.24        17.98 o                         
   7   8  15          9.25         24.42        18.19 o                         
   1   9  15         14.10         52.21        16.05 o                         
   2   9  15       1438.84       1422.01        33.46 o                         
   3   9  15         18.19         58.02        16.61 o                         
   4   9  15        563.12        561.26        25.83 o                         
   5   9  15          6.49         29.21        19.13 o                         
   6   9  15         32.63         52.51        18.39 o                         
   0  10  15        913.47        907.57        46.97 o                         
   1  10  15         21.03         43.62        17.65 o                         
   2  10  15         23.68         47.86        15.82 o                         
   3  10  15          0.58         40.94        18.34 o                         
   4  10  15        548.28        509.41        24.88 o                         
   5  10  15         21.80         74.53        19.34 o                         
   6  10  15        427.77        385.39        25.90 o                         
   1  11  15         60.98         92.17        22.21 o                         
   2  11  15        930.56        937.88        35.74 o                         
   3  11  15          3.79         50.18        17.74 o                         
   4  11  15        362.60        431.92        27.19 o                         
   5  11  15          0.22         61.58        18.58 o                         
   0  12  15        318.53        400.08        58.87 o                         
   1  12  15         22.50         88.54        24.19 o                         
   2  12  15         46.57         83.40        20.65 o                         
   3  12  15          7.22          0.00        18.36 o                         
   0   0  16       2301.50       2488.23        84.19 o                         
   1   0  16       1329.77       1319.04        44.98 o                         
   2   0  16       1832.45       1726.47        50.91 o                         
   3   0  16        318.31        315.25        25.66 o                         
   4   0  16       2088.56       2069.86        59.21 o                         
   5   0  16        837.64        811.73        39.32 o                         
   6   0  16       1543.27       1386.36        58.03 o                         
   7   0  16       1254.07       1262.14        78.39 o                         
   8   0  16          6.79          0.00        47.71 o                         
   9   0  16         11.56         21.30        41.80 o                         
   1   1  16        655.86        677.19        24.16 o                         
   2   1  16        486.78        508.78        21.91 o                         
   3   1  16        694.78        678.43        23.59 o                         
   4   1  16        843.57        909.31        29.12 o                         
   5   1  16        160.90        170.05        19.96 o                         
   6   1  16          5.30          0.00        24.07 o                         
   7   1  16        233.66        236.67        28.48 o                         
   8   1  16        360.20        386.18        37.46 o                         
   9   1  16        540.32        611.31        44.99 o                         
   0   2  16       1255.47       1344.72        46.08 o                         
   1   2  16        697.87        680.21        24.27 o                         
   2   2  16        159.80        197.87        14.79 o                         
   3   2  16         23.00         30.41        10.93 o                         
   4   2  16        272.53        287.32        16.76 o                         
   5   2  16        975.94       1000.48        31.86 o                         
   6   2  16        350.01        347.84        22.97 o                         
   7   2  16        339.16        428.29        30.61 o                         
   8   2  16         12.02         57.30        25.24 o                         
   9   2  16         11.98         46.43        28.42 o                         
   1   3  16         74.23         72.88        12.54 o                         
   2   3  16        127.82        168.25        13.80 o                         
   3   3  16       1995.34       1983.25        34.03 o                         
   4   3  16         79.23         96.55        13.05 o                         
   5   3  16        148.10        173.50        15.60 o                         
   6   3  16          3.22         39.09        14.82 o                         
   7   3  16        103.16        104.92        18.85 o                         
   8   3  16          1.67         39.46        20.76 o                         
   0   4  16         33.86         27.19        19.53 o                         
   1   4  16        194.14        231.61        13.89 o                         
   2   4  16        358.05        331.85        18.02 o                         
   3   4  16         66.23         76.52        11.60 o                         
   4   4  16        398.74        384.45        19.72 o                         
   5   4  16         59.51         70.46        14.87 o                         
   6   4  16         97.79        112.39        15.66 o                         
   7   4  16         19.08         18.07        16.61 o                         
   8   4  16         51.62         80.51        24.37 o                         
   1   5  16         46.80         58.91        11.55 o                         
   2   5  16         28.36         48.94        11.84 o                         
   3   5  16        196.77        161.08        15.65 o                         
   4   5  16        242.43        275.81        22.25 o                         
   5   5  16         35.19         50.37        14.49 o                         
   6   5  16          0.05         36.10        17.69 o                         
   7   5  16         45.06         35.69        18.38 o                         
   8   5  16         30.26         69.06        19.87 o                         
   0   6  16       1199.39       1113.88        35.66 o                         
   1   6  16        314.56        318.66        15.71 o                         
   2   6  16        140.40        143.16        15.05 o                         
   3   6  16        114.31        114.43        14.84 o                         
   4   6  16        224.26        208.63        18.18 o                         
   5   6  16       1064.56       1077.50        35.19 o                         
   6   6  16        193.04        181.33        24.47 o                         
   7   6  16        379.06        370.43        26.80 o                         
   8   6  16          1.46         66.75        20.29 o                         
   1   7  16        303.74        274.95        16.88 o                         
   2   7  16        193.67        198.19        16.66 o                         
   3   7  16       2182.94       2218.11        42.67 o                         
   4   7  16        219.70        223.91        18.37 o                         
   5   7  16        276.28        300.12        20.39 o                         
   6   7  16         16.78         26.37        17.16 o                         
   7   7  16        122.89        136.61        19.45 o                         
   0   8  16        572.14        515.18        33.91 o                         
   1   8  16       2201.88       2240.22        44.97 o                         
   2   8  16          5.65         47.37        14.77 o                         
   3   8  16         16.15         11.35        15.01 o                         
   4   8  16         19.04         66.07        16.49 o                         
   5   8  16        835.40        870.41        30.36 o                         
   6   8  16        147.27        165.63        20.45 o                         
   1   9  16        208.84        252.86        20.25 o                         
   2   9  16        788.93        720.43        26.77 o                         
   3   9  16        410.94        496.57        26.57 o                         
   4   9  16         36.73         57.83        19.03 o                         
   5   9  16         64.37         90.66        21.07 o                         
   6   9  16          0.34         10.56        21.54 o                         
   0  10  16         17.26         54.25        26.70 o                         
   1  10  16        255.66        284.89        22.22 o                         
   2  10  16          3.55         25.67        19.07 o                         
   3  10  16         35.72         52.05        19.08 o                         
   4  10  16         21.99         83.83        19.84 o                         
   5  10  16          6.52         43.25        20.13 o                         
   1  11  16         15.96         53.23        21.03 o                         
   2  11  16        131.38        172.41        22.58 o                         
   3  11  16          6.57         59.43        21.33 o                         
   4  11  16         64.84        106.71        22.04 o                         
   0  12  16          5.58         53.49        30.06 o                         
   1  12  16        144.29        201.65        28.35 o                         
   2  12  16          8.23         35.70        23.21 o                         
   1   1  17        822.34        802.86        26.69 o                         
   2   1  17       1046.32       1064.85        29.76 o                         
   3   1  17       1119.18       1087.62        30.01 o                         
   4   1  17         54.76         78.25        15.12 o                         
   5   1  17        429.05        421.40        24.42 o                         
   6   1  17         53.77         55.28        26.19 o                         
   7   1  17        127.93        156.80        27.90 o                         
   8   1  17          8.83         23.09        28.43 o                         
   0   2  17       1641.06       1676.29        52.03 o                         
   1   2  17        311.11        331.61        20.09 o                         
   2   2  17         30.98         31.73        14.10 o                         
   3   2  17        987.49        848.35        27.08 o                         
   4   2  17         97.37        107.11        18.14 o                         
   5   2  17       2151.17       2041.20        48.13 o                         
   6   2  17         41.13         35.70        20.59 o                         
   7   2  17        424.86        461.88        33.61 o                         
   8   2  17          1.80         35.51        29.38 o                         
   1   3  17       1926.97       1874.28        38.51 o                         
   2   3  17        605.17        576.27        23.26 o                         
   3   3  17       3514.44       3453.88        52.81 o                         
   4   3  17         15.22         46.64        18.28 o                         
   5   3  17        917.03        909.64        31.33 o                         
   6   3  17          1.32         21.88        19.10 o                         
   7   3  17        432.98        518.31        33.54 o                         
   8   3  17         20.96         98.88        30.13 o                         
   0   4  17        265.96        299.70        27.30 o                         
   1   4  17       1831.38       1842.00        38.61 o                         
   2   4  17         63.75         48.90        14.08 o                         
   3   4  17         95.74         89.51        18.64 o                         
   4   4  17        392.00        396.70        22.45 o                         
   5   4  17       1054.07       1008.31        35.26 o                         
   6   4  17        185.57        206.52        24.05 o                         
   7   4  17        815.10        812.84        39.33 o                         
   8   4  17          2.68         58.49        28.93 o                         
   1   5  17        115.28        156.56        16.73 o                         
   2   5  17        149.96        147.58        18.36 o                         
   3   5  17       1198.94       1157.13        35.10 o                         
   4   5  17        345.04        365.05        24.31 o                         
   5   5  17         58.54         94.95        19.41 o                         
   6   5  17         73.97         60.15        18.85 o                         
   7   5  17        274.04        277.53        27.00 o                         
   0   6  17        252.56        259.88        24.54 o                         
   1   6  17       1186.48       1132.46        28.43 o                         
   2   6  17         25.67         57.34        14.62 o                         
   3   6  17        463.09        424.02        25.72 o                         
   4   6  17          2.06         54.09        19.32 o                         
   5   6  17         96.62         88.47        19.92 o                         
   6   6  17          5.30         37.02        24.33 o                         
   7   6  17         99.46        151.77        24.17 o                         
   1   7  17         10.45         32.13        18.11 o                         
   2   7  17          8.94         46.47        15.75 o                         
   3   7  17         47.67         65.11        16.84 o                         
   4   7  17          1.08         23.59        24.13 o                         
   5   7  17         31.46         62.17        20.00 o                         
   6   7  17          5.35         43.65        21.08 o                         
   0   8  17         12.20          6.23        26.19 o                         
   1   8  17          8.48          4.15        16.59 o                         
   2   8  17          0.07          0.00        15.11 o                         
   3   8  17         49.68         60.71        17.60 o                         
   4   8  17        183.12        191.74        22.08 o                         
   5   8  17         11.00         59.49        19.56 o                         
   6   8  17         20.25         62.22        18.76 o                         
   1   9  17          1.24          0.00        19.41 o                         
   2   9  17          0.42         45.99        17.39 o                         
   3   9  17        170.97        221.49        21.49 o                         
   4   9  17         89.84        158.26        21.05 o                         
   5   9  17         16.64          0.00        19.68 o                         
   0  10  17         44.72         15.57        27.85 o                         
   1  10  17        339.72        311.91        23.40 o                         
   2  10  17          0.99         34.77        18.67 o                         
   3  10  17        169.08        175.83        21.37 o                         
   4  10  17          1.05         33.72        17.94 o                         
   1  11  17         70.79        104.37        23.41 o                         
   2  11  17         58.27         79.87        22.63 o                         
   0   0  18       6888.14       6766.61       144.46 o                         
   1   0  18         43.22         97.57        23.55 o                         
   2   0  18       2173.46       2257.61        60.42 o                         
   3   0  18         29.56         35.27        19.63 o                         
   4   0  18        510.13        543.49        41.03 o                         
   5   0  18        157.19        163.01        34.63 o                         
   6   0  18       1083.63       1091.04        56.79 o                         
   7   0  18         37.97         95.28        43.01 o                         
   8   0  18         60.90         74.67        40.08 o                         
   1   1  18        692.71        732.43        26.83 o                         
   2   1  18       1272.78       1254.95        33.49 o                         
   3   1  18        356.39        366.46        21.23 o                         
   4   1  18       1390.83       1436.57        40.96 o                         
   5   1  18          1.91         29.30        17.08 o                         
   6   1  18         40.56         53.21        22.96 o                         
   7   1  18         77.80         86.46        30.65 o                         
   8   1  18        265.55        297.13        36.98 o                         
   0   2  18       1281.60       1296.52        47.58 o                         
   1   2  18        453.01        458.67        22.12 o                         
   2   2  18        242.26        273.25        19.19 o                         
   3   2  18         42.74         46.13        14.41 o                         
   4   2  18        176.47        179.58        20.50 o                         
   5   2  18        122.84        174.46        20.80 o                         
   6   2  18        328.92        393.79        31.98 o                         
   7   2  18        148.86        178.79        29.95 o                         
   8   2  18         13.36         78.79        32.19 o                         
   1   3  18         23.60         49.14        14.82 o                         
   2   3  18        310.07        319.00        19.67 o                         
   3   3  18        153.36        154.71        19.56 o                         
   4   3  18          7.55         35.95        17.22 o                         
   5   3  18         12.88         14.74        20.50 o                         
   6   3  18          0.05         59.53        25.59 o                         
   7   3  18         37.29        116.04        28.13 o                         
   0   4  18        881.49        773.69        38.74 o                         
   1   4  18        134.88        127.35        16.29 o                         
   2   4  18        347.05        337.56        21.54 o                         
   3   4  18          2.63          0.00        18.67 o                         
   4   4  18          0.39          6.59        19.02 o                         
   5   4  18         36.76         33.97        21.50 o                         
   6   4  18          0.10         27.77        26.37 o                         
   7   4  18         11.93         76.12        27.99 o                         
   1   5  18        223.88        211.38        17.95 o                         
   2   5  18        321.14        300.01        23.10 o                         
   3   5  18          9.66         44.86        17.95 o                         
   4   5  18        104.21        125.15        23.94 o                         
   5   5  18         29.21         51.81        21.77 o                         
   6   5  18          1.01         47.79        26.30 o                         
   7   5  18          4.83         52.50        25.53 o                         
   0   6  18       1104.37       1109.83        42.26 o                         
   1   6  18        476.29        445.92        23.39 o                         
   2   6  18        300.72        318.79        22.44 o                         
   3   6  18        111.48         72.06        22.23 o                         
   4   6  18         63.57         92.30        22.05 o                         
   5   6  18         37.51         53.22        22.90 o                         
   6   6  18        146.50        144.51        30.11 o                         
   1   7  18         60.36         62.14        17.18 o                         
   2   7  18        571.91        551.57        27.82 o                         
   3   7  18        537.53        510.22        30.56 o                         
   4   7  18        104.75        109.29        29.62 o                         
   5   7  18          6.07         35.73        23.10 o                         
   6   7  18         38.05         27.50        25.55 o                         
   0   8  18        318.21        380.72        42.51 o                         
   1   8  18        285.96        284.13        26.72 o                         
   2   8  18         56.81         63.97        18.49 o                         
   3   8  18         23.10         34.97        20.49 o                         
   4   8  18        293.36        328.97        28.30 o                         
   5   8  18        294.80        263.64        29.25 o                         
   1   9  18          1.66         14.42        20.85 o                         
   2   9  18        268.20        302.20        26.81 o                         
   3   9  18        214.40        189.45        23.55 o                         
   4   9  18        399.58        443.78        27.69 o                         
   0  10  18         77.51         97.56        34.25 o                         
   1  10  18          4.34          9.33        19.79 o                         
   2  10  18          3.01         44.59        22.24 o                         
   3  10  18         21.17         68.83        21.38 o                         
   1   1  19         40.15         60.66        15.74 o                         
   2   1  19          6.87         25.10        14.30 o                         
   3   1  19        263.60        256.92        18.83 o                         
   4   1  19        111.78         98.30        18.50 o                         
   5   1  19         10.60         64.73        21.14 o                         
   6   1  19         11.92         23.77        22.38 o                         
   7   1  19         35.44         92.78        31.26 o                         
   0   2  19        790.52        894.51        42.94 o                         
   1   2  19        416.84        436.48        23.23 o                         
   2   2  19        983.24        943.83        30.41 o                         
   3   2  19        155.84        121.98        18.84 o                         
   4   2  19         26.72         68.65        21.26 o                         
   5   2  19        145.28        181.69        22.20 o                         
   6   2  19        492.61        559.71        35.03 o                         
   7   2  19         70.93        117.83        35.99 o                         
   1   3  19          6.25         40.95        16.59 o                         
   2   3  19        565.24        590.48        25.27 o                         
   3   3  19        284.94        248.45        21.43 o                         
   4   3  19        655.17        683.10        31.69 o                         
   5   3  19         23.32         74.97        19.77 o                         
   6   3  19         32.00         76.05        26.53 o                         
   7   3  19         80.71        102.51        29.76 o                         
   0   4  19       1091.84       1146.87        47.73 o                         
   1   4  19        194.30        206.75        18.60 o                         
   2   4  19        273.59        279.13        22.87 o                         
   3   4  19         33.60         54.09        17.54 o                         
   4   4  19        351.71        327.00        25.22 o                         
   5   4  19          5.27          7.33        21.76 o                         
   6   4  19        709.85        737.98        45.67 o                         
   1   5  19        234.47        272.95        21.78 o                         
   2   5  19       1282.71       1239.70        39.85 o                         
   3   5  19         15.96         55.50        18.71 o                         
   4   5  19        550.47        560.88        34.81 o                         
   5   5  19          4.18         18.57        22.76 o                         
   6   5  19          0.21         59.02        28.07 o                         
   0   6  19        649.44        656.75        39.51 o                         
   1   6  19        432.31        423.53        25.36 o                         
   2   6  19         10.75         33.70        17.48 o                         
   3   6  19          9.10         23.68        21.79 o                         
   4   6  19        418.83        417.38        29.91 o                         
   5   6  19          5.33         54.43        23.87 o                         
   6   6  19        293.31        311.12        32.59 o                         
   1   7  19         11.46         29.48        19.92 o                         
   2   7  19        129.70        145.26        20.19 o                         
   3   7  19         25.20         88.21        26.76 o                         
   4   7  19         59.87         82.63        21.48 o                         
   5   7  19          0.05          0.00        29.31 o                         
   0   8  19         11.58         50.47        30.07 o                         
   1   8  19          0.58         17.71        19.92 o                         
   2   8  19          0.06         33.42        19.48 o                         
   3   8  19         18.24         18.80        25.76 o                         
   4   8  19          4.28         26.57        24.69 o                         
   1   9  19        105.23        135.37        27.58 o                         
   2   9  19         98.54        138.76        28.11 o                         
   3   9  19         34.20         48.35        23.19 o                         
   0  10  19        246.45        310.88        44.81 o                         
   1  10  19         57.09         99.88        25.58 o                         
   0   0  20        209.06        177.30        38.74 o                         
   1   0  20        517.01        576.95        36.51 o                         
   2   0  20        179.91        227.63        26.92 o                         
   3   0  20        278.87        279.06        29.08 o                         
   4   0  20          1.04         47.15        29.17 o                         
   5   0  20        844.60        796.50        52.44 o                         
   6   0  20         68.80         61.98        32.81 o                         
   1   1  20        324.54        394.25        22.35 o                         
   2   1  20        295.31        325.18        21.70 o                         
   3   1  20       1214.07       1259.43        39.49 o                         
   4   1  20        205.22        218.82        22.85 o                         
   5   1  20        108.59        154.16        30.30 o                         
   6   1  20          1.05         28.37        22.12 o                         
   0   2  20         52.79        118.31        24.45 o                         
   1   2  20        479.22        507.08        25.08 o                         
   2   2  20         27.83         72.72        16.84 o                         
   3   2  20         11.69         28.80        17.80 o                         
   4   2  20         27.89         71.38        19.24 o                         
   5   2  20        529.40        552.70        34.39 o                         
   6   2  20         44.25         47.83        24.99 o                         
   1   3  20        120.12        109.08        18.13 o                         
   2   3  20         63.47         58.28        18.76 o                         
   3   3  20         93.92         91.89        20.20 o                         
   4   3  20         28.53         31.21        18.29 o                         
   5   3  20         36.93         78.69        21.04 o                         
   6   3  20         19.71         31.79        26.38 o                         
   0   4  20          4.66         34.77        22.99 o                         
   1   4  20         46.93         90.71        17.41 o                         
   2   4  20         65.79         50.46        19.57 o                         
   3   4  20        101.35         86.59        19.74 o                         
   4   4  20         12.04         52.27        21.28 o                         
   5   4  20         20.81         27.47        20.84 o                         
   6   4  20          1.24          7.46        26.86 o                         
   1   5  20        109.66        162.45        21.89 o                         
   2   5  20          7.02         43.70        19.46 o                         
   3   5  20        244.08        205.11        22.52 o                         
   4   5  20        165.31        150.90        24.01 o                         
   5   5  20         31.91         48.05        22.79 o                         
   0   6  20          1.21         50.05        26.60 o                         
   1   6  20        355.49        421.80        28.00 o                         
   2   6  20          8.52         29.01        17.77 o                         
   3   6  20         34.77         80.15        22.48 o                         
   4   6  20         16.87          7.91        26.34 o                         
   5   6  20        613.18        551.80        38.48 o                         
   1   7  20        427.34        445.09        27.74 o                         
   2   7  20          4.34         22.69        18.47 o                         
   3   7  20        572.48        544.32        34.09 o                         
   4   7  20         98.36        103.15        29.33 o                         
   0   8  20          3.11         88.32        34.83 o                         
   1   8  20        586.36        628.98        37.34 o                         
   2   8  20         26.73         38.30        22.04 o                         
   3   8  20          0.15         47.51        29.83 o                         
   1   9  20         14.93         55.34        23.85 o                         
   1   1  21         47.24         61.13        16.78 o                         
   2   1  21         81.82        158.35        19.40 o                         
   3   1  21         39.66        102.07        20.14 o                         
   4   1  21         26.66         48.98        26.49 o                         
   5   1  21          0.33         13.56        22.46 o                         
   0   2  21        791.15        709.14        41.07 o                         
   1   2  21        733.27        798.94        30.80 o                         
   2   2  21        144.42        141.64        26.06 o                         
   3   2  21        232.51        202.91        21.84 o                         
   4   2  21          2.44          1.36        19.23 o                         
   5   2  21        172.86        181.70        25.83 o                         
   1   3  21        290.29        277.15        22.29 o                         
   2   3  21        116.79        150.79        21.25 o                         
   3   3  21        507.25        500.21        29.27 o                         
   4   3  21         55.80         81.14        21.83 o                         
   5   3  21         36.38         62.33        31.76 o                         
   0   4  21        252.99        301.96        31.26 o                         
   1   4  21        635.70        599.74        30.50 o                         
   2   4  21        116.54        116.17        23.11 o                         
   3   4  21         15.29         10.74        18.50 o                         
   4   4  21         42.97         66.61        21.79 o                         
   5   4  21        408.10        434.72        31.33 o                         
   1   5  21        166.04        179.03        22.35 o                         
   2   5  21         20.03         16.00        19.08 o                         
   3   5  21        532.17        507.09        31.38 o                         
   4   5  21        322.08        305.97        27.67 o                         
   0   6  21         15.57         31.84        30.16 o                         
   1   6  21        204.57        226.02        23.54 o                         
   2   6  21          8.70         22.49        18.54 o                         
   3   6  21         31.50         55.50        25.75 o                         
   1   7  21          0.89         35.50        20.46 o                         
   2   7  21         29.77         39.67        21.57 o                         
   0   8  21         29.17         52.63        37.63 o                         
   0   0  22        665.55        676.58        59.62 o                         
   1   0  22         42.25         55.37        28.25 o                         
   2   0  22         58.07         82.14        24.77 o                         
   3   0  22          0.04         46.49        29.20 o                         
   4   0  22         66.98         66.49        32.32 o                         
   1   1  22          5.40         51.28        17.10 o                         
   2   1  22        547.94        564.87        30.11 o                         
   3   1  22         47.93        129.11        23.74 o                         
   4   1  22        358.13        396.04        30.39 o                         
   0   2  22        200.74        247.07        33.55 o                         
   1   2  22         65.79         61.08        18.84 o                         
   2   2  22        102.40        156.97        21.45 o                         
   3   2  22          8.90         58.92        18.83 o                         
   4   2  22         71.45        133.96        24.90 o                         
   1   3  22         13.66         60.51        19.93 o                         
   2   3  22         10.14         21.99        19.60 o                         
   3   3  22          0.17         42.08        18.86 o                         
   4   3  22         28.76         21.15        23.13 o                         
   0   4  22          2.76         19.40        28.03 o                         
   1   4  22         96.49        113.13        21.25 o                         
   2   4  22          6.72         14.23        19.91 o                         
   3   4  22          3.45         33.11        18.73 o                         
   1   5  22          4.29         50.73        22.51 o                         
   2   5  22         25.43         54.09        20.23 o                         
   3   5  22          0.12         70.75        23.25 o                         
   0   6  22         20.04         57.11        31.14 o                         
   1   6  22        105.50        129.86        23.73 o                         
   2   6  22        106.02         95.52        22.12 o                         
   1   1  23         51.48        100.35        19.30 o                         
   2   1  23          8.24         92.70        26.44 o                         
   3   1  23         25.95         85.36        23.65 o                         
   0   2  23        296.63        310.04        33.17 o                         
   1   2  23         92.53        161.22        22.38 o                         
   2   2  23         89.28         74.72        20.30 o                         
   3   2  23         21.49         81.52        23.16 o                         
   1   3  23        109.72        141.59        21.15 o                         
   2   3  23        288.16        323.50        26.57 o                         
   0   4  23        227.15        288.67        41.31 o                         
   1   4  23        102.00        109.34        22.14 o                         
   0   0  24        240.60        228.90        42.65 o                         
                                                                                
